# Supplementary material for: Synthesis, crystal structure and aggregation-induced emission of a new pyrene-based compound, 3,3-diphenyl-2-[4-(pyren-1-yl)phen­yl]acrylo­nitrile
Source: Acta Crystallogr E Crystallogr Commun. 2018 Apr 6;74(Pt 5):638–41. doi: 10.1107/S2056989018005182 (PMC5947477; doi:10.1107/S2056989018005182)
Supplement: Supplementary file 1 [file e-74-00638-sup1.cif]

##############################################################################
#                                                                            #
# This CIF contains the data in a paper accepted for publication in          #
# Acta Crystallographica Section E. It conforms to the requirements of       #
# Notes for Authors for Acta Crystallographica Section E, and has been       #
# peer reviewed under the auspices of the IUCr Commission on Journals.       #
#                                                                            #
# Full details of the Crystallographic Information File format               #
# are given in the paper "The Crystallographic Information File (CIF):       #
# a New Standard Archive File for Crystallography" by S. R. Hall, F. H.      #
# Allen and I. D. Brown [Acta Cryst. (1991), A47, 655-685].                  #
#                                                                            #
# The current version of the core CIF dictionary is obtainable from          #
# ftp://ftp.iucr.org/pub/cif_core.dic.                                       #
#                                                                            #
# Software is freely available for graphical display of the structure(s)     #
# in this CIF. For information consult the CIF software page                 #
# http://www.iucr.org/resources/cif/software.                                #
#                                                                            #
# This file may be used for bona fide research purposes within the           #
# scientific community so long as proper attribution is given to the journal # 
# article from which it was obtained.                                        #
#                                                                            #
##############################################################################
data_I
_database_code_depnum_ccdc_archive 'CCDC 1834096'
_audit_creation_method     'SHELXL-2014/7'
_chemical_name_systematic
;
3,3-Diphenyl-2-[4-(pyren-1-yl)phenyl]acrylonitrile
;
_chemical_name_common     ?
_chemical_formula_moiety     'C37 H23 N'
_chemical_formula_sum     'C37 H23 N'
_chemical_formula_iupac     'C37 H23 N'
_chemical_formula_weight     481.51
_chemical_melting_point     ?
_shelx_space_group_comment
;
The symmetry employed for this shelxl refinement is uniquely defined
by the following loop, which should always be used as a source of
symmetry information in preference to the above space-group names.
They are only intended as comments.
;
_space_group_crystal_system     triclinic
_space_group_name_H-M_alt     'P -1'
_space_group_name_Hall     '-P 1'
loop_
    _space_group_symop_operation_xyz
    'x, y, z'
    '-x, -y, -z'
_cell_length_a     9.2277(2)
_cell_length_b     10.6445(3)
_cell_length_c     14.639(2)
_cell_angle_alpha     105.169(2)
_cell_angle_beta     94.806(2)
_cell_angle_gamma     113.255(2)
_cell_volume     1246.38(18)
_cell_formula_units_Z     2
_cell_measurement_reflns_used     2445
_cell_measurement_theta_min     3.02
_cell_measurement_theta_max     26.41
_cell_measurement_temperature     123(2)
_exptl_crystal_description     Block
_exptl_crystal_colour     Yellow
_exptl_crystal_size_max     0.12
_exptl_crystal_size_mid     0.12
_exptl_crystal_size_min     0.10
_exptl_crystal_density_diffrn     1.283
_exptl_crystal_density_meas     ?
_exptl_crystal_density_method     ?
_exptl_crystal_F_000     504
_exptl_absorpt_coefficient_mu     0.074
_exptl_absorpt_correction_type     multi-scan
_exptl_absorpt_process_details
;
(SADABS; Sheldrick, 2015)
;
_shelx_estimated_absorpt_T_min     ?
_shelx_estimated_absorpt_T_max     ?
_exptl_absorpt_correction_T_min     0.981
_exptl_absorpt_correction_T_max     0.995
_diffrn_ambient_temperature     123(2)
_diffrn_radiation_type     MoK\a
_diffrn_radiation_wavelength     0.71073
_diffrn_measurement_device_type     'Bruker APEXII CCD area-detector'
_diffrn_measurement_method     '\f and \w scans'
_diffrn_detector_area_resol_mean     ?
_diffrn_reflns_number     22549
_diffrn_reflns_av_R_equivalents     0.0258
_diffrn_reflns_theta_min     3.713
_diffrn_reflns_theta_max     26.371
_diffrn_reflns_theta_full     25.242
_diffrn_measured_fraction_theta_max     0.997
_diffrn_measured_fraction_theta_full     0.997
_diffrn_reflns_limit_h_min     -11
_diffrn_reflns_limit_h_max     11
_diffrn_reflns_limit_k_min     -13
_diffrn_reflns_limit_k_max     13
_diffrn_reflns_limit_l_min     -17
_diffrn_reflns_limit_l_max     18
_refine_special_details     ?
_reflns_number_total     5093
_reflns_number_gt     4402
_reflns_threshold_expression     'I > 2\s(I)'
_refine_ls_structure_factor_coef     Fsqd
_refine_ls_matrix_type     full
_refine_ls_R_factor_all     0.0404
_refine_ls_R_factor_gt     0.0351
_refine_ls_wR_factor_gt     0.1004
_refine_ls_wR_factor_ref     0.1042
_refine_ls_goodness_of_fit_ref     1.040
_refine_ls_restrained_S_all     1.040
_refine_ls_number_reflns     5093
_refine_ls_number_parameters     343
_refine_ls_number_restraints     0
_refine_ls_hydrogen_treatment     constr
_refine_ls_weighting_scheme     calc
_refine_ls_weighting_details
              'w=1/[\s^2^(Fo^2^)+(0.0589P)^2^+0.2438P] where P=(Fo^2^+2Fc^2^)/3'
_atom_sites_solution_hydrogens     geom
_atom_sites_solution_primary     ?
_atom_sites_solution_secondary     ?
_refine_ls_shift/su_max     0.001
_refine_ls_shift/su_mean     0.000
_refine_diff_density_max     0.219
_refine_diff_density_min     -0.189
_refine_ls_extinction_method     none
_refine_ls_extinction_coef     .
loop_
    _atom_type_symbol
    _atom_type_description
    _atom_type_scat_dispersion_real
    _atom_type_scat_dispersion_imag
    _atom_type_scat_source
    'C' 'C' 0.0033 0.0016
                         'International Tables Vol C Tables 4.2.6.8 and 6.1.1.4'
    'H' 'H' 0.0000 0.0000
                         'International Tables Vol C Tables 4.2.6.8 and 6.1.1.4'
    'N' 'N' 0.0061 0.0033
                         'International Tables Vol C Tables 4.2.6.8 and 6.1.1.4'
_computing_data_collection
;
APEX2 (Bruker, 2004)
;
_computing_cell_refinement
;
SAINT-Plus (Bruker, 2001)
;
_computing_data_reduction
;
SAINT-Plus (Bruker, 2001)
;
_computing_structure_solution
;
SHELXS2014 (Sheldrick, 2008)
;
_computing_structure_refinement
;
SHELXL2014 (Sheldrick, 2015)
;
_computing_molecular_graphics     'DIAMOND (Brandenburg, 2005)'
_computing_publication_material
;
SHELXL2014 (Sheldrick, 2015)
;
loop_
    _atom_site_type_symbol
    _atom_site_label
    _atom_site_fract_x
    _atom_site_fract_y
    _atom_site_fract_z
    _atom_site_U_iso_or_equiv
    _atom_site_adp_type
    _atom_site_calc_flag
    _atom_site_occupancy
    _atom_site_disorder_assembly
    _atom_site_disorder_group
    N N1 1.02807(12) 0.88812(10) 0.68529(7) 0.0324(2) Uani d 1 . .
    C C1 0.94092(13) 0.76789(11) 0.65188(7) 0.0229(2) Uani d 1 . .
    C C2 0.83242(12) 0.61531(11) 0.61689(7) 0.0196(2) Uani d 1 . .
    C C3 0.77520(11) 0.54507(11) 0.52005(7) 0.0191(2) Uani d 1 . .
    C C4 0.80379(11) 0.62187(11) 0.44699(7) 0.0200(2) Uani d 1 . .
    C C5 0.79817(13) 0.75520(12) 0.46234(8) 0.0241(2) Uani d 1 . .
    H H5 0.7715 0.7965 0.5187 0.029 Uiso calc 1 . .
    C C6 0.83202(14) 0.82631(12) 0.39420(8) 0.0279(2) Uani d 1 . .
    H H6 0.8284 0.9150 0.4054 0.033 Uiso calc 1 . .
    C C7 0.87130(13) 0.76576(12) 0.30952(8) 0.0273(2) Uani d 1 . .
    H H7 0.8958 0.8144 0.2645 0.033 Uiso calc 1 . .
    C C8 0.87392(13) 0.63244(12) 0.29233(8) 0.0266(2) Uani d 1 . .
    H H8 0.8992 0.5912 0.2353 0.032 Uiso calc 1 . .
    C C9 0.83892(12) 0.56010(11) 0.35990(7) 0.0228(2) Uani d 1 . .
    H H9 0.8388 0.4698 0.3472 0.027 Uiso calc 1 . .
    C C10 0.68717(12) 0.38450(11) 0.48036(7) 0.0208(2) Uani d 1 . .
    C C11 0.54277(13) 0.31868(12) 0.41204(7) 0.0265(2) Uani d 1 . .
    H H11 0.4995 0.3752 0.3924 0.032 Uiso calc 1 . .
    C C12 0.46275(15) 0.16898(13) 0.37298(8) 0.0369(3) Uani d 1 . .
    H H12 0.3654 0.1259 0.3282 0.044 Uiso calc 1 . .
    C C13 0.52712(17) 0.08421(13) 0.40034(9) 0.0420(3) Uani d 1 . .
    H H13 0.4735 -0.0159 0.3740 0.050 Uiso calc 1 . .
    C C14 0.67154(18) 0.14849(13) 0.46697(10) 0.0402(3) Uani d 1 . .
    H H14 0.7157 0.0914 0.4849 0.048 Uiso calc 1 . .
    C C15 0.75108(14) 0.29761(12) 0.50735(9) 0.0297(3) Uani d 1 . .
    H H15 0.8476 0.3399 0.5527 0.036 Uiso calc 1 . .
    C C16 0.79833(12) 0.55102(10) 0.69650(7) 0.0191(2) Uani d 1 . .
    C C17 0.64459(12) 0.44808(12) 0.69409(8) 0.0243(2) Uani d 1 . .
    H H17 0.5606 0.4181 0.6418 0.029 Uiso calc 1 . .
    C C18 0.61664(12) 0.39052(12) 0.76912(8) 0.0251(2) Uani d 1 . .
    H H18 0.5137 0.3226 0.7666 0.030 Uiso calc 1 . .
    C C19 0.74037(12) 0.43273(11) 0.84834(7) 0.0197(2) Uani d 1 . .
    C C20 0.89266(12) 0.53771(11) 0.85158(7) 0.0215(2) Uani d 1 . .
    H H20 0.9763 0.5683 0.9042 0.026 Uiso calc 1 . .
    C C21 0.92078(12) 0.59701(11) 0.77726(7) 0.0207(2) Uani d 1 . .
    H H21 1.0225 0.6683 0.7813 0.025 Uiso calc 1 . .
    C C22 0.71039(11) 0.36891(11) 0.92838(7) 0.0197(2) Uani d 1 . .
    C C23 0.65220(12) 0.42907(11) 1.00476(8) 0.0228(2) Uani d 1 . .
    H H23 0.6337 0.5090 1.0052 0.027 Uiso calc 1 . .
    C C24 0.62136(12) 0.37253(11) 1.07996(7) 0.0239(2) Uani d 1 . .
    H H24 0.5815 0.4142 1.1296 0.029 Uiso calc 1 . .
    C C25 0.64954(11) 0.25348(11) 1.08188(7) 0.0205(2) Uani d 1 . .
    C C26 0.62014(12) 0.19169(12) 1.15898(7) 0.0254(2) Uani d 1 . .
    H H26 0.5804 0.2318 1.2094 0.031 Uiso calc 1 . .
    C C27 0.64880(13) 0.07757(12) 1.15974(8) 0.0275(2) Uani d 1 . .
    H H27 0.6296 0.0412 1.2110 0.033 Uiso calc 1 . .
    C C28 0.70848(12) 0.01052(11) 1.08316(8) 0.0242(2) Uani d 1 . .
    C C29 0.73803(13) -0.10905(12) 1.08179(9) 0.0306(3) Uani d 1 . .
    H H29 0.7200 -0.1470 1.1324 0.037 Uiso calc 1 . .
    C C30 0.79388(14) -0.17187(12) 1.00585(9) 0.0327(3) Uani d 1 . .
    H H30 0.8124 -0.2516 1.0061 0.039 Uiso calc 1 . .
    C C31 0.82237(13) -0.11705(12) 0.92967(9) 0.0287(2) Uani d 1 . .
    H H31 0.8589 -0.1607 0.8790 0.034 Uiso calc 1 . .
    C C32 0.79652(12) 0.00371(11) 0.92856(8) 0.0227(2) Uani d 1 . .
    C C33 0.83002(12) 0.06669(11) 0.85275(8) 0.0233(2) Uani d 1 . .
    H H33 0.8716 0.0273 0.8032 0.028 Uiso calc 1 . .
    C C34 0.80244(12) 0.18199(11) 0.85180(7) 0.0214(2) Uani d 1 . .
    H H34 0.8242 0.2193 0.8011 0.026 Uiso calc 1 . .
    C C35 0.74010(11) 0.24854(10) 0.92750(7) 0.0182(2) Uani d 1 . .
    C C36 0.70957(11) 0.19041(11) 1.00497(7) 0.0187(2) Uani d 1 . .
    C C37 0.73828(11) 0.06826(11) 1.00549(7) 0.0205(2) Uani d 1 . .
loop_
    _atom_site_aniso_label
    _atom_site_aniso_U_11
    _atom_site_aniso_U_22
    _atom_site_aniso_U_33
    _atom_site_aniso_U_12
    _atom_site_aniso_U_13
    _atom_site_aniso_U_23
    N1 0.0421(6) 0.0230(5) 0.0248(5) 0.0069(4) 0.0025(4) 0.0092(4)
    C1 0.0288(5) 0.0241(6) 0.0177(5) 0.0112(5) 0.0060(4) 0.0100(4)
    C2 0.0196(5) 0.0189(5) 0.0221(5) 0.0087(4) 0.0052(4) 0.0087(4)
    C3 0.0165(4) 0.0208(5) 0.0224(5) 0.0093(4) 0.0049(4) 0.0085(4)
    C4 0.0171(4) 0.0214(5) 0.0199(5) 0.0067(4) 0.0027(4) 0.0073(4)
    C5 0.0273(5) 0.0268(5) 0.0221(5) 0.0139(4) 0.0077(4) 0.0097(4)
    C6 0.0331(6) 0.0272(6) 0.0292(6) 0.0151(5) 0.0082(5) 0.0144(5)
    C7 0.0278(5) 0.0326(6) 0.0236(5) 0.0101(5) 0.0072(4) 0.0163(5)
    C8 0.0252(5) 0.0317(6) 0.0202(5) 0.0095(5) 0.0067(4) 0.0078(4)
    C9 0.0220(5) 0.0221(5) 0.0225(5) 0.0084(4) 0.0044(4) 0.0062(4)
    C10 0.0214(5) 0.0210(5) 0.0201(5) 0.0081(4) 0.0083(4) 0.0073(4)
    C11 0.0244(5) 0.0308(6) 0.0204(5) 0.0081(4) 0.0067(4) 0.0076(4)
    C12 0.0323(6) 0.0337(6) 0.0232(6) -0.0020(5) 0.0087(5) 0.0006(5)
    C13 0.0559(8) 0.0195(6) 0.0365(7) 0.0037(6) 0.0234(6) 0.0025(5)
    C14 0.0576(8) 0.0267(6) 0.0465(7) 0.0232(6) 0.0239(6) 0.0157(6)
    C15 0.0318(6) 0.0273(6) 0.0342(6) 0.0154(5) 0.0088(5) 0.0117(5)
    C16 0.0218(5) 0.0177(5) 0.0199(5) 0.0099(4) 0.0054(4) 0.0072(4)
    C17 0.0193(5) 0.0295(6) 0.0234(5) 0.0082(4) 0.0008(4) 0.0121(4)
    C18 0.0174(5) 0.0274(5) 0.0280(5) 0.0049(4) 0.0031(4) 0.0133(4)
    C19 0.0214(5) 0.0188(5) 0.0212(5) 0.0101(4) 0.0053(4) 0.0080(4)
    C20 0.0201(5) 0.0218(5) 0.0198(5) 0.0070(4) 0.0007(4) 0.0067(4)
    C21 0.0192(5) 0.0176(5) 0.0227(5) 0.0049(4) 0.0045(4) 0.0069(4)
    C22 0.0154(4) 0.0203(5) 0.0196(5) 0.0042(4) 0.0009(4) 0.0071(4)
    C23 0.0213(5) 0.0206(5) 0.0260(5) 0.0089(4) 0.0048(4) 0.0071(4)
    C24 0.0215(5) 0.0254(5) 0.0201(5) 0.0078(4) 0.0057(4) 0.0034(4)
    C25 0.0153(4) 0.0222(5) 0.0170(5) 0.0024(4) 0.0008(4) 0.0054(4)
    C26 0.0197(5) 0.0317(6) 0.0163(5) 0.0033(4) 0.0028(4) 0.0070(4)
    C27 0.0211(5) 0.0332(6) 0.0207(5) 0.0010(4) 0.0005(4) 0.0149(4)
    C28 0.0168(5) 0.0236(5) 0.0252(5) 0.0010(4) -0.0032(4) 0.0113(4)
    C29 0.0230(5) 0.0263(6) 0.0361(6) 0.0013(4) -0.0045(5) 0.0180(5)
    C30 0.0257(6) 0.0203(5) 0.0477(7) 0.0062(4) -0.0038(5) 0.0137(5)
    C31 0.0230(5) 0.0202(5) 0.0377(6) 0.0072(4) 0.0003(4) 0.0062(5)
    C32 0.0169(5) 0.0194(5) 0.0259(5) 0.0046(4) -0.0015(4) 0.0053(4)
    C33 0.0207(5) 0.0239(5) 0.0216(5) 0.0087(4) 0.0038(4) 0.0033(4)
    C34 0.0206(5) 0.0243(5) 0.0169(5) 0.0070(4) 0.0039(4) 0.0072(4)
    C35 0.0147(4) 0.0185(5) 0.0170(5) 0.0037(4) 0.0007(4) 0.0050(4)
    C36 0.0142(4) 0.0191(5) 0.0169(5) 0.0025(4) -0.0005(3) 0.0051(4)
    C37 0.0147(5) 0.0192(5) 0.0212(5) 0.0021(4) -0.0027(4) 0.0069(4)
_geom_special_details
;
 All esds (except the esd in the dihedral angle between two l.s. planes)
 are estimated using the full covariance matrix.  The cell esds are taken
 into account individually in the estimation of esds in distances, angles
 and torsion angles; correlations between esds in cell parameters are only
 used when they are defined by crystal symmetry.  An approximate (isotropic)
 treatment of cell esds is used for estimating esds involving l.s. planes.
;
loop_
    _geom_bond_atom_site_label_1
    _geom_bond_atom_site_label_2
    _geom_bond_site_symmetry_2
    _geom_bond_distance
    _geom_bond_publ_flag
    N1 C1 . 1.1479(14) ?
    C1 C2 . 1.4482(14) ?
    C2 C3 . 1.3623(14) ?
    C2 C16 . 1.4947(13) ?
    C3 C4 . 1.4889(13) ?
    C3 C10 . 1.4911(14) ?
    C4 C5 . 1.4002(15) ?
    C4 C9 . 1.4006(14) ?
    C5 C6 . 1.3878(14) ?
    C5 H5 . 0.9300 ?
    C6 C7 . 1.3876(16) ?
    C6 H6 . 0.9300 ?
    C7 C8 . 1.3852(16) ?
    C7 H7 . 0.9300 ?
    C8 C9 . 1.3898(15) ?
    C8 H8 . 0.9300 ?
    C9 H9 . 0.9300 ?
    C10 C11 . 1.3926(15) ?
    C10 C15 . 1.3938(15) ?
    C11 C12 . 1.3909(16) ?
    C11 H11 . 0.9300 ?
    C12 C13 . 1.378(2) ?
    C12 H12 . 0.9300 ?
    C13 C14 . 1.382(2) ?
    C13 H13 . 0.9300 ?
    C14 C15 . 1.3871(17) ?
    C14 H14 . 0.9300 ?
    C15 H15 . 0.9300 ?
    C16 C21 . 1.3967(14) ?
    C16 C17 . 1.3994(14) ?
    C17 C18 . 1.3868(14) ?
    C17 H17 . 0.9300 ?
    C18 C19 . 1.3967(14) ?
    C18 H18 . 0.9300 ?
    C19 C20 . 1.3953(14) ?
    C19 C22 . 1.4945(13) ?
    C20 C21 . 1.3881(14) ?
    C20 H20 . 0.9300 ?
    C21 H21 . 0.9300 ?
    C22 C23 . 1.3950(14) ?
    C22 C35 . 1.4094(14) ?
    C23 C24 . 1.3853(15) ?
    C23 H23 . 0.9300 ?
    C24 C25 . 1.3971(15) ?
    C24 H24 . 0.9300 ?
    C25 C36 . 1.4240(14) ?
    C25 C26 . 1.4419(14) ?
    C26 C27 . 1.3438(17) ?
    C26 H26 . 0.9300 ?
    C27 C28 . 1.4369(17) ?
    C27 H27 . 0.9300 ?
    C28 C29 . 1.3986(16) ?
    C28 C37 . 1.4251(14) ?
    C29 C30 . 1.3884(19) ?
    C29 H29 . 0.9300 ?
    C30 C31 . 1.3864(17) ?
    C30 H30 . 0.9300 ?
    C31 C32 . 1.4007(15) ?
    C31 H31 . 0.9300 ?
    C32 C37 . 1.4203(15) ?
    C32 C33 . 1.4352(15) ?
    C33 C34 . 1.3514(15) ?
    C33 H33 . 0.9300 ?
    C34 C35 . 1.4417(14) ?
    C34 H34 . 0.9300 ?
    C35 C36 . 1.4254(13) ?
    C36 C37 . 1.4275(15) ?
loop_
    _geom_angle_atom_site_label_1
    _geom_angle_atom_site_label_2
    _geom_angle_atom_site_label_3
    _geom_angle_site_symmetry_1
    _geom_angle_site_symmetry_3
    _geom_angle
    _geom_angle_publ_flag
    N1 C1 C2 . . 175.73(11) ?
    C3 C2 C1 . . 120.14(9) ?
    C3 C2 C16 . . 126.86(9) ?
    C1 C2 C16 . . 112.98(8) ?
    C2 C3 C4 . . 122.58(9) ?
    C2 C3 C10 . . 121.61(9) ?
    C4 C3 C10 . . 115.73(8) ?
    C5 C4 C9 . . 118.34(9) ?
    C5 C4 C3 . . 122.32(9) ?
    C9 C4 C3 . . 119.33(9) ?
    C6 C5 C4 . . 120.63(10) ?
    C6 C5 H5 . . 119.7 ?
    C4 C5 H5 . . 119.7 ?
    C7 C6 C5 . . 120.35(10) ?
    C7 C6 H6 . . 119.8 ?
    C5 C6 H6 . . 119.8 ?
    C8 C7 C6 . . 119.69(10) ?
    C8 C7 H7 . . 120.2 ?
    C6 C7 H7 . . 120.2 ?
    C7 C8 C9 . . 120.26(10) ?
    C7 C8 H8 . . 119.9 ?
    C9 C8 H8 . . 119.9 ?
    C8 C9 C4 . . 120.67(10) ?
    C8 C9 H9 . . 119.7 ?
    C4 C9 H9 . . 119.7 ?
    C11 C10 C15 . . 118.72(10) ?
    C11 C10 C3 . . 120.39(9) ?
    C15 C10 C3 . . 120.83(9) ?
    C12 C11 C10 . . 120.46(11) ?
    C12 C11 H11 . . 119.8 ?
    C10 C11 H11 . . 119.8 ?
    C13 C12 C11 . . 120.26(12) ?
    C13 C12 H12 . . 119.9 ?
    C11 C12 H12 . . 119.9 ?
    C12 C13 C14 . . 119.74(11) ?
    C12 C13 H13 . . 120.1 ?
    C14 C13 H13 . . 120.1 ?
    C13 C14 C15 . . 120.42(12) ?
    C13 C14 H14 . . 119.8 ?
    C15 C14 H14 . . 119.8 ?
    C14 C15 C10 . . 120.38(11) ?
    C14 C15 H15 . . 119.8 ?
    C10 C15 H15 . . 119.8 ?
    C21 C16 C17 . . 118.43(9) ?
    C21 C16 C2 . . 119.78(9) ?
    C17 C16 C2 . . 121.76(9) ?
    C18 C17 C16 . . 120.43(9) ?
    C18 C17 H17 . . 119.8 ?
    C16 C17 H17 . . 119.8 ?
    C17 C18 C19 . . 121.18(9) ?
    C17 C18 H18 . . 119.4 ?
    C19 C18 H18 . . 119.4 ?
    C20 C19 C18 . . 118.26(9) ?
    C20 C19 C22 . . 120.70(9) ?
    C18 C19 C22 . . 121.04(9) ?
    C21 C20 C19 . . 120.78(9) ?
    C21 C20 H20 . . 119.6 ?
    C19 C20 H20 . . 119.6 ?
    C20 C21 C16 . . 120.86(9) ?
    C20 C21 H21 . . 119.6 ?
    C16 C21 H21 . . 119.6 ?
    C23 C22 C35 . . 119.64(9) ?
    C23 C22 C19 . . 119.62(9) ?
    C35 C22 C19 . . 120.74(9) ?
    C24 C23 C22 . . 121.53(10) ?
    C24 C23 H23 . . 119.2 ?
    C22 C23 H23 . . 119.2 ?
    C23 C24 C25 . . 120.60(9) ?
    C23 C24 H24 . . 119.7 ?
    C25 C24 H24 . . 119.7 ?
    C24 C25 C36 . . 118.98(9) ?
    C24 C25 C26 . . 122.48(10) ?
    C36 C25 C26 . . 118.54(10) ?
    C27 C26 C25 . . 121.57(10) ?
    C27 C26 H26 . . 119.2 ?
    C25 C26 H26 . . 119.2 ?
    C26 C27 C28 . . 121.50(9) ?
    C26 C27 H27 . . 119.3 ?
    C28 C27 H27 . . 119.3 ?
    C29 C28 C37 . . 118.84(10) ?
    C29 C28 C27 . . 122.65(10) ?
    C37 C28 C27 . . 118.52(10) ?
    C30 C29 C28 . . 120.91(10) ?
    C30 C29 H29 . . 119.5 ?
    C28 C29 H29 . . 119.5 ?
    C31 C30 C29 . . 120.71(10) ?
    C31 C30 H30 . . 119.6 ?
    C29 C30 H30 . . 119.6 ?
    C30 C31 C32 . . 120.40(11) ?
    C30 C31 H31 . . 119.8 ?
    C32 C31 H31 . . 119.8 ?
    C31 C32 C37 . . 119.40(10) ?
    C31 C32 C33 . . 122.04(10) ?
    C37 C32 C33 . . 118.55(9) ?
    C34 C33 C32 . . 121.47(9) ?
    C34 C33 H33 . . 119.3 ?
    C32 C33 H33 . . 119.3 ?
    C33 C34 C35 . . 121.57(9) ?
    C33 C34 H34 . . 119.2 ?
    C35 C34 H34 . . 119.2 ?
    C22 C35 C36 . . 119.10(9) ?
    C22 C35 C34 . . 122.76(9) ?
    C36 C35 C34 . . 118.13(9) ?
    C25 C36 C35 . . 120.14(9) ?
    C25 C36 C37 . . 119.75(9) ?
    C35 C36 C37 . . 120.11(9) ?
    C32 C37 C28 . . 119.74(10) ?
    C32 C37 C36 . . 120.13(9) ?
    C28 C37 C36 . . 120.13(10) ?
loop_
    _geom_torsion_atom_site_label_1
    _geom_torsion_atom_site_label_2
    _geom_torsion_atom_site_label_3
    _geom_torsion_atom_site_label_4
    _geom_torsion_site_symmetry_1
    _geom_torsion_site_symmetry_2
    _geom_torsion_site_symmetry_3
    _geom_torsion_site_symmetry_4
    _geom_torsion
    _geom_torsion_publ_flag
    C1 C2 C3 C4 . . . . -7.36(15) ?
    C16 C2 C3 C4 . . . . 173.99(9) ?
    C1 C2 C3 C10 . . . . 169.22(9) ?
    C16 C2 C3 C10 . . . . -9.43(15) ?
    C2 C3 C4 C5 . . . . -39.58(14) ?
    C10 C3 C4 C5 . . . . 143.65(10) ?
    C2 C3 C4 C9 . . . . 139.89(10) ?
    C10 C3 C4 C9 . . . . -36.88(12) ?
    C9 C4 C5 C6 . . . . -2.14(15) ?
    C3 C4 C5 C6 . . . . 177.33(9) ?
    C4 C5 C6 C7 . . . . 0.29(16) ?
    C5 C6 C7 C8 . . . . 1.12(17) ?
    C6 C7 C8 C9 . . . . -0.62(16) ?
    C7 C8 C9 C4 . . . . -1.29(15) ?
    C5 C4 C9 C8 . . . . 2.65(15) ?
    C3 C4 C9 C8 . . . . -176.85(9) ?
    C2 C3 C10 C11 . . . . 132.68(10) ?
    C4 C3 C10 C11 . . . . -50.52(12) ?
    C2 C3 C10 C15 . . . . -50.29(14) ?
    C4 C3 C10 C15 . . . . 126.51(10) ?
    C15 C10 C11 C12 . . . . 1.15(15) ?
    C3 C10 C11 C12 . . . . 178.24(9) ?
    C10 C11 C12 C13 . . . . -1.11(16) ?
    C11 C12 C13 C14 . . . . 0.13(18) ?
    C12 C13 C14 C15 . . . . 0.79(18) ?
    C13 C14 C15 C10 . . . . -0.73(18) ?
    C11 C10 C15 C14 . . . . -0.24(16) ?
    C3 C10 C15 C14 . . . . -177.31(10) ?
    C3 C2 C16 C21 . . . . 141.70(11) ?
    C1 C2 C16 C21 . . . . -37.03(13) ?
    C3 C2 C16 C17 . . . . -40.26(15) ?
    C1 C2 C16 C17 . . . . 141.01(10) ?
    C21 C16 C17 C18 . . . . -1.85(16) ?
    C2 C16 C17 C18 . . . . -179.92(10) ?
    C16 C17 C18 C19 . . . . -0.35(17) ?
    C17 C18 C19 C20 . . . . 1.73(16) ?
    C17 C18 C19 C22 . . . . -179.10(10) ?
    C18 C19 C20 C21 . . . . -0.91(15) ?
    C22 C19 C20 C21 . . . . 179.93(9) ?
    C19 C20 C21 C16 . . . . -1.31(16) ?
    C17 C16 C21 C20 . . . . 2.68(15) ?
    C2 C16 C21 C20 . . . . -179.22(9) ?
    C20 C19 C22 C23 . . . . 93.06(12) ?
    C18 C19 C22 C23 . . . . -86.08(13) ?
    C20 C19 C22 C35 . . . . -87.00(12) ?
    C18 C19 C22 C35 . . . . 93.85(12) ?
    C35 C22 C23 C24 . . . . -0.53(15) ?
    C19 C22 C23 C24 . . . . 179.41(9) ?
    C22 C23 C24 C25 . . . . 0.67(15) ?
    C23 C24 C25 C36 . . . . -0.39(15) ?
    C23 C24 C25 C26 . . . . 179.60(9) ?
    C24 C25 C26 C27 . . . . -179.66(10) ?
    C36 C25 C26 C27 . . . . 0.33(15) ?
    C25 C26 C27 C28 . . . . -0.70(16) ?
    C26 C27 C28 C29 . . . . -179.46(10) ?
    C26 C27 C28 C37 . . . . 0.40(15) ?
    C37 C28 C29 C30 . . . . -0.64(15) ?
    C27 C28 C29 C30 . . . . 179.22(10) ?
    C28 C29 C30 C31 . . . . 0.28(16) ?
    C29 C30 C31 C32 . . . . 0.57(16) ?
    C30 C31 C32 C37 . . . . -1.02(15) ?
    C30 C31 C32 C33 . . . . 177.76(9) ?
    C31 C32 C33 C34 . . . . 179.06(10) ?
    C37 C32 C33 C34 . . . . -2.15(15) ?
    C32 C33 C34 C35 . . . . 0.84(15) ?
    C23 C22 C35 C36 . . . . 0.13(14) ?
    C19 C22 C35 C36 . . . . -179.81(8) ?
    C23 C22 C35 C34 . . . . -179.06(9) ?
    C19 C22 C35 C34 . . . . 1.00(14) ?
    C33 C34 C35 C22 . . . . 179.93(9) ?
    C33 C34 C35 C36 . . . . 0.73(14) ?
    C24 C25 C36 C35 . . . . -0.01(14) ?
    C26 C25 C36 C35 . . . . 180.00(8) ?
    C24 C25 C36 C37 . . . . -179.68(9) ?
    C26 C25 C36 C37 . . . . 0.33(14) ?
    C22 C35 C36 C25 . . . . 0.13(14) ?
    C34 C35 C36 C25 . . . . 179.36(8) ?
    C22 C35 C36 C37 . . . . 179.80(8) ?
    C34 C35 C36 C37 . . . . -0.97(14) ?
    C31 C32 C37 C28 . . . . 0.64(14) ?
    C33 C32 C37 C28 . . . . -178.18(9) ?
    C31 C32 C37 C36 . . . . -179.31(9) ?
    C33 C32 C37 C36 . . . . 1.87(14) ?
    C29 C28 C37 C32 . . . . 0.18(14) ?
    C27 C28 C37 C32 . . . . -179.68(9) ?
    C29 C28 C37 C36 . . . . -179.88(9) ?
    C27 C28 C37 C36 . . . . 0.26(14) ?
    C25 C36 C37 C32 . . . . 179.33(8) ?
    C35 C36 C37 C32 . . . . -0.34(14) ?
    C25 C36 C37 C28 . . . . -0.61(14) ?
    C35 C36 C37 C28 . . . . 179.71(8) ?
loop_
    _geom_hbond_atom_site_label_D
    _geom_hbond_atom_site_label_H
    _geom_hbond_atom_site_label_A
    _geom_hbond_site_symmetry_A
    _geom_hbond_distance_DH
    _geom_hbond_distance_HA
    _geom_hbond_distance_DA
    _geom_hbond_angle_DHA
    C6 H6 N1 2_776 0.93 2.73 3.3563(17) 125
_shelx_hkl_file
;
   0   0   3   61.73    1.71
   0   0  -3   65.47    1.73
   0   0   3   66.62    1.67
   0   0  -4  168.22    4.07
   0   0  -4  166.14    3.97
   0   0   4  165.01    3.95
   0   0   4  169.74    4.05
   0   0  -5  189.96    4.65
   0   0   5  183.16    4.51
   0   0  -5  193.14    4.53
   0   0   5  190.06    4.63
   0   0   6  229.42    5.49
   0   0  -6  232.55    5.52
   0   0  -6  225.49    5.65
   0   0   6  233.63    5.64
   0   0   7    8.02    0.65
   0   0  -7    8.93    0.62
   0   0   7    9.41    0.61
   0   0   8   -0.07    0.25
   0   0   8    0.09    0.37
   0   0  -8    0.04    0.30
   0   0  -9   48.57    1.76
   0   0   9   50.87    1.91
   0   0   9   50.91    1.78
   0   0  10   50.73    1.81
   0   0  10   48.59    1.94
   0   0 -10   50.11    1.84
   0   0  11    5.71    0.64
   0   0  11    4.48    0.69
   0   0 -11    6.43    0.70
   0   0 -12  158.87    4.44
   0   0  12  161.12    4.66
   0   0  12  155.08    4.37
   0   0 -13 1153.24   25.79
   0   0  13 1130.38   25.71
   0   0  13 1143.28   26.08
   0   0  14  259.79    7.04
   0   0  14  253.41    6.68
   0   0 -14  255.88    6.76
   0   0  15   13.30    1.19
   0   0  15   11.27    1.24
   0   0  15   12.43    1.07
   0   0 -15   12.88    1.10
   0   0  16    2.77    0.72
   0   0  16    2.39    0.88
   0   0  16    2.33    0.78
   0   0 -16    1.94    0.65
   0   0 -17    0.32    0.62
   0   0  17    0.42    0.69
   0   0  17   -0.24    0.79
   0   0  17    0.07    0.59
   0   0  18   18.69    1.74
   0   0  18   18.36    1.53
   0  -1  19    8.65    1.17
   0  -1  19   10.09    1.51
   0  -1  18   -0.51    0.86
   0  -1  18   -0.12    0.84
   0  -1  17    8.23    1.04
   0  -1  17    6.62    0.85
   0   1 -17    6.44    0.91
   0  -1  17    5.31    1.03
   0  -1  16    3.31    0.68
   0  -1  16    4.04    0.85
   0  -1  16    3.63    0.86
   0   1 -16    3.69    0.72
   0  -1  15  106.26    3.78
   0  -1  15  109.51    3.40
   0  -1  15  110.42    3.70
   0   1 -15  107.37    3.46
   0   1 -14   14.81    1.09
   0  -1  14   17.89    1.11
   0  -1  14   14.80    1.18
   0  -1  13   56.46    2.12
   0  -1  13   59.92    2.32
   0   1 -13   59.81    2.19
   0  -1  12  106.74    3.33
   0   1 -12  103.99    3.14
   0  -1  12  101.69    3.09
   0  -1  11   29.85    1.42
   0   1 -11   30.78    1.35
   0  -1  11   29.63    1.30
   0   1 -10    4.00    0.51
   0  -1  10    3.33    0.49
   0  -1  10    3.97    0.50
   0   1  -9    5.29    0.51
   0  -1   9    5.22    0.50
   0  -1   9    4.93    0.55
   0  -1   8   59.84    1.93
   0   1  -8   58.83    1.84
   0  -1   8   57.62    1.80
   0   1  -7    0.41    0.29
   0  -1   7    0.72    0.30
   0   1  -7    0.90    0.26
   0  -1   7    1.05    0.28
   0  -1   6   71.46    1.97
   0  -1   6   74.47    2.05
   0  -1   6   72.76    1.69
   0   1  -6   72.82    2.07
   0  -1   6   71.45    1.70
   0   1  -6   70.62    2.00
   0  -1   5   12.41    0.55
   0   1  -5   12.45    0.58
   0  -1   5   11.56    0.56
   0  -1   5   10.90    0.39
   0   1  -5   11.90    0.54
   0  -1   4  489.34   10.76
   0   1  -4  487.36   10.76
   0   1  -4  483.77   10.76
   0  -1   4  481.84   10.75
   0  -1   3  285.81    6.42
   0  -1   3  288.60    6.37
   0   1   2  567.68   12.20
   0  -1  -2  543.26   12.36
   0  -1  -3   44.26    1.36
   0   1   3   48.19    1.38
   0   1   4  214.65    5.09
   0  -1  -4  214.65    5.08
   0  -1  -4  209.22    5.21
   0   1   5  237.39    5.98
   0   1   5  252.23    5.87
   0  -1  -5  246.87    5.86
   0  -1  -5  242.94    6.02
   0  -1  -6  232.20    5.72
   0   1   6  239.71    5.73
   0  -1  -6  229.78    5.91
   0   1   6  237.78    5.91
   0  -1  -7   23.29    1.05
   0   1   7   22.58    1.04
   0   1   7   20.90    1.11
   0   1   8    0.17    0.36
   0  -1  -8    0.39    0.33
   0   1   8    0.04    0.31
   0   1   9   13.31    0.86
   0   1   9   13.17    0.96
   0  -1  -9   13.19    0.89
   0   1  10    2.14    0.56
   0   1  10    2.55    0.54
   0  -1 -10    2.11    0.49
   0   1  11    8.90    0.89
   0  -1 -11    9.30    0.84
   0   1  11    8.37    0.82
   0   1  12   26.90    1.58
   0   1  12   27.78    1.41
   0  -1 -12   25.72    1.43
   0   1  13   24.58    0.82
   0  -1 -13   26.42    1.47
   0   1  13   25.65    1.45
   0   1  13   29.13    1.71
   0   1  14    1.84    0.75
   0   1  14    0.49    0.61
   0  -1 -14    1.40    0.65
   0   1  15    4.29    0.80
   0   1  15    4.35    0.90
   0   1  15    5.18    1.01
   0  -1 -15    5.04    0.80
   0   1  16    3.40    0.89
   0   1  16    3.09    0.99
   0   1  16    3.37    0.76
   0  -1 -16    2.51    0.78
   0  -1 -17    7.20    1.02
   0   1  17    9.11    1.22
   0   1  17    9.51    1.36
   0  -2  19    7.28    1.02
   0  -2  18    7.08    1.13
   0  -2  18    5.50    1.65
   0  -2  18    5.38    0.95
   0  -2  17    3.56    0.76
   0  -2  17    3.90    0.73
   0  -2  17    2.83    0.84
   0  -2  17    6.25    1.54
   0  -2  16    6.83    0.97
   0  -2  16    7.39    0.79
   0  -2  16    6.43    0.86
   0  -2  15   46.51    2.06
   0  -2  15   47.37    2.14
   0  -2  15   47.69    1.90
   0  -2  14   67.66    2.54
   0   2 -14   69.55    2.46
   0  -2  14   70.31    2.37
   0  -2  13    0.74    0.44
   0  -2  13    1.07    0.50
   0   2 -13    0.65    0.47
   0   2 -12    5.54    0.66
   0  -2  12    5.33    0.63
   0  -2  12    4.59    0.65
   0   2 -11   80.61    2.54
   0  -2  11   79.46    2.47
   0  -2  11   81.51    2.55
   0  -2  10    0.95    0.15
   0   2 -10    0.49    0.34
   0  -2  10    1.23    0.34
   0  -2  10    0.62    0.32
   0   2  -9    1.10    0.32
   0  -2   9    0.80    0.16
   0  -2   9    1.16    0.19
   0  -2   9    1.08    0.31
   0  -2   9    0.43    0.26
   0  -2   8    2.15    0.32
   0  -2   8    1.72    0.32
   0  -2   8    1.85    0.21
   0  -2   8    1.60    0.22
   0  -2   7  446.35   10.14
   0  -2   7  448.50    9.91
   0  -2   7  442.99   10.08
   0   2  -6    3.02    0.30
   0  -2   6    2.45    0.29
   0  -2   6    2.58    0.26
   0  -2   5    2.37    0.20
   0  -2   5    2.23    0.36
   0  -2   5    2.43    0.28
   0  -2   4   17.64    0.76
   0  -2   4   18.47    0.54
   0   2  -3   88.88    2.22
   0  -2   3   84.62    2.19
   0  -2   2  701.68   15.33
   0  -2   1  965.21   21.09
   0   2   0    9.39    0.44
   0  -2   0    9.41    0.46
   0  -2  -1    0.17    0.21
   0   2   1    0.22    0.22
   0  -2  -2   -0.02    0.14
   0  -2  -2    0.21    0.25
   0   2   2    0.19    0.25
   0   2   2    0.02    0.15
   0  -2  -3   20.30    0.88
   0   2   3   18.89    0.68
   0   2   3   17.41    0.86
   0   2   4  129.84    3.41
   0  -2  -4  130.51    3.41
   0   2   4  128.11    3.10
   0  -2  -5    6.14    0.55
   0   2   5    6.37    0.37
   0   2   5    6.42    0.55
   0  -2  -6   41.15    1.15
   0  -2  -6   36.09    1.48
   0   2   6   40.76    1.20
   0  -2  -6   40.57    1.16
   0   2   6   41.06    1.57
   0  -2  -7   52.55    1.41
   0  -2  -7   54.17    1.42
   0   2   7   54.32    1.50
   0   2   7   52.02    1.89
   0  -2  -7   52.01    1.88
   0   2   7   55.78    2.07
   0  -2  -8    2.37    0.49
   0   2   8    2.74    0.55
   0   2   8    2.66    0.52
   0   2   9    2.33    0.53
   0  -2  -9    2.52    0.56
   0   2   9    1.88    0.51
   0   2   9    2.50    0.27
   0   2  10    1.26    0.51
   0   2  10    0.96    0.23
   0   2  10    0.76    0.51
   0  -2 -10    1.33    0.50
   0   2  11    2.71    0.69
   0   2  11    1.35    0.55
   0   2  11    2.34    0.27
   0  -2 -11    2.52    0.58
   0   2  12   13.45    1.08
   0  -2 -12   13.61    1.11
   0   2  12   13.66    1.18
   0   2  12   12.54    0.51
   0  -2 -13   40.37    1.99
   0   2  13   46.96    2.29
   0   2  13   42.07    1.99
   0   2  14    5.79    1.06
   0  -2 -14    6.77    0.91
   0   2  14    4.91    0.85
   0   2  14    6.78    1.03
   0  -2 -15    2.34    0.79
   0   2  15    1.73    0.80
   0   2  15    1.33    0.84
   0   2  15    2.56    0.77
   0  -2 -16    7.52    1.05
   0   2  16    6.23    1.23
   0   2  16    5.57    0.95
   0   2  16    7.52    1.21
   0   2  17   -0.09    0.68
   0  -2 -17   -0.29    0.67
   0  -3  19   11.26    1.93
   0  -3  18    2.39    0.82
   0  -3  18    2.32    0.72
   0  -3  18    2.27    1.40
   0  -3  17    6.27    0.83
   0  -3  17    8.61    1.03
   0  -3  17    8.62    0.84
   0  -3  17    9.43    1.49
   0  -3  16    1.72    0.62
   0  -3  16    1.22    0.63
   0  -3  16    1.52    0.51
   0  -3  16    3.09    1.04
   0  -3  15   10.57    0.93
   0  -3  15   11.11    1.31
   0  -3  15   10.39    0.84
   0  -3  15   10.39    0.94
   0  -3  14    1.05    0.46
   0  -3  14    1.18    0.74
   0  -3  14    1.19    0.50
   0  -3  14    2.27    0.57
   0  -3  13    3.77    0.26
   0  -3  13    3.58    0.81
   0  -3  13    4.02    0.59
   0  -3  13    3.57    0.54
   0  -3  12  112.63    2.74
   0  -3  12  107.21    3.10
   0  -3  12  102.57    3.68
   0  -3  12  108.36    2.68
   0  -3  12  105.91    3.13
   0  -3  11  149.43    3.63
   0  -3  11  148.98    3.60
   0  -3  11  143.56    3.90
   0  -3  11  154.93    4.58
   0  -3  11  145.09    3.93
   0  -3  10    0.10    0.24
   0  -3  10   -0.15    0.24
   0  -3  10    0.42    0.43
   0  -3  10    0.04    0.28
   0  -3  10    0.20    0.20
   0  -3   9   14.48    0.79
   0  -3   9   14.92    0.69
   0  -3   9   15.53    1.06
   0  -3   9   14.78    0.71
   0  -3   9   14.39    0.66
   0  -3   8  144.28    4.04
   0  -3   8  137.85    3.66
   0  -3   8  143.37    3.48
   0  -3   7   95.46    2.62
   0  -3   7   97.43    2.38
   0  -3   7   92.64    2.86
   0  -3   6 1705.89   36.63
   0  -3   6 1657.25   36.08
   0  -3   5   17.28    0.80
   0  -3   4   31.30    1.04
   0   3  -4   30.09    1.07
   0  -3   3   31.73    1.00
   0   3  -3   32.80    1.02
   0  -3   2    6.29    0.37
   0   3  -2    6.84    0.38
   0   3  -1   10.33    0.49
   0   3  -1   10.84    0.52
   0   3  -1   10.62    0.50
   0  -3   0  268.44    6.23
   0   3   0  263.12    6.16
   0  -3  -1   44.05    1.40
   0   3   1   44.03    1.44
   0  -3  -2   92.96    2.82
   0  -3  -2  109.36    2.70
   0   3   2  105.80    2.87
   0   3   3  180.95    4.83
   0  -3  -3  196.50    4.89
   0   3   3  197.92    4.93
   0   3   4   42.51    1.73
   0  -3  -4   49.06    1.75
   0   3   4   50.39    1.77
   0   3   4   48.68    1.46
   0  -3  -5  191.05    4.99
   0   3   5  189.44    4.57
   0   3   5  193.19    5.00
   0   3   6  420.09   10.01
   0  -3  -6  424.19    9.49
   0  -3  -6  423.53   10.03
   0   3   6  411.37    9.48
   0   3   7  378.64    8.71
   0   3   7  386.78    9.32
   0  -3  -7  386.96    8.70
   0  -3  -7  394.02    9.37
   0  -3  -7  378.51    8.71
   0   3   8   61.14    1.71
   0  -3  -8   60.45    1.66
   0  -3  -8   57.75    1.65
   0   3   8   57.22    2.20
   0   3   8   50.56    2.25
   0  -3  -8   61.02    2.25
   0   3   9    0.63    0.49
   0  -3  -9    0.48    0.22
   0   3   9    0.13    0.50
   0  -3  -9    0.15    0.17
   0  -3  -9    0.46    0.48
   0   3   9   -0.02    0.21
   0  -3 -10   20.64    1.32
   0  -3 -10   20.09    0.66
   0   3  10   21.22    1.33
   0   3  10   23.25    1.48
   0   3  11   86.28    3.04
   0  -3 -11   83.46    2.98
   0   3  11   82.00    3.19
   0   3  12  113.83    3.80
   0  -3 -12  118.52    3.86
   0   3  12  115.24    4.07
   0   3  13  102.61    3.77
   0   3  13   95.66    3.43
   0   3  13   92.73    3.85
   0  -3 -13  101.31    3.53
   0   3  14    5.87    1.17
   0  -3 -14    6.41    0.99
   0   3  14    5.23    0.93
   0   3  14    6.66    1.07
   0   3  15    4.50    0.88
   0   3  15    2.79    1.08
   0   3  15    4.26    1.04
   0  -3 -15    4.81    0.96
   0  -3 -16    3.03    0.92
   0  -4  19   18.32    2.00
   0  -4  18   12.39    1.06
   0  -4  18   13.73    1.65
   0  -4  17    3.20    0.70
   0  -4  17    3.15    0.61
   0  -4  17    2.54    0.93
   0  -4  17    2.15    0.59
   0  -4  16    0.52    0.51
   0  -4  16    1.21    0.53
   0  -4  16    1.09    0.51
   0  -4  16    1.21    0.77
   0  -4  15    0.73    0.46
   0  -4  15    0.66    0.61
   0  -4  15    0.34    0.21
   0  -4  15    0.89    0.43
   0  -4  15    0.45    0.45
   0  -4  14    4.43    0.87
   0  -4  14    5.65    0.66
   0  -4  14    5.42    0.42
   0  -4  14    4.04    0.57
   0  -4  14    5.71    0.61
   0  -4  13   22.50    0.95
   0  -4  13   20.07    1.03
   0  -4  13   22.04    1.54
   0  -4  13   21.77    1.13
   0  -4  13   19.88    1.06
   0  -4  13   22.80    0.92
   0  -4  12    7.45    0.56
   0  -4  12    7.05    0.53
   0  -4  12    8.12    0.60
   0  -4  12    7.96    0.69
   0  -4  12    6.25    0.87
   0  -4  11    0.39    0.34
   0  -4  11    0.62    0.27
   0  -4  11    0.07    0.53
   0  -4  11    0.45    0.25
   0  -4  11    0.07    0.31
   0  -4  10    9.65    0.89
   0  -4  10    9.26    0.69
   0  -4  10    9.35    0.53
   0  -4  10    9.83    0.62
   0  -4   9   54.18    1.83
   0  -4   9   57.80    2.16
   0  -4   9   56.28    1.55
   0  -4   8   37.59    1.06
   0  -4   8   40.00    1.46
   0  -4   8   38.84    1.59
   0  -4   7  101.99    2.93
   0  -4   6  231.15    5.64
   0   4  -5  213.11    5.20
   0  -4   5  215.04    5.15
   0  -4   4    6.82    0.44
   0   4  -4    6.05    0.44
   0  -4   3    9.64    0.51
   0   4  -3   10.86    0.54
   0   4  -2   63.05    1.78
   0   4  -2   63.13    1.77
   0   4  -2   66.59    1.74
   0   4  -1  186.12    4.46
   0  -4   1  174.67    4.58
   0   4  -1  185.49    4.44
   0   4  -1  178.26    4.38
   0  -4   1  181.50    4.58
   0  -4   0  470.91   10.52
   0   4   0  442.68   10.38
   0   4   1   12.12    0.73
   0  -4  -1   12.28    0.71
   0  -4  -2   32.10    1.41
   0   4   2   36.40    1.44
   0  -4  -2   36.77    1.32
   0   4   3    7.73    0.68
   0  -4  -3    7.24    0.68
   0   4   3    6.90    0.67
   0   4   4    5.87    0.63
   0   4   4    4.35    0.58
   0  -4  -4    4.98    0.60
   0  -4  -5   21.71    1.22
   0   4   5   21.59    1.24
   0   4   5   23.86    1.26
   0  -4  -6    1.15    0.34
   0   4   6    0.95    0.50
   0  -4  -6    0.18    0.40
   0   4   6    1.35    0.49
   0  -4  -7    6.55    0.80
   0  -4  -7    6.07    0.51
   0  -4  -7    6.01    0.52
   0   4   7    6.21    0.77
   0   4   8   87.79    3.06
   0  -4  -8   91.17    3.08
   0  -4  -8   90.01    2.47
   0  -4  -8   86.78    2.47
   0  -4  -9   41.26    1.93
   0   4   9   41.63    1.94
   0  -4  -9   44.77    1.39
   0  -4  -9   37.98    1.35
   0   4  10   33.95    1.96
   0  -4 -10   38.18    1.87
   0  -4 -10   36.46    1.19
   0  -4 -10   34.82    1.20
   0   4  10   34.69    1.83
   0  -4 -11   19.76    1.41
   0   4  11   20.38    1.55
   0   4  11   22.51    1.49
   0  -4 -11   19.94    0.74
   0  -4 -12    5.33    0.92
   0   4  12    6.32    0.95
   0   4  12    5.46    1.07
   0   4  12    7.09    1.07
   0   4  13   31.85    2.15
   0   4  13   28.52    1.80
   0   4  13   29.67    1.97
   0  -4 -13   27.44    1.77
   0   4  14    0.36    0.85
   0   4  14    1.23    0.93
   0   4  14    1.55    0.76
   0  -4 -14    0.72    0.75
   0  -4 -15    6.10    1.04
   0   4  15    4.23    0.97
   0  -4 -16    3.45    0.96
   0  -5  19    0.74    0.98
   0  -5  18   44.54    2.60
   0  -5  17    3.20    0.62
   0  -5  17    3.95    0.62
   0  -5  17    3.11    0.99
   0  -5  17    3.31    0.64
   0  -5  16    0.69    0.74
   0  -5  16    1.03    0.53
   0  -5  16    0.99    0.47
   0  -5  16    0.63    0.31
   0  -5  15   21.81    1.17
   0  -5  15   21.15    1.07
   0  -5  15   21.30    0.97
   0  -5  15   22.41    1.62
   0  -5  15   22.28    1.07
   0  -5  15   21.94    1.02
   0  -5  14   24.78    1.08
   0  -5  14   23.94    1.06
   0  -5  14   26.28    1.29
   0  -5  14   25.22    1.14
   0  -5  14   22.95    1.07
   0  -5  14   26.10    1.71
   0  -5  13  132.15    4.28
   0  -5  13  122.20    3.36
   0  -5  13  127.39    3.35
   0  -5  13  132.72    3.51
   0  -5  13  135.08    3.58
   0  -5  13  133.20    3.71
   0  -5  12   -0.04    0.37
   0  -5  12   -0.14    0.24
   0  -5  12    0.16    0.31
   0  -5  12   -0.15    0.37
   0  -5  12    0.24    0.55
   0  -5  12   -0.17    0.22
   0  -5  11   43.28    1.91
   0  -5  11   41.03    1.23
   0  -5  11   43.53    1.63
   0  -5  11   41.24    1.28
   0  -5  11   44.20    1.57
   0  -5  11   44.23    1.67
   0  -5  10    0.06    0.43
   0  -5  10    0.28    0.33
   0  -5  10   -0.03    0.16
   0  -5  10   -0.02    0.13
   0  -5  10    0.05    0.33
   0  -5   9   10.28    0.82
   0  -5   9    9.21    0.74
   0  -5   8  113.26    3.24
   0  -5   7   90.43    2.64
   0  -5   6    0.77    0.30
   0   5  -6    0.67    0.34
   0   5  -5  132.38    3.43
   0  -5   5  130.97    3.37
   0   5  -4    6.83    0.37
   0  -5   4    5.98    0.47
   0   5  -4    6.00    0.47
   0   5  -3    0.14    0.18
   0   5  -3    0.09    0.19
   0   5  -2   37.21    1.25
   0   5  -2   36.80    1.30
   0   5  -2   36.52    1.25
   0  -5   2   39.58    1.52
   0  -5   2   36.37    1.47
   0   5  -1   37.24    1.34
   0  -5   1   41.31    1.55
   0   5  -1   37.18    1.39
   0  -5   1   38.39    1.56
   0   5  -1   38.38    1.42
   0   5   0  564.42   13.11
   0  -5   0  574.80   13.14
   0   5   0  573.56   13.02
   0   5   0  564.21   13.86
   0  -5  -1   59.17    1.99
   0   5   1   59.11    2.02
   0   5   2   36.35    1.52
   0  -5  -2   34.01    1.39
   0   5   3   34.39    1.54
   0  -5  -3   34.15    1.58
   0  -5  -4    2.95    0.58
   0   5   4    2.47    0.54
   0   5   5    7.89    0.84
   0   5   5    7.81    0.81
   0  -5  -5    7.70    0.82
   0  -5  -6    2.81    0.69
   0   5   6    2.21    0.62
   0  -5  -6    2.80    0.50
   0   5   6    2.45    0.68
   0   5   7    1.00    0.59
   0  -5  -7    2.20    0.48
   0  -5  -7    1.60    0.61
   0  -5  -7    2.44    0.48
   0   5   7    2.34    0.65
   0   5   8    2.72    0.72
   0   5   8    0.27    0.60
   0  -5  -8    1.38    0.43
   0  -5  -8    0.75    0.37
   0  -5  -8    1.47    0.65
   0   5   9   20.46    1.43
   0  -5  -9   21.36    1.48
   0  -5  -9   21.88    1.02
   0  -5  -9   18.97    0.99
   0   5  10   20.70    1.49
   0  -5 -10   19.91    1.44
   0  -5 -10   19.83    0.95
   0  -5 -10   21.56    1.00
   0   5  11   28.75    1.82
   0  -5 -11   30.70    1.13
   0  -5 -11   31.65    1.88
   0   5  12   13.75    1.41
   0   5  12   12.22    1.46
   0   5  12   12.81    1.29
   0  -5 -12   15.06    1.39
   0   5  13   29.87    2.20
   0  -5 -13   33.12    2.01
   0   5  13   32.51    1.96
   0   5  13   28.30    2.01
   0  -5 -14   16.37    1.52
   0  -5 -15   10.17    1.34
   0  -6  19    1.60    0.96
   0  -6  18    2.59    0.93
   0  -6  17    5.61    1.11
   0  -6  16    0.32    0.80
   0  -6  16    0.08    0.35
   0  -6  16   -0.03    0.31
   0  -6  16    0.45    0.48
   0  -6  16    0.05    0.43
   0  -6  16    0.24    0.30
   0  -6  15   28.28    1.06
   0  -6  15   28.04    1.32
   0  -6  15   27.81    1.78
   0  -6  15   29.38    1.43
   0  -6  15   30.28    1.31
   0  -6  15   28.67    1.03
   0  -6  14    2.70    0.29
   0  -6  14    1.92    0.52
   0  -6  14    2.03    0.75
   0  -6  14    2.77    0.33
   0  -6  14    2.16    0.51
   0  -6  14    2.75    0.57
   0  -6  13    4.28    0.66
   0  -6  13    5.43    0.69
   0  -6  13    5.46    0.66
   0  -6  13    4.11    0.30
   0  -6  13    6.05    0.87
   0  -6  12   28.49    1.37
   0  -6  12   28.71    1.33
   0  -6  12   28.38    1.54
   0  -6  12   26.54    1.34
   0  -6  11    4.94    0.68
   0  -6  11    5.09    0.60
   0  -6  11    5.97    0.68
   0  -6  10   12.02    0.92
   0  -6   9   -0.05    0.36
   0  -6   8    0.22    0.33
   0  -6   7   16.55    0.87
   0   6  -7   16.90    0.94
   0   6  -6   42.98    1.52
   0  -6   6   38.90    1.40
   0   6  -5    8.62    0.59
   0  -6   5    9.27    0.61
   0   6  -5    8.21    0.41
   0   6  -4    2.52    0.28
   0   6  -4    2.29    0.37
   0   6  -4    2.61    0.30
   0  -6   4    1.49    0.54
   0  -6   3    0.26    0.40
   0  -6   3   -0.22    0.35
   0   6  -3   -0.08    0.21
   0   6  -3    0.10    0.23
   0   6  -3   -0.03    0.23
   0   6  -2   56.70    1.81
   0  -6   2   55.66    2.09
   0   6  -2   58.47    1.92
   0  -6   2   62.76    2.17
   0   6  -2   57.82    1.83
   0  -6   1   48.16    1.90
   0   6  -1   47.12    1.73
   0   6  -1   45.39    1.64
   0   6  -1   47.36    1.67
   0  -6   1   47.23    1.84
   0   6   0  191.28    4.97
   0   6   0  191.31    5.43
   0  -6   0  190.63    5.09
   0   6   0  189.58    5.08
   0   6   1   24.51    1.33
   0  -6  -1   25.71    1.26
   0   6   1   22.53    1.22
   0   6   2   15.69    1.09
   0  -6  -2   14.68    0.95
   0   6   2   14.64    1.01
   0   6   3    2.70    0.61
   0  -6  -3    3.62    0.66
   0   6   3    4.27    0.69
   0  -6  -4   -0.07    0.51
   0   6   4   -0.28    0.51
   0   6   4   -0.08    0.54
   0   6   5   62.46    2.52
   0  -6  -5   64.69    2.23
   0   6   5   60.71    2.63
   0  -6  -5   63.70    2.57
   0  -6  -6  133.37    3.75
   0  -6  -6  132.01    3.78
   0   6   6  127.71    4.20
   0   6   6  127.28    4.35
   0  -6  -6  130.89    4.22
   0   6   7   33.19    2.00
   0  -6  -7   32.73    1.49
   0   6   7   35.92    1.93
   0  -6  -7   36.42    1.52
   0  -6  -7   31.85    1.84
   0   6   8   27.44    1.85
   0   6   8   21.03    1.58
   0  -6  -8   23.99    1.63
   0  -6  -8   25.18    1.24
   0  -6  -8   25.01    1.25
   0   6   9   43.83    2.31
   0   6   9   43.51    2.41
   0  -6  -9   41.24    1.63
   0  -6  -9   41.55    2.20
   0  -6  -9   41.92    1.66
   0  -6 -10   14.82    0.93
   0  -6 -10   13.36    1.32
   0   6  10   14.49    1.42
   0  -6 -10   11.94    0.83
   0   6  10   15.18    1.54
   0  -6 -11   -0.21    0.76
   0  -6 -12   26.29    1.89
   0  -6 -13   36.41    2.21
   0  -7  19    1.00    0.93
   0  -7  18    0.62    0.69
   0  -7  18    0.23    0.79
   0  -7  17    0.24    0.51
   0  -7  17    0.64    0.73
   0  -7  16   -0.30    0.73
   0  -7  16   -0.51    0.50
   0  -7  16    0.11    0.48
   0  -7  16    0.30    0.49
   0  -7  15    0.60    0.49
   0  -7  15    0.30    0.54
   0  -7  15    0.63    0.67
   0  -7  15    0.18    0.50
   0  -7  14    7.94    0.85
   0  -7  14    9.72    0.88
   0  -7  14    7.45    0.98
   0  -7  14    7.41    0.79
   0  -7  13    5.55    0.73
   0  -7  13    5.11    0.69
   0  -7  13    6.39    0.76
   0  -7  13    7.20    0.87
   0  -7  12   -0.47    0.59
   0  -7  12    0.06    0.48
   0  -7  12    0.06    0.50
   0  -7  12    0.19    0.52
   0  -7  11    9.41    0.85
   0  -7  11    9.08    0.85
   0  -7  10    2.39    0.52
   0  -7   9    0.34    0.38
   0  -7   8   -0.21    0.34
   0   7  -7   17.82    0.96
   0  -7   7   15.94    0.86
   0  -7   6   66.10    2.16
   0   7  -6   64.61    2.08
   0   7  -5    4.96    0.52
   0   7  -5    5.39    0.40
   0  -7   4    0.79    0.46
   0   7  -4    0.78    0.28
   0  -7   4    1.12    0.49
   0   7  -4    0.45    0.34
   0   7  -4    0.97    0.27
   0   7  -3    0.59    0.30
   0   7  -3    0.24    0.32
   0   7  -3    0.08    0.28
   0  -7   3    0.76    0.49
   0  -7   3    0.33    0.41
   0  -7   2   25.44    1.37
   0  -7   2   27.96    1.44
   0   7  -2   23.80    1.11
   0   7  -2   22.38    1.09
   0   7  -2   25.12    1.22
   0   7  -1    6.45    0.68
   0   7  -1    6.60    0.64
   0   7  -1    7.32    0.68
   0  -7   1    6.13    0.71
   0  -7   1    6.38    0.78
   0   7   0    0.64    0.40
   0  -7   0    0.50    0.52
   0   7   0   -0.06    0.38
   0  -7   0   -0.06    0.43
   0   7   0    0.61    0.55
   0   7   1    0.34    0.51
   0  -7  -1   -0.12    0.41
   0   7   1   -0.06    0.42
   0  -7  -2    0.30    0.46
   0   7   2    0.60    0.50
   0   7   2    0.60    0.55
   0  -7  -3    0.58    0.59
   0   7   3    0.41    0.59
   0   7   3    0.73    0.55
   0   7   4   21.32    1.39
   0   7   4   18.70    1.43
   0  -7  -4   20.14    1.42
   0  -7  -5   80.78    2.70
   0   7   5   80.48    3.03
   0  -7  -5   74.17    3.02
   0   7   5   78.25    3.17
   0  -7  -6   19.74    1.28
   0   7   6   18.84    1.58
   0  -7  -6   21.83    1.26
   0   7   6   21.21    1.51
   0  -7  -6   18.21    1.45
   0   7   7   62.45    2.81
   0  -7  -7   64.64    2.35
   0  -7  -7   67.64    2.42
   0   7   7   65.90    3.00
   0  -7  -7   63.48    2.84
   0  -7  -8   -0.06    0.47
   0   7   8   -0.11    0.74
   0   7   8   -0.24    0.86
   0  -7  -8   -0.06    0.55
   0  -7  -8    0.10    0.71
   0   7   9   -0.12    0.73
   0  -7  -9    0.65    0.81
   0  -7  -9    0.28    0.54
   0  -7  -9   -0.06    0.49
   0   7   9   -0.13    0.76
   0   7  10    1.84    0.84
   0   7  10    5.10    1.21
   0  -7 -10    2.36    0.98
   0  -7 -10    3.33    0.62
   0  -7 -11    0.59    0.87
   0  -8  18   14.93    1.33
   0  -8  18   15.77    1.51
   0  -8  17   -0.10    0.70
   0  -8  17   -0.09    0.69
   0  -8  16    4.13    0.93
   0  -8  16    3.44    0.64
   0  -8  16    3.44    0.71
   0  -8  16    4.63    0.81
   0  -8  15   -0.07    0.51
   0  -8  15    0.07    0.60
   0  -8  15    0.69    0.72
   0  -8  15    0.70    0.57
   0  -8  14    0.31    0.61
   0  -8  14    0.58    0.56
   0  -8  14   -0.26    0.50
   0  -8  14    0.29    0.56
   0  -8  13    0.28    0.54
   0  -8  13    0.28    0.58
   0  -8  13    0.21    0.54
   0  -8  13   -0.15    0.56
   0  -8  12    0.50    0.55
   0  -8  12    1.47    0.62
   0  -8  12    2.10    0.63
   0  -8  11   93.42    2.98
   0  -8  11   93.33    3.15
   0  -8  10   26.67    1.31
   0  -8   9    2.04    0.47
   0  -8   8  681.73   15.11
   0   8  -8  639.25   15.18
   0  -8   7  604.35   14.39
   0   8  -7  621.86   14.12
   0  -8   6  542.15   12.86
   0   8  -6  533.52   11.88
   0   8  -6  538.04   12.39
   0   8  -6  539.63   11.96
   0   8  -5  158.76    4.08
   0   8  -5  164.68    4.30
   0   8  -5  162.26    4.02
   0  -8   5  169.96    4.78
   0  -8   5  168.96    4.91
   0  -8   4   14.97    1.17
   0   8  -4   15.84    0.88
   0   8  -4   15.92    0.93
   0   8  -4   16.10    0.82
   0  -8   4   16.37    1.19
   0   8  -3    0.35    0.39
   0  -8   3    0.44    0.53
   0   8  -3    0.25    0.33
   0  -8   3    0.45    0.48
   0   8  -3    0.71    0.42
   0  -8   2   12.53    1.09
   0   8  -2   12.38    0.86
   0   8  -2   13.01    0.95
   0  -8   2   12.77    1.09
   0   8  -2   14.25    0.91
   0  -8   1    5.21    0.76
   0  -8   1    6.18    0.84
   0   8  -1    5.24    0.69
   0   8  -1    5.34    0.68
   0   8  -1    4.86    0.72
   0  -8   0    0.43    0.56
   0   8   0    0.18    0.43
   0  -8   0   -0.33    0.60
   0   8   0    0.35    0.49
   0   8   1    4.76    0.79
   0   8   1    4.88    0.69
   0  -8  -1    5.68    0.76
   0   8   1    6.21    1.23
   0  -8  -2    7.60    0.84
   0   8   2    7.73    1.71
   0   8   2    8.22    0.89
   0   8   2    9.77    1.00
   0   8   3    2.66    0.66
   0   8   3    2.66    0.76
   0  -8  -3    3.57    0.85
   0  -8  -4    4.03    0.84
   0  -8  -4    3.62    0.72
   0   8   4    4.37    0.94
   0   8   4    2.71    0.74
   0  -8  -5  308.91    8.33
   0   8   5  299.80    8.34
   0  -8  -5  294.21    7.77
   0   8   5  286.61    8.10
   0  -8  -5  301.72    7.72
   0  -8  -6  292.80    8.28
   0  -8  -6  294.17    7.65
   0   8   6  291.48    8.19
   0  -8  -6  304.42    7.75
   0   8   6  296.34    8.44
   0   8   7  216.38    6.48
   0  -8  -7  218.61    6.55
   0   8   7  203.44    6.59
   0  -8  -7  205.97    5.81
   0  -8  -7  217.21    5.84
   0  -8  -8   66.63    2.48
   0  -8  -8   62.05    2.46
   0   8   8   66.33    3.19
   0  -8  -8   60.85    2.98
   0   8   8   66.49    3.08
   0   8   9    1.25    0.87
   0  -8  -9    4.18    1.11
   0  -8  -9    1.99    0.70
   0  -8  -9    2.59    0.70
   0   8   9    1.53    0.98
   0  -9  18  257.18    7.46
   0  -9  17   12.22    1.27
   0  -9  16    5.60    1.02
   0  -9  16    5.22    0.90
   0  -9  16    4.45    0.93
   0  -9  16    3.47    0.69
   0  -9  16    3.63    0.79
   0  -9  15    5.38    0.88
   0  -9  15    5.37    0.98
   0  -9  15    7.13    1.03
   0  -9  15    6.30    0.82
   0  -9  15    5.82    0.90
   0  -9  14    3.39    0.81
   0  -9  14    2.89    0.71
   0  -9  14    1.38    0.73
   0  -9  14    2.55    0.76
   0  -9  14    2.52    0.68
   0  -9  13   -0.08    0.58
   0  -9  13    0.17    0.53
   0  -9  13   -0.08    0.63
   0  -9  13    0.10    0.65
   0  -9  13    0.07    0.52
   0  -9  12    3.79    0.83
   0  -9  12    3.43    0.75
   0  -9  12    2.93    0.61
   0  -9  12    3.40    0.77
   0  -9  11    5.20    0.64
   0  -9  11    4.54    0.74
   0  -9  11    4.54    0.90
   0  -9  10    5.27    0.64
   0  -9  10    5.16    0.92
   0  -9   9   26.06    1.37
   0  -9   9   29.09    1.77
   0  -9   8  268.64    7.79
   0   9  -8  287.80    7.12
   0  -9   8  294.61    7.57
   0  -9   7   17.64    1.31
   0   9  -7   16.15    1.02
   0  -9   6    1.41    0.76
   0  -9   6    1.25    0.68
   0   9  -6    1.28    0.49
   0   9  -6    1.50    0.32
   0   9  -6    1.85    0.35
   0  -9   5  316.13    8.27
   0   9  -5  304.88    7.37
   0   9  -5  314.53    7.30
   0  -9   5  323.54    8.20
   0   9  -5  294.95    7.54
   0   9  -4   16.24    0.90
   0   9  -4   16.74    1.01
   0  -9   4   17.39    1.32
   0   9  -4   14.82    0.96
   0  -9   4   15.95    1.28
   0   9  -3   65.22    2.33
   0  -9   3   70.98    2.77
   0   9  -3   68.69    2.27
   0   9  -3   64.25    2.25
   0  -9   3   66.56    2.71
   0  -9   2   -0.08    0.61
   0   9  -2    0.25    0.52
   0   9  -2    0.22    0.45
   0   9  -2    0.05    0.44
   0  -9   2    0.35    0.61
   0   9  -1    0.06    0.48
   0  -9   1    0.18    0.58
   0  -9   1    0.33    0.62
   0   9  -1   -0.29    0.57
   0   9  -1    0.14    0.54
   0   9   0    1.11    0.56
   0  -9   0    2.05    0.68
   0  -9   0    1.42    0.70
   0   9   0    1.41    0.65
   0   9   0    1.65    0.71
   0   9   1    2.73    0.67
   0  -9  -1    3.84    0.77
   0   9   1    1.71    0.65
   0   9   1    6.47    1.11
   0   9   2   32.69    1.90
   0  -9  -2   31.10    1.73
   0   9   2   39.26    2.24
   0   9   2   33.88    1.81
   0   9   3   13.88    1.21
   0   9   3   11.81    1.26
   0  -9  -3   11.89    1.34
   0  -9  -3   16.37    1.25
   0   9   3   17.16    1.88
   0   9   4   16.00    1.34
   0  -9  -4   13.03    1.36
   0  -9  -4   14.73    1.22
   0  -9  -4   15.54    1.22
   0   9   4   13.91    1.38
   0   9   4   18.35    2.58
   0  -9  -5   23.42    1.78
   0   9   5   21.69    1.61
   0  -9  -5   20.78    1.45
   0  -9  -5   19.35    1.36
   0   9   5   20.61    1.72
   0  -9  -6    6.00    0.93
   0   9   6    5.62    1.09
   0   9   6    6.72    1.24
   0  -9  -6    6.14    1.15
   0  -9  -6    5.95    0.91
   0   9   7    1.19    1.01
   0  -9  -7    0.72    0.65
   0  -9  -7    0.98    0.89
   0  -9  -7    1.48    0.72
   0   9   7    0.24    0.90
   0  -9  -8   22.41    1.46
   0   9   8   19.83    1.90
   0 -10  16    1.90    0.96
   0 -10  16    1.85    1.02
   0 -10  16    1.63    0.79
   0 -10  15    4.52    1.01
   0 -10  15    4.36    0.99
   0 -10  15    3.68    0.87
   0 -10  15    3.56    0.77
   0 -10  14    3.35    0.95
   0 -10  14    3.41    0.71
   0 -10  14    4.58    0.94
   0 -10  14    3.91    0.83
   0 -10  14    4.15    1.05
   0 -10  13   23.58    1.62
   0 -10  13   22.49    1.60
   0 -10  13   21.96    1.69
   0 -10  13   23.84    1.28
   0 -10  12   48.02    1.88
   0 -10  12   48.94    2.32
   0 -10  12   49.05    2.50
   0 -10  12   46.00    2.31
   0 -10  11   35.09    1.66
   0 -10  11   36.47    2.12
   0 -10  11   38.63    1.99
   0 -10  10   62.27    2.56
   0 -10  10   57.73    2.55
   0 -10  10   67.09    2.89
   0 -10  10   56.48    2.50
   0 -10   9   12.99    1.20
   0 -10   9   15.19    1.41
   0 -10   9   12.77    1.17
   0 -10   8    3.33    0.81
   0  10  -8    2.99    0.58
   0 -10   7   21.85    1.47
   0 -10   7   22.58    1.57
   0  10  -7   20.63    0.56
   0  10  -7   22.79    1.09
   0  10  -6   31.65    1.16
   0 -10   6   32.23    1.85
   0  10  -6   33.03    1.24
   0 -10   6   31.72    1.90
   0  10  -6   31.37    1.42
   0 -10   5   97.63    3.58
   0  10  -5   90.07    2.70
   0  10  -5   94.98    2.91
   0 -10   5   93.30    3.43
   0  10  -5   92.88    2.80
   0  10  -4    9.06    0.76
   0 -10   4    9.23    1.08
   0  10  -4    9.02    0.83
   0 -10   4   10.20    1.13
   0  10  -4    9.23    0.83
   0 -10   3   11.25    1.18
   0  10  -3   10.73    0.90
   0  10  -3   10.81    0.92
   0 -10   3   10.62    1.15
   0  10  -3   12.02    0.90
   0 -10   2    0.56    0.71
   0 -10   2    0.99    0.66
   0  10  -2    0.92    0.60
   0  10  -2    1.20    0.56
   0  10  -2    0.48    0.53
   0  10  -1    6.48    0.83
   0 -10   1    6.77    1.02
   0  10  -1    4.68    0.83
   0 -10   1    5.38    0.88
   0  10  -1    7.05    0.83
   0 -10   0    2.19    0.72
   0  10   0    2.55    0.68
   0  10   0    1.50    0.69
   0  10   0    2.04    0.69
   0 -10   0    2.90    0.80
   0 -10   0    2.66    0.85
   0 -10  -1    2.97    0.74
   0  10   1    3.70    0.79
   0  10   1    2.20    0.80
   0 -10  -1    3.31    0.94
   0  10   1    2.14    0.79
   0  10   2   -0.45    0.64
   0  10   2   -0.57    0.89
   0 -10  -2    0.36    0.58
   0 -10  -2    0.49    0.76
   0  10   2    0.10    0.64
   0  10   3    0.96    0.92
   0  10   3    1.00    0.76
   0 -10  -3    0.39    0.69
   0 -10  -3    1.07    0.73
   0  10   3    0.68    0.72
   0  10   4    0.10    0.75
   0 -10  -4    0.61    0.83
   0  10   4   -0.24    0.85
   0 -10  -4    0.70    0.68
   0 -10  -5    1.22    0.74
   0  10   5    0.13    0.82
   0 -10  -5    0.80    0.66
   0  10   5    0.34    0.81
   0 -10  -5    0.63    0.85
   0  10   6    2.16    1.05
   0  10   6    1.79    1.00
   0 -10  -6    3.00    0.82
   0 -10  -6    4.32    0.91
   0 -11  16   26.33    2.15
   0 -11  16   17.15    1.54
   0 -11  15    1.45    0.79
   0 -11  15    0.77    0.96
   0 -11  14   25.45    1.81
   0 -11  14   26.59    1.70
   0 -11  14   30.37    2.05
   0 -11  13   91.11    3.75
   0 -11  13   85.51    3.50
   0 -11  13   97.74    3.71
   0 -11  13   92.53    3.37
   0 -11  12   10.79    1.23
   0 -11  12   10.20    1.24
   0 -11  12    9.07    1.09
   0 -11  12   10.09    1.33
   0 -11  11   10.40    1.30
   0 -11  11   11.91    1.20
   0 -11  11   10.74    1.25
   0 -11  11   10.61    1.24
   0 -11  10    0.35    0.71
   0 -11  10    0.93    0.73
   0 -11  10    1.06    0.73
   0 -11   9   32.52    1.86
   0 -11   9   28.00    1.79
   0  11  -8    1.87    0.57
   0 -11   8    2.68    0.84
   0 -11   8    0.91    0.79
   0 -11   8    1.15    0.73
   0 -11   7   25.62    1.68
   0  11  -7   26.55    0.90
   0 -11   7   28.20    1.80
   0 -11   7   27.73    1.87
   0  11  -7   27.71    1.35
   0 -11   6    0.20    0.76
   0  11  -6   -0.10    0.33
   0 -11   6    0.99    0.77
   0  11  -6    0.05    0.49
   0  11  -6    0.11    0.38
   0  11  -5   55.97    1.91
   0 -11   5   50.30    2.58
   0  11  -5   53.01    2.04
   0  11  -5   56.33    2.00
   0 -11   5   54.42    2.59
   0 -11   4    4.56    0.97
   0 -11   4    5.73    1.02
   0 -11   4    6.86    1.10
   0  11  -4    4.48    0.72
   0  11  -4    7.09    0.74
   0  11  -3   15.54    1.08
   0 -11   3   11.84    1.24
   0 -11   3   13.10    1.35
   0 -11   3   14.05    1.35
   0  11  -3   12.42    1.01
   0  11  -3   13.48    1.06
   0 -11   2   17.31    1.55
   0  11  -2   15.61    1.15
   0  11  -2   20.50    1.39
   0 -11   2   20.71    1.56
   0 -11   2   18.05    1.52
   0  11  -2   17.14    1.24
   0  11  -1   58.85    2.46
   0  11  -1   59.49    2.57
   0  11  -1   60.42    2.40
   0 -11   1   62.60    2.77
   0 -11   1   56.96    2.82
   0 -11   1   61.06    2.74
   0  11   0   98.86    3.51
   0 -11   0  106.10    3.88
   0  11   0  105.98    3.81
   0 -11   0  112.27    4.07
   0 -11   0  109.89    4.16
   0  11   0  111.95    3.74
   0 -11   0  107.49    3.92
   0  11   1   -2.22    1.01
   0 -11  -1    0.20    0.70
   0  11   1    0.56    0.64
   0  11   1    0.21    0.73
   0 -11  -1    0.74    0.91
   0 -11  -1    1.20    0.89
   0  11   2    2.10    0.77
   0 -11  -2    3.68    0.86
   0  11   2    3.08    1.04
   0 -11  -2    3.24    1.01
   0  11   2    2.06    0.81
   0  11   3   -0.43    0.78
   0  11   3    0.10    0.91
   0 -11  -3    0.20    0.76
   0  11   3    0.49    0.80
   0 -11  -3    1.18    0.78
   0  11   4   15.64    1.90
   0 -11  -4    9.84    1.21
   0  11   4   10.05    1.28
   0 -11  -4    9.96    1.17
   0 -11  -5    0.10    0.80
   0  11   5    0.15    1.22
   0 -11  -5    0.69    0.78
   0 -12  13   10.09    1.21
   0 -12  12   10.72    1.22
   0 -12  11   11.75    1.24
   0 -12  11   11.19    1.40
   0 -12  11    9.61    1.24
   0 -12  10    5.96    1.16
   0 -12  10    6.28    1.05
   0 -12  10    4.39    1.03
   0 -12   9    3.61    0.88
   0 -12   9    2.93    0.89
   0 -12   9    4.30    1.03
   0 -12   8    5.43    1.06
   0 -12   8    5.05    1.07
   0 -12   8    5.62    1.08
   0 -12   8    5.11    0.97
   0 -12   7    9.96    1.25
   0 -12   7   10.53    1.21
   0 -12   7    8.33    1.20
   0 -12   6   23.63    1.82
   0 -12   6   22.82    1.78
   0 -12   5   89.38    3.72
   0 -12   5   97.55    3.86
   0 -12   5   97.47    3.74
   0 -12   4   -0.47    0.84
   0 -12   4   -0.22    0.78
   0 -12   4    0.12    0.83
   0 -12   3   -0.35    0.76
   0 -12   3    0.79    0.80
   0 -12   3    0.24    0.89
   0 -12   3    0.48    0.91
   0 -12   2    9.32    1.23
   0 -12   2    8.42    1.25
   0  12  -2   10.45    1.03
   0 -12   2   10.48    1.32
   0  12  -2   12.71    1.14
   0 -12   1    3.59    0.95
   0 -12   1    3.58    0.93
   0  12  -1    4.66    0.90
   0  12  -1    3.03    0.76
   0 -12   1    4.69    1.12
   0  12   0   -0.31    0.71
   0  12   0    1.04    0.70
   0  12   1   30.31    2.01
   0  12   1   32.76    2.00
   0  12   2   -0.12    0.87
   0  12   2    0.33    0.80
   0 -13  11   13.48    1.42
   0 -13  10    1.70    1.00
   0 -13   9    9.24    1.27
   1 -13   1    1.85    0.95
   1 -13   2   11.93    1.39
   1 -13   6    7.00    1.24
   1 -13   7   54.49    2.81
   1 -13   8    9.85    1.35
   1 -13   9   21.13    1.74
   1 -13  10    0.69    0.87
   1 -13  11   -0.91    0.92
   1 -13  12    8.41    1.25
   1 -13  13    0.11    0.86
   1 -12  -3    6.36    1.15
   1 -12  -3    8.22    1.15
  -1  12   3    7.67    1.24
  -1  12   3    7.30    1.11
   1 -12  -2   13.37    1.36
  -1  12   2   12.64    1.34
  -1  12   2   12.65    1.43
   1 -12  -2    9.88    1.31
   1 -12  -1    2.43    0.83
   1 -12  -1    2.68    0.90
   1 -12  -1    3.12    0.97
  -1  12   1    3.36    0.91
  -1  12   1    2.56    0.84
   1 -12   0    5.10    1.01
  -1  12   0    6.67    1.05
   1 -12   0    6.30    1.14
   1 -12   0    6.51    1.19
  -1  12   0    5.94    0.99
   1 -12   1    1.35    0.88
  -1  12  -1    1.09    0.69
   1 -12   1    1.91    0.81
   1 -12   1    0.70    0.83
  -1  12  -1    1.34    0.63
   1 -12   2    0.47    0.84
  -1  12  -2    1.17    0.62
   1 -12   2    1.07    0.86
   1 -12   2    2.38    0.81
  -1  12  -2    1.75    0.64
  -1  12  -3    0.41    0.58
   1 -12   3    0.12    0.78
   1 -12   3    0.33    0.79
   1 -12   3    0.12    0.79
   1 -12   4   38.65    2.29
   1 -12   4   42.09    2.37
   1 -12   4   42.09    2.38
  -1  12  -4   41.75    1.79
  -1  12  -4   46.64    1.94
  -1  12  -5    1.07    0.55
  -1  12  -5    0.45    0.47
   1 -12   5    0.57    0.80
   1 -12   5    0.33    0.84
   1 -12   6   35.76    2.15
   1 -12   6   34.00    2.16
   1 -12   7    2.14    0.88
   1 -12   7    2.74    0.85
   1 -12   7    0.86    0.79
   1 -12   8   14.81    1.47
   1 -12   8   18.36    1.55
   1 -12   8   16.69    1.52
   1 -12   9    4.76    1.04
   1 -12   9    3.39    0.94
   1 -12  10    0.31    0.77
   1 -12  10    0.11    0.82
   1 -12  11   36.55    2.10
   1 -12  11   36.64    2.21
   1 -12  11   39.62    2.37
   1 -12  12   52.34    2.69
   1 -12  12   46.90    2.52
   1 -12  12   48.60    2.46
   1 -12  13   10.24    1.44
   1 -12  13    6.91    1.15
   1 -12  14    0.22    0.85
   1 -12  14    0.10    0.82
   1 -12  14    0.29    1.12
  -1  11   6   39.79    3.76
   1 -11  -6   34.02    1.95
   1 -11  -6   34.77    2.00
  -1  11   5    3.87    1.12
  -1  11   5    4.96    1.06
   1 -11  -5    7.77    1.10
   1 -11  -5    3.67    0.91
   1 -11  -4    3.46    0.95
   1 -11  -4    2.27    0.80
  -1  11   4    2.64    1.61
  -1  11   4    1.33    0.81
  -1  11   4    2.88    1.05
  -1  11   3   13.07    1.83
  -1  11   3    6.66    1.16
  -1  11   3   10.18    1.18
   1 -11  -3    7.32    1.16
   1 -11  -3    8.65    1.14
   1 -11  -3    7.54    1.06
  -1  11   2    7.95    1.03
  -1  11   2    9.12    1.18
   1 -11  -2   10.91    1.28
  -1  11   2    7.93    1.18
   1 -11  -1    1.39    0.71
  -1  11   1    2.21    0.87
  -1  11   1    1.26    0.70
   1 -11  -1    1.99    0.86
  -1  11   1    2.81    0.71
   1 -11   0    2.27    0.85
   1 -11   0    2.09    0.78
  -1  11   0    1.85    0.75
  -1  11   0    3.17    0.76
   1 -11   0    1.57    0.83
  -1  11   0    1.20    0.65
  -1  11  -1   74.90    2.59
   1 -11   1   85.40    3.35
  -1  11  -1   78.36    2.88
   1 -11   1   74.00    3.10
  -1  11  -1   76.00    2.97
   1 -11   1   78.60    3.30
   1 -11   2    0.94    0.72
  -1  11  -2   -0.15    0.48
  -1  11  -2    0.31    0.64
  -1  11  -2    0.14    0.54
   1 -11   2    0.39    0.66
   1 -11   2   -0.11    0.72
   1 -11   3    0.10    0.64
  -1  11  -3   -0.19    0.51
  -1  11  -3    0.69    0.60
   1 -11   3    0.21    0.71
  -1  11  -3    0.14    0.44
   1 -11   3    0.50    0.70
  -1  11  -4   18.67    1.18
   1 -11   4   19.35    1.54
  -1  11  -4   17.92    0.97
   1 -11   4   19.51    1.53
  -1  11  -4   18.20    1.10
   1 -11   4   20.70    1.59
  -1  11  -5    0.36    0.42
  -1  11  -5    0.38    0.35
   1 -11   5    0.30    0.67
   1 -11   5    1.04    0.77
  -1  11  -5    0.94    0.43
   1 -11   6   19.66    1.62
   1 -11   6   27.63    1.82
  -1  11  -6   26.20    1.05
   1 -11   6   27.24    1.77
  -1  11  -6   24.51    1.08
  -1  11  -6   25.17    1.18
  -1  11  -7    7.16    0.49
   1 -11   7    7.19    1.07
   1 -11   7    9.58    1.18
  -1  11  -7    7.72    0.52
   1 -11   7    7.55    1.09
   1 -11   8    3.15    0.93
   1 -11   8    2.87    0.82
   1 -11   8    1.64    0.76
   1 -11   9    3.47    0.92
   1 -11  10    3.46    0.90
   1 -11  10    2.16    0.87
   1 -11  11    0.51    0.69
   1 -11  11    1.03    0.74
   1 -11  12    4.85    0.92
   1 -11  13   33.99    2.03
   1 -11  13   40.33    2.32
   1 -11  14   72.07    3.07
   1 -11  14   66.41    2.97
   1 -11  15   21.70    1.60
   1 -11  15   15.99    1.36
   1 -11  16    9.34    1.18
   1 -11  16   16.93    2.17
   1 -10  -7   56.69    2.45
   1 -10  -7   57.14    2.50
  -1  10   7   56.11    3.03
  -1  10   7   55.45    2.91
   1 -10  -6    4.65    1.10
  -1  10   6    5.38    1.08
  -1  10   6    4.36    1.11
   1 -10  -6    3.97    0.88
   1 -10  -6    5.03    0.89
   1 -10  -5   -0.09    0.63
   1 -10  -5    0.48    0.85
  -1  10   5    0.87    0.89
  -1  10   5    0.44    0.80
   1 -10  -5    0.25    0.64
  -1  10   4    2.15    0.84
   1 -10  -4    3.11    0.94
  -1  10   4    2.68    0.89
   1 -10  -4    2.10    0.71
  -1  10   3    6.11    0.97
   1 -10  -3    6.46    1.06
  -1  10   3    5.11    1.03
  -1  10   3   11.81    2.08
   1 -10  -3    5.63    0.90
   1 -10  -2    3.07    0.86
  -1  10   2    2.22    0.73
  -1  10   2    2.24    1.06
  -1  10   2    2.11    0.73
   1 -10  -2    2.35    0.68
  -1  10   1   -0.18    0.65
  -1  10   1    0.38    0.65
   1 -10  -1    0.19    0.67
   1 -10  -1   -0.50    0.64
  -1  10   1   -0.25    0.58
  -1  10   0    3.18    0.73
   1 -10   0    2.73    0.75
  -1  10   0    2.85    0.60
   1 -10   0    3.56    0.87
  -1  10   0    2.96    0.76
   1 -10   1   91.42    3.53
  -1  10  -1   97.76    3.34
  -1  10  -1   89.04    2.90
  -1  10  -1  101.70    3.26
   1 -10   1   96.43    3.46
   1 -10   1  100.59    3.60
   1 -10   2    3.54    0.86
   1 -10   2    2.39    0.71
  -1  10  -2    2.75    0.64
   1 -10   2    2.91    0.78
  -1  10  -2    2.82    0.65
  -1  10  -2    2.98    0.53
   1 -10   3    5.34    0.91
  -1  10  -3    3.75    0.66
   1 -10   3    2.89    0.81
   1 -10   3    4.06    0.82
  -1  10  -3    3.93    0.54
  -1  10  -3    4.28    0.65
   1 -10   4   28.84    1.78
  -1  10  -4   30.62    1.25
  -1  10  -4   33.03    1.42
  -1  10  -4   31.60    1.45
   1 -10   4   32.32    1.86
  -1  10  -5  123.36    3.29
   1 -10   5  130.29    4.26
   1 -10   5  129.18    4.23
  -1  10  -5  123.25    3.43
  -1  10  -5  125.59    3.51
   1 -10   6   26.25    1.74
   1 -10   6   31.05    1.81
  -1  10  -6   27.93    1.18
  -1  10  -6   29.63    1.14
   1 -10   6   30.81    1.78
  -1  10  -6   30.58    1.16
  -1  10  -7   20.20    0.76
   1 -10   7   20.59    1.49
  -1  10  -7   20.54    0.80
   1 -10   8    0.83    0.74
   1 -10   9   10.35    1.13
   1 -10  10   15.89    1.32
   1 -10  10   14.98    1.10
   1 -10  11   11.57    1.18
   1 -10  11   13.58    0.85
   1 -10  12    0.27    0.67
   1 -10  12    1.01    0.42
   1 -10  13   28.92    1.77
   1 -10  13   31.56    1.81
   1 -10  14   40.41    2.24
   1 -10  14   27.24    1.72
   1 -10  14   28.85    1.75
   1 -10  14   32.72    1.50
   1 -10  15   23.06    1.60
   1 -10  15   34.65    2.19
   1 -10  16   12.35    1.55
   1 -10  16    6.78    0.96
   1  -9  -9    4.66    1.15
  -1   9   8    0.37    0.91
  -1   9   8    0.41    0.96
   1  -9  -8    0.71    0.81
   1  -9  -8    0.54    0.64
   1  -9  -8    0.29    0.59
  -1   9   7  132.14    4.86
   1  -9  -7  136.54    4.17
  -1   9   7  130.88    4.73
   1  -9  -7  130.50    4.19
   1  -9  -7  137.49    4.76
   1  -9  -6   50.74    2.25
   1  -9  -6   49.46    2.19
   1  -9  -6   50.66    2.63
  -1   9   6   52.84    2.73
  -1   9   6   50.58    2.56
   1  -9  -5   64.73    2.61
  -1   9   5   66.11    2.87
   1  -9  -5   65.55    2.95
  -1   9   5   63.38    2.97
   1  -9  -4   25.56    1.56
   1  -9  -4   18.20    1.52
  -1   9   4   21.68    1.66
  -1   9   4   19.76    1.47
   1  -9  -3    5.54    0.79
   1  -9  -3    4.99    0.84
  -1   9   3    5.21    1.00
   1  -9  -3    5.45    0.98
  -1   9   3    4.36    0.80
   1  -9  -2    0.87    0.59
  -1   9   2    1.10    0.72
   1  -9  -2    1.44    0.76
  -1   9   2    0.32    0.56
   1  -9  -2    1.48    0.62
  -1   9   1   14.30    1.11
   1  -9  -1   13.83    1.22
   1  -9  -1   14.50    1.14
  -1   9   1   17.80    1.59
  -1   9   1   16.16    1.27
  -1   9   0  105.19    3.56
  -1   9   0  112.21    3.44
   1  -9   0  108.44    3.60
   1  -9   0  107.01    3.67
  -1   9   0  106.55    3.46
   1  -9   1    1.01    0.53
  -1   9  -1    2.27    0.63
   1  -9   1    2.00    0.69
  -1   9  -1    2.21    0.62
  -1   9  -1    1.59    0.49
   1  -9   1    2.24    0.67
   1  -9   2    2.68    0.72
  -1   9  -2    1.11    0.53
  -1   9  -2    1.99    0.42
   1  -9   2    1.52    0.63
  -1   9  -2    1.60    0.53
  -1   9  -3   -0.24    0.42
  -1   9  -3    0.05    0.47
   1  -9   3    0.96    0.55
  -1   9  -3    0.18    0.32
   1  -9   3    0.25    0.57
   1  -9   4    3.92    0.76
  -1   9  -4    2.47    0.42
  -1   9  -4    2.93    0.50
  -1   9  -4    3.95    0.56
   1  -9   4    4.63    0.78
  -1   9  -5  152.23    3.83
  -1   9  -5  142.88    3.86
  -1   9  -5  145.43    3.72
  -1   9  -6  687.25   15.25
  -1   9  -6  676.86   15.13
  -1   9  -6  676.21   15.21
  -1   9  -7    0.15    0.20
  -1   9  -7    0.18    0.20
   1  -9   7   -0.25    0.55
   1  -9   8   98.29    3.43
   1  -9   9   17.29    0.93
   1  -9   9   17.50    1.33
   1  -9  10    3.41    0.77
   1  -9  10    3.47    0.47
   1  -9  11   50.39    1.83
   1  -9  11   56.05    2.36
   1  -9  12    2.71    0.76
   1  -9  12    2.09    0.68
   1  -9  12    2.72    0.53
   1  -9  13    9.38    1.05
   1  -9  13   12.99    0.97
   1  -9  13   12.59    1.14
   1  -9  14    4.39    0.79
   1  -9  14    6.05    0.81
   1  -9  14    6.41    1.00
   1  -9  14    3.49    0.78
   1  -9  15    4.63    0.79
   1  -9  15    5.85    0.85
   1  -9  15    9.30    1.12
   1  -9  15    5.21    0.83
   1  -9  16    1.15    0.68
   1  -9  16   -0.08    0.63
   1  -9  16    0.29    0.73
   1  -8 -11   11.69    1.45
  -1   8  10    1.42    0.92
   1  -8 -10    1.15    0.85
  -1   8  10   -0.13    0.79
  -1   8   9    3.17    1.01
   1  -8  -9    2.67    0.66
   1  -8  -9    2.77    0.92
  -1   8   9    2.54    0.98
   1  -8  -9    1.51    0.63
   1  -8  -8   -0.11    0.74
  -1   8   8   -0.75    0.91
   1  -8  -8    0.40    0.59
   1  -8  -8    0.19    0.55
  -1   8   8    0.11    0.80
   1  -8  -7   12.40    1.07
  -1   8   7   12.77    1.31
   1  -8  -7   14.08    1.12
  -1   8   7   14.08    1.46
   1  -8  -7   11.64    1.28
  -1   8   6  177.69    5.65
  -1   8   6  174.18    5.49
   1  -8  -6  183.08    5.55
   1  -8  -6  174.09    5.02
   1  -8  -5   62.47    2.51
  -1   8   5   69.03    2.83
  -1   8   5   70.42    2.99
   1  -8  -5   63.91    2.78
   1  -8  -4   15.23    1.32
  -1   8   4   19.14    1.41
   1  -8  -4   18.46    1.28
  -1   8   4   17.70    1.44
   1  -8  -3  163.58    5.01
  -1   8   3  162.83    4.88
  -1   8   3  166.02    5.04
   1  -8  -3  158.03    4.56
   1  -8  -3  164.40    4.78
   1  -8  -2   26.71    1.63
   1  -8  -2   30.08    1.49
   1  -8  -2   30.57    1.60
  -1   8   2   30.12    1.67
  -1   8   2   24.55    1.49
  -1   8   1   21.98    1.31
   1  -8  -1   26.74    1.49
   1  -8  -1   23.47    1.35
  -1   8   1   26.39    2.47
  -1   8   1   25.09    1.47
  -1   8   0    0.36    0.42
  -1   8   0    0.34    0.45
  -1   8   0    1.35    0.72
   1  -8   0    0.13    0.48
   1  -8   1    3.12    0.69
  -1   8  -1    3.96    0.61
  -1   8  -1    3.01    0.52
   1  -8   1    2.98    0.65
  -1   8  -1    2.80    0.54
  -1   8  -2   10.68    0.77
  -1   8  -2    8.91    0.62
   1  -8   2   10.35    0.99
   1  -8   2    9.92    0.91
  -1   8  -2    9.36    0.77
   1  -8   3   55.49    2.22
  -1   8  -3   48.55    1.79
  -1   8  -3   51.95    1.90
  -1   8  -3   52.63    1.65
  -1   8  -4  127.44    3.44
  -1   8  -4  127.70    3.38
  -1   8  -4  124.51    3.24
  -1   8  -5  271.69    6.46
  -1   8  -5  271.34    6.52
  -1   8  -5  279.56    6.43
  -1   8  -6  227.31    5.38
  -1   8  -6  222.49    5.29
  -1   8  -6  223.89    5.24
   1  -8   7  238.49    5.95
   1  -8   8    9.42    0.62
   1  -8   8    9.74    0.98
   1  -8   9   -0.21    0.54
   1  -8   9    0.14    0.33
   1  -8  10   21.21    1.37
   1  -8  10   21.89    1.08
   1  -8  11   11.27    1.03
   1  -8  11   13.28    0.91
   1  -8  12   47.07    2.06
   1  -8  12   46.53    1.89
   1  -8  12   47.61    2.12
   1  -8  13   -0.14    0.55
   1  -8  13    0.75    0.61
   1  -8  13    0.07    0.52
   1  -8  14    0.07    0.59
   1  -8  14    0.08    0.57
   1  -8  14    0.27    0.53
   1  -8  14   -0.07    0.57
   1  -8  15    2.17    0.69
   1  -8  15    3.02    0.79
   1  -8  15    2.34    0.70
   1  -8  15    2.62    0.74
   1  -8  16    0.36    0.61
   1  -8  16    0.40    0.57
   1  -8  16   -0.18    0.63
   1  -8  17    1.28    0.68
   1  -8  17    0.44    0.59
   1  -8  18    3.64    0.98
   1  -7 -13   -0.35    0.85
   1  -7 -12    0.68    0.81
   1  -7 -11    3.68    0.93
  -1   7  11    3.42    0.99
  -1   7  11    5.31    1.17
  -1   7  10   17.95    1.58
  -1   7  10   17.64    1.64
   1  -7 -10   16.11    1.01
   1  -7 -10   15.20    1.43
   1  -7  -9   20.17    1.55
  -1   7   9   18.05    1.65
   1  -7  -9   21.95    1.24
   1  -7  -9   20.07    1.16
  -1   7   9   18.49    1.58
  -1   7   8    7.40    1.11
   1  -7  -8    6.80    0.76
   1  -7  -8    5.51    0.76
   1  -7  -8    7.58    1.05
  -1   7   8    5.49    1.00
  -1   7   7   26.71    1.81
   1  -7  -7   27.41    1.42
   1  -7  -7   29.31    1.78
  -1   7   7   25.00    1.72
   1  -7  -6    7.91    0.86
  -1   7   6    8.69    1.07
  -1   7   6    6.00    1.00
   1  -7  -6    8.00    1.00
   1  -7  -5   -0.06    0.54
  -1   7   5   -0.37    0.66
   1  -7  -5    0.08    0.64
  -1   7   5   -0.25    0.66
  -1   7   4    0.68    0.61
   1  -7  -4    1.51    0.64
  -1   7   4    2.18    0.63
   1  -7  -4    1.15    0.56
   1  -7  -4    0.75    0.42
  -1   7   3   10.02    1.01
   1  -7  -3   10.36    0.83
   1  -7  -3   10.33    1.00
   1  -7  -3   11.71    0.96
  -1   7   3    9.46    0.93
  -1   7   2    2.86    0.62
   1  -7  -2    3.20    0.64
   1  -7  -2    2.02    0.51
  -1   7   2    1.94    0.54
   1  -7  -2    2.35    0.60
  -1   7   1  163.37    4.71
  -1   7   1  163.36    4.60
   1  -7  -1  168.88    4.60
  -1   7   0    8.86    1.16
  -1   7   0    7.33    0.77
  -1   7   0    6.49    0.66
   1  -7   0    6.29    0.72
  -1   7  -1   42.82    1.62
  -1   7  -1   41.10    1.69
   1  -7   1   41.16    1.73
  -1   7  -1   36.85    1.45
  -1   7  -2   24.24    1.12
  -1   7  -2   25.57    0.98
  -1   7  -2   25.60    1.22
  -1   7  -3    0.27    0.23
  -1   7  -3    0.70    0.32
  -1   7  -3    0.45    0.26
  -1   7  -4    3.11    0.37
  -1   7  -4    3.44    0.33
  -1   7  -4    2.89    0.38
  -1   7  -5    7.37    0.45
  -1   7  -5    6.54    0.47
  -1   7  -5    6.63    0.46
  -1   7  -6   72.23    1.89
  -1   7  -6   70.82    1.86
   1  -7   6   74.71    2.08
   1  -7   7  150.81    3.75
   1  -7   8    1.23    0.34
   1  -7   8    0.92    0.55
   1  -7   9   28.34    1.22
   1  -7   9   28.05    1.47
   1  -7  10    0.14    0.40
   1  -7  10   -0.25    0.55
   1  -7  11   11.28    0.99
   1  -7  11   10.92    0.94
   1  -7  11   10.46    0.87
   1  -7  12  100.52    3.19
   1  -7  12   90.87    2.22
   1  -7  12   94.41    3.06
   1  -7  12   97.31    3.10
   1  -7  13    3.21    0.67
   1  -7  13    3.14    0.69
   1  -7  13    2.99    0.29
   1  -7  13    3.62    0.67
   1  -7  13    3.34    0.30
   1  -7  14   14.70    0.66
   1  -7  14   15.16    0.67
   1  -7  14   16.87    1.10
   1  -7  14   17.32    1.31
   1  -7  14   15.75    1.08
   1  -7  14   13.90    1.10
   1  -7  15   -0.12    0.53
   1  -7  15    0.06    0.47
   1  -7  15    0.18    0.62
   1  -7  15    0.07    0.52
   1  -7  16    6.25    0.50
   1  -7  16    5.50    0.97
   1  -7  16    6.71    0.54
   1  -7  16    6.03    0.84
   1  -7  16    7.53    0.73
   1  -7  16    8.09    0.81
   1  -7  17   13.09    1.11
   1  -7  17   14.55    1.40
   1  -7  18    0.46    0.88
   1  -7  19   18.48    1.73
   1  -6 -14    5.16    1.06
   1  -6 -13    5.01    1.02
  -1   6  12   20.70    1.83
   1  -6 -12   21.25    1.58
   1  -6 -11    1.94    0.80
   1  -6 -11    1.32    0.40
   1  -6 -10    0.93    0.67
   1  -6 -10    0.88    0.42
   1  -6  -9    5.25    0.67
  -1   6   9    4.33    0.99
   1  -6  -9    4.49    0.58
  -1   6   9    4.64    0.89
   1  -6  -9    3.98    0.84
   1  -6  -8    2.18    0.77
  -1   6   8    2.55    0.89
   1  -6  -8    3.18    0.56
  -1   6   8    3.18    0.80
  -1   6   7  242.78    6.84
   1  -6  -7  227.55    6.46
  -1   6   7  235.46    6.65
   1  -6  -7  234.10    5.96
   1  -6  -6  135.34    4.22
  -1   6   6  131.75    4.40
  -1   6   6  137.17    4.35
   1  -6  -6  136.44    3.81
   1  -6  -5   10.47    1.00
  -1   6   5    8.69    0.93
  -1   6   5    9.69    1.03
   1  -6  -5    9.80    0.81
   1  -6  -4   85.85    2.72
  -1   6   4   83.12    3.03
   1  -6  -4   87.94    2.98
  -1   6   4   85.37    2.97
   1  -6  -4   86.80    2.57
   1  -6  -3    8.30    0.83
  -1   6   3    9.35    0.84
   1  -6  -3    9.07    0.71
   1  -6  -3    9.59    0.80
  -1   6   3    9.99    0.91
   1  -6  -2   16.69    0.94
  -1   6   2   15.43    1.07
   1  -6  -2   16.48    1.09
   1  -6  -2   15.36    1.00
  -1   6   2   14.75    0.99
  -1   6   1   41.41    1.64
  -1   6   1   39.21    1.70
   1  -6  -1   39.05    1.57
  -1   6   0  233.28    6.01
  -1   6   0  230.97    5.86
  -1   6  -1  302.90    7.05
  -1   6  -1  282.62    7.08
  -1   6  -1  298.96    7.21
  -1   6  -2   50.78    1.71
  -1   6  -2   51.80    1.65
  -1   6  -2   47.09    1.43
  -1   6  -3    8.39    0.57
  -1   6  -3    9.38    0.47
  -1   6  -4    6.99    0.47
  -1   6  -4    6.60    0.39
   1  -6   5   68.79    1.81
   1  -6   5   64.95    1.83
  -1   6  -5   66.47    1.80
   1  -6   6  207.40    4.76
   1  -6   6  201.48    4.85
   1  -6   7    3.54    0.27
   1  -6   7    3.90    0.56
   1  -6   7    3.02    0.38
   1  -6   8    0.01    0.15
   1  -6   8    0.05    0.39
   1  -6   8   -0.04    0.27
   1  -6   9    7.93    0.75
   1  -6   9    8.11    0.67
   1  -6   9    8.65    0.42
   1  -6  10   85.81    2.85
   1  -6  10   85.11    2.75
   1  -6  10   86.26    2.23
   1  -6  10   88.15    2.74
   1  -6  11    1.37    0.52
   1  -6  11    1.43    0.47
   1  -6  11    1.05    0.49
   1  -6  11    1.78    0.26
   1  -6  12    3.35    0.36
   1  -6  12    3.07    0.70
   1  -6  12    4.15    0.67
   1  -6  12    3.63    0.63
   1  -6  13   23.37    1.35
   1  -6  13   24.68    1.02
   1  -6  13   26.00    1.27
   1  -6  13   24.10    1.54
   1  -6  13   24.76    1.21
   1  -6  14  125.34    4.19
   1  -6  14  132.72    3.63
   1  -6  14  125.13    3.84
   1  -6  14  126.29    3.51
   1  -6  14  119.59    3.33
   1  -6  15    0.49    0.37
   1  -6  15    0.27    0.61
   1  -6  15    0.20    0.38
   1  -6  15   -0.49    0.67
   1  -6  16    0.47    0.48
   1  -6  16    0.40    0.39
   1  -6  16   -0.07    0.54
   1  -6  16   -0.11    0.80
   1  -6  16    0.27    0.41
   1  -6  17   54.95    2.25
   1  -6  17   60.36    2.21
   1  -6  17   55.10    2.80
   1  -6  18  109.35    4.27
   1  -6  19    3.53    1.13
   1  -5 -15    7.04    1.15
  -1   5  14    6.29    1.17
   1  -5 -14    4.52    0.92
  -1   5  14    3.66    1.10
  -1   5  13   44.10    2.41
   1  -5 -13   35.71    1.99
  -1   5  13   33.75    2.32
   1  -5 -12   46.74    1.34
   1  -5 -12   51.08    2.35
  -1   5  12   49.36    2.55
  -1   5  12   49.59    2.66
   1  -5 -11   53.78    1.63
  -1   5  11   55.47    2.65
  -1   5  11   51.58    2.69
   1  -5 -11   53.83    2.40
   1  -5 -10    1.15    0.56
   1  -5 -10    1.44    0.37
   1  -5  -9    5.39    0.55
   1  -5  -9    5.13    0.83
   1  -5  -9    5.46    0.56
   1  -5  -8    0.63    0.37
   1  -5  -8    0.44    0.55
  -1   5   7   91.55    3.23
   1  -5  -7   87.44    2.64
   1  -5  -7   94.29    3.12
  -1   5   7   86.73    3.32
   1  -5  -6   47.89    1.72
   1  -5  -6   48.20    2.01
  -1   5   6   48.43    2.20
  -1   5   6   49.69    2.12
  -1   5   5    8.27    0.83
   1  -5  -5    8.42    0.66
  -1   5   5    7.30    0.86
   1  -5  -5    6.15    0.73
   1  -5  -4   10.97    0.87
   1  -5  -4   10.72    0.66
  -1   5   4   12.48    0.94
  -1   5   4   10.72    0.93
   1  -5  -4   10.03    0.74
   1  -5  -3   95.56    2.68
   1  -5  -3   99.97    3.01
  -1   5   3   99.18    3.03
   1  -5  -3   91.89    2.80
  -1   5   3   89.91    3.03
  -1   5   2   80.40    2.57
  -1   5   2   79.10    2.64
   1  -5  -2   81.39    2.60
   1  -5  -2   83.11    2.40
   1  -5  -2   78.68    2.46
  -1   5   1  713.76   16.09
  -1   5   1  748.11   16.19
  -1   5   0   16.63    0.93
  -1   5  -1 1023.96   22.83
  -1   5  -1 1040.86   22.92
  -1   5  -2  232.11    5.28
  -1   5  -2  230.09    5.55
  -1   5  -3    7.90    0.48
   1  -5   3    7.74    0.49
   1  -5   4    9.55    0.44
  -1   5  -4    9.47    0.48
   1  -5   4    8.99    0.49
  -1   5  -5    0.08    0.16
   1  -5   5    0.09    0.17
   1  -5   5    0.04    0.17
   1  -5   6  237.16    5.34
   1  -5   6  226.66    5.52
   1  -5   6  233.15    5.83
   1  -5   7    4.03    0.50
   1  -5   7    4.51    0.45
   1  -5   7    4.08    0.31
  -1   5  -7    3.76    0.26
   1  -5   8    0.34    0.36
   1  -5   8    0.81    0.37
   1  -5   8    0.39    0.17
  -1   5  -8    0.44    0.17
   1  -5   8    0.15    0.36
  -1   5  -9   30.86    1.00
   1  -5   9   28.18    1.28
   1  -5   9   31.44    1.40
   1  -5   9   30.15    1.39
   1  -5   9   30.36    1.03
   1  -5  10   50.82    1.82
   1  -5  10   52.68    2.05
   1  -5  10   52.60    1.59
   1  -5  10   50.89    1.93
  -1   5 -10   51.79    1.56
   1  -5  11    2.52    0.56
   1  -5  11    2.00    0.58
   1  -5  11    2.04    0.46
   1  -5  11    2.98    0.38
   1  -5  12   14.96    1.01
   1  -5  12   15.35    1.18
   1  -5  12   13.42    0.86
   1  -5  12   13.89    0.79
   1  -5  13   30.36    1.26
   1  -5  13   34.48    1.87
   1  -5  13   37.87    1.42
   1  -5  13   34.26    1.61
   1  -5  13   34.71    1.40
   1  -5  14   58.06    2.21
   1  -5  14   49.80    2.43
   1  -5  14   54.24    1.71
   1  -5  14   53.30    1.93
   1  -5  15    7.17    1.09
   1  -5  15    5.82    0.69
   1  -5  15    5.77    0.80
   1  -5  15    5.75    0.48
   1  -5  16   61.37    2.28
   1  -5  16   64.84    1.72
   1  -5  16   63.93    2.99
   1  -5  16   64.83    2.45
   1  -5  17   58.14    2.39
   1  -5  17   59.89    2.97
   1  -5  17   49.40    2.08
   1  -5  17   52.77    2.20
   1  -5  18   15.61    1.71
   1  -5  18   14.33    1.15
   1  -5  19    0.97    1.17
   1  -4 -16   12.15    1.29
  -1   4  15   50.23    2.64
   1  -4 -15   48.43    2.35
  -1   4  15   42.55    2.62
  -1   4  14   16.55    1.53
   1  -4 -14   16.86    1.37
  -1   4  14   14.58    1.60
   1  -4 -13    3.55    0.85
  -1   4  13    3.06    0.90
  -1   4  13    2.32    0.96
  -1   4  12    0.92    0.77
   1  -4 -12    0.56    0.61
  -1   4  12    0.62    0.76
  -1   4  12    1.09    0.69
  -1   4  11    2.60    0.83
  -1   4  11    3.68    0.82
   1  -4 -11    3.98    0.32
  -1   4  11    3.23    0.76
   1  -4 -11    2.73    0.69
  -1   4  10   23.48    1.67
   1  -4 -10   27.35    1.53
  -1   4  10   27.07    1.50
   1  -4 -10   27.46    0.95
  -1   4  10   25.24    1.63
  -1   4   9    3.57    0.80
   1  -4  -9    4.02    0.68
  -1   4   9    2.67    0.62
  -1   4   9    3.88    0.79
   1  -4  -9    2.95    0.35
   1  -4  -8    9.38    0.60
   1  -4  -8   10.74    0.91
  -1   4   8    8.69    0.84
   1  -4  -7   56.75    1.76
   1  -4  -7   58.31    2.15
  -1   4   7   54.92    2.11
   1  -4  -6   73.84    2.18
   1  -4  -6   77.91    2.55
   1  -4  -5   41.03    1.39
  -1   4   5   33.57    1.72
   1  -4  -5   43.91    1.67
  -1   4   5   36.94    1.66
   1  -4  -4   57.89    2.00
  -1   4   4   58.49    2.17
   1  -4  -4   58.66    1.68
   1  -4  -4   55.68    1.79
  -1   4   4   55.98    2.08
   1  -4  -3    0.87    0.25
   1  -4  -3    0.92    0.36
  -1   4   3    0.67    0.36
  -1   4   3    0.71    0.36
   1  -4  -3    0.17    0.27
   1  -4  -2    0.64    0.24
  -1   4   2    0.05    0.33
   1  -4  -2    1.24    0.37
  -1   4   2    0.92    0.32
   1  -4  -2    0.27    0.29
   1  -4  -1  260.81    6.25
  -1   4   1  274.66    6.41
   1  -4  -1  248.50    6.33
  -1   4   0  182.05    4.57
   1  -4   1   12.54    0.66
  -1   4  -1   12.75    0.66
  -1   4  -2    0.69    0.20
   1  -4   2    0.66    0.23
   1  -4   3  192.47    4.55
  -1   4  -3  195.73    4.54
   1  -4   3  194.20    4.36
  -1   4  -4    6.76    0.37
   1  -4   4    7.21    0.37
   1  -4   4    7.10    0.39
   1  -4   5   11.09    0.68
   1  -4   5   11.03    0.56
   1  -4   5   10.97    0.49
   1  -4   6  278.78    6.64
  -1   4  -6  285.53    6.34
   1  -4   6  273.56    6.67
   1  -4   6  279.66    6.39
  -1   4  -7   15.15    0.62
   1  -4   7   14.76    0.77
   1  -4   7   15.46    0.89
   1  -4   7   14.86    0.64
   1  -4   7   15.36    0.86
  -1   4  -8   36.20    1.17
   1  -4   8   34.79    1.29
   1  -4   8   34.06    1.42
   1  -4   8   35.48    1.48
   1  -4   8   35.19    1.18
  -1   4  -9   48.08    1.52
   1  -4   9   46.85    1.57
   1  -4   9   46.50    1.75
   1  -4   9   48.83    1.54
   1  -4  10  113.81    3.13
  -1   4 -10  118.00    3.15
   1  -4  10  116.41    3.12
   1  -4  10  119.30    3.40
   1  -4  11    8.70    0.60
  -1   4 -11    7.46    0.62
   1  -4  11    9.04    0.77
   1  -4  11    7.90    0.64
   1  -4  12   41.29    1.75
   1  -4  12   41.69    1.60
   1  -4  12   41.33    1.33
   1  -4  13    2.55    0.32
   1  -4  13    2.58    0.53
   1  -4  13    3.33    0.63
   1  -4  14   27.44    1.37
   1  -4  14   27.14    1.42
   1  -4  14   26.35    0.86
   1  -4  15   18.17    1.54
   1  -4  15   19.62    1.25
   1  -4  15   19.05    1.21
   1  -4  16   -0.40    0.76
   1  -4  16   -0.14    0.55
   1  -4  16    0.40    0.57
   1  -4  17    5.51    0.83
   1  -4  17    5.17    0.79
   1  -4  17    5.65    1.32
   1  -4  18    7.40    1.52
   1  -4  18    6.98    0.90
   1  -4  18    9.71    1.25
   1  -4  19   13.17    1.98
   1  -3 -16   20.69    1.50
  -1   3  16   24.25    1.85
   1  -3 -15   17.80    1.37
  -1   3  15   18.91    1.35
  -1   3  15   15.65    1.56
  -1   3  15   18.29    1.56
  -1   3  14    5.40    1.11
  -1   3  14    7.84    0.96
  -1   3  14    6.57    1.15
   1  -3 -14    6.76    0.93
  -1   3  13    0.20    0.70
  -1   3  13   -0.89    0.80
  -1   3  13   -0.22    0.62
   1  -3 -13    0.53    0.63
   1  -3 -12   -0.14    0.50
  -1   3  12    0.48    0.55
  -1   3  12   -0.63    0.68
  -1   3  12    0.28    0.61
  -1   3  11   16.29    1.37
  -1   3  11   20.50    1.44
   1  -3 -11   19.12    1.22
  -1   3  11   18.01    1.16
   1  -3 -10   11.09    0.94
  -1   3  10   10.61    1.09
  -1   3  10   11.10    0.90
  -1   3  10   11.36    1.06
   1  -3  -9    3.66    0.57
  -1   3   9    3.85    0.66
   1  -3  -9    4.14    0.31
  -1   3   9    4.89    0.75
  -1   3   9    4.27    0.74
  -1   3   8    0.10    0.36
   1  -3  -8    0.42    0.39
  -1   3   8    0.28    0.41
  -1   3   8    0.23    0.52
  -1   3   7  279.54    6.74
   1  -3  -7  277.97    6.75
  -1   3   7  245.58    7.00
   1  -3  -6   18.33    0.97
   1  -3  -6   16.14    0.72
  -1   3   6   16.72    0.96
   1  -3  -5   25.19    1.12
  -1   3   5   24.61    1.13
   1  -3  -5   24.61    0.93
   1  -3  -4   85.35    2.33
   1  -3  -4   90.92    2.55
   1  -3  -4   86.79    2.17
  -1   3   3  174.97    5.12
   1  -3  -3  214.02    5.06
   1  -3  -3  212.55    4.74
   1  -3  -3  203.68    4.88
  -1   3   3  204.34    5.14
   1  -3  -2   81.81    2.34
   1  -3  -2   81.05    2.23
  -1   3   2   85.65    2.45
  -1   3   1  372.10    8.60
   1  -3  -1  370.65    8.47
   1  -3   0  135.86    3.54
  -1   3   0  148.41    3.60
   1  -3   0  145.81    3.57
   1  -3   1   77.52    2.06
  -1   3  -1   77.92    2.05
  -1   3  -2   79.30    2.01
   1  -3   2   79.44    2.03
   1  -3   3  205.08    4.61
   1  -3   3  206.87    4.70
   1  -3   3  199.56    4.86
  -1   3  -4   49.13    1.33
   1  -3   4   50.79    1.37
   1  -3   4   49.46    1.50
   1  -3   5    7.59    0.56
  -1   3  -5    7.29    0.39
   1  -3   5    6.93    0.46
   1  -3   5    6.57    0.39
   1  -3   6 1144.64   25.06
  -1   3  -6 1142.08   25.04
   1  -3   6 1150.65   25.11
   1  -3   6 1145.64   25.33
  -1   3  -7   55.83    1.65
   1  -3   7   55.54    1.85
   1  -3   7   53.23    1.63
   1  -3   7   58.48    1.68
   1  -3   8   37.78    1.47
   1  -3   8   38.50    1.25
  -1   3  -8   38.61    1.33
   1  -3   8   36.52    1.30
   1  -3   9  290.96    7.10
   1  -3   9  285.49    7.23
  -1   3  -9  297.55    7.11
   1  -3   9  310.47    6.90
   1  -3  10   50.57    1.83
  -1   3 -10   49.55    1.76
   1  -3  10   46.18    1.72
   1  -3  11   94.48    2.81
   1  -3  11   89.52    2.26
   1  -3  11   92.96    2.85
  -1   3 -11   88.73    2.76
   1  -3  12  268.99    6.04
  -1   3 -12  272.02    6.83
   1  -3  12  278.05    6.86
   1  -3  12  265.11    6.80
   1  -3  13   26.15    1.38
   1  -3  13   25.07    1.34
   1  -3  14   74.86    2.68
   1  -3  14   78.77    2.70
   1  -3  15   25.87    1.49
   1  -3  15   27.85    1.49
   1  -3  16    4.03    0.73
   1  -3  16    4.65    0.79
   1  -3  17    0.51    0.56
   1  -3  17   -0.08    0.54
   1  -3  18    9.38    1.31
   1  -3  18    6.96    0.94
   1  -3  18    5.47    0.87
   1  -3  19   75.09    3.51
   1  -3  19   55.93    2.58
  -1   2  17   18.99    1.67
  -1   2  17   18.52    1.72
  -1   2  16    3.24    1.00
   1  -2 -16    3.57    0.76
  -1   2  16    3.72    0.96
  -1   2  16    4.59    0.78
  -1   2  15    1.15    0.63
   1  -2 -15    1.35    0.62
  -1   2  15    0.82    0.76
  -1   2  15    0.68    0.78
  -1   2  14   92.77    3.53
  -1   2  14   92.27    3.64
  -1   2  14   96.13    3.19
   1  -2 -14   96.15    3.22
  -1   2  13   -0.27    0.74
  -1   2  13    0.38    0.55
   1  -2 -13    0.53    0.54
  -1   2  13   -0.10    0.72
  -1   2  12   29.53    1.79
   1  -2 -12   29.98    1.50
  -1   2  12   27.64    1.44
  -1   2  12   29.83    1.70
  -1   2  11    8.11    0.80
   1  -2 -11    8.76    0.77
  -1   2  11    8.81    0.95
  -1   2  11    9.47    1.00
  -1   2  10    9.64    1.00
  -1   2  10    7.74    0.74
   1  -2 -10    8.64    0.75
  -1   2  10    8.21    0.87
  -1   2   9    0.15    0.47
   1  -2  -9    0.61    0.37
  -1   2   9   -0.07    0.39
  -1   2   9    0.09    0.33
  -1   2   8   32.23    1.50
  -1   2   8   33.03    1.60
  -1   2   8   28.46    1.27
   1  -2  -8   30.67    1.32
  -1   2   7  259.11    6.65
  -1   2   7  266.27    6.38
  -1   2   7  268.85    6.79
   1  -2  -7  255.03    6.36
  -1   2   6  517.11   12.21
  -1   2   6  518.27   11.94
   1  -2  -6  534.92   11.94
  -1   2   6  519.31   12.29
   1  -2  -5  152.68    3.92
  -1   2   5  158.07    3.93
   1  -2  -4  637.93   13.94
  -1   2   4  612.94   14.13
   1  -2  -4  641.78   14.14
   1  -2  -3   97.78    2.45
   1  -2  -3   98.10    2.56
  -1   2   2  355.91    8.05
   1  -2  -2  362.07    8.14
   1  -2  -2  358.59    8.07
   1  -2  -1 2994.78   63.11
  -1   2   1 2928.66   63.10
  -1   2   1 2812.66   63.20
  -1   2   0    4.60    0.35
   1  -2   1   70.55    1.79
   1  -2   2  227.72    5.03
   1  -2   2  197.37    5.06
  -1   2  -2  241.19    5.13
   1  -2   3    0.56    0.23
   1  -2   3    0.99    0.19
   1  -2   3    0.88    0.18
  -1   2  -3    0.65    0.22
  -1   2  -3    0.71    0.17
  -1   2  -4  379.52    8.59
   1  -2   4  385.26    8.59
   1  -2   4  386.32    8.76
   1  -2   4  383.25    8.60
   1  -2   5   36.02    1.26
  -1   2  -5   35.67    1.28
   1  -2   5   33.51    1.14
  -1   2  -5   38.16    1.16
   1  -2   5   37.09    1.09
   1  -2   6  416.14    9.63
  -1   2  -6  421.41    9.63
   1  -2   6  428.07    9.75
  -1   2  -6  427.68    9.77
   1  -2   7  615.11   13.90
  -1   2  -7  619.18   13.90
   1  -2   7  614.70   13.97
  -1   2  -7  614.04   13.99
  -1   2  -8  189.10    4.78
   1  -2   8  190.70    4.81
  -1   2  -8  185.21    4.81
   1  -2   8  185.18    4.75
  -1   2  -9  209.10    5.26
   1  -2   9  190.62    5.21
   1  -2   9  209.68    5.24
  -1   2  -9  207.95    5.28
   1  -2  10   12.73    0.85
   1  -2  10   11.16    0.82
  -1   2 -10   10.64    0.80
  -1   2 -10   11.12    0.82
  -1   2 -11   74.70    2.54
  -1   2 -11   72.83    2.51
   1  -2  11   74.51    2.52
   1  -2  11   75.22    2.48
  -1   2 -12  534.25   13.00
   1  -2  12  560.56   12.92
  -1   2 -12  552.38   12.97
   1  -2  12  545.95   12.99
   1  -2  13   -0.37    0.52
  -1   2 -13    0.26    0.58
   1  -2  13   -0.20    0.54
  -1   2 -14   21.79    1.37
   1  -2  14   20.24    1.35
   1  -2  14   20.33    1.27
   1  -2  15   14.44    1.20
  -1   2 -15   16.26    1.25
   1  -2  15   20.30    1.29
   1  -2  16    0.51    0.56
  -1   2 -16   -0.08    0.61
   1  -2  16    0.51    0.59
   1  -2  17    7.46    1.01
   1  -2  17    8.38    0.93
  -1   2 -17    6.89    1.01
   1  -2  18    1.04    0.65
   1  -2  18    0.13    0.90
   1  -2  18    0.79    0.70
   1  -2  19    1.98    0.91
   1  -2  19    3.68    1.33
  -1   1  18    0.76    0.93
  -1   1  18   -0.80    0.96
  -1   1  17    5.15    1.04
  -1   1  17    5.02    0.80
  -1   1  17    3.62    0.97
   1  -1 -17    6.35    0.84
  -1   1  16   22.79    1.36
  -1   1  16   21.65    1.68
  -1   1  16   23.91    1.67
   1  -1 -16   24.95    1.46
  -1   1  15    2.52    0.78
   1  -1 -15    2.07    0.63
  -1   1  15    1.02    0.66
  -1   1  15    2.19    0.65
  -1   1  14  111.33    3.83
  -1   1  14  111.54    3.44
   1  -1 -14  112.70    3.50
  -1   1  14  111.05    3.92
   1  -1 -13   51.29    2.02
  -1   1  13   50.92    2.38
  -1   1  13   54.69    2.03
  -1   1  13   50.80    2.32
  -1   1  12    4.59    0.65
  -1   1  12    4.72    0.76
  -1   1  12    3.65    0.76
   1  -1 -12    4.17    0.61
   1  -1 -11    7.31    0.69
  -1   1  11    6.75    0.66
  -1   1  11    6.97    0.83
  -1   1  11    7.81    0.90
  -1   1  10    6.11    0.77
   1  -1 -10    7.39    0.65
  -1   1  10    6.10    0.62
  -1   1  10    6.76    0.77
  -1   1   9   84.95    2.87
   1  -1  -9   84.13    2.51
  -1   1   9   86.84    2.51
  -1   1   9   82.73    2.76
  -1   1   8    2.06    0.45
   1  -1  -8    1.71    0.34
  -1   1   8    1.44    0.46
  -1   1   8    2.02    0.36
  -1   1   7   -0.21    0.25
  -1   1   7    0.18    0.33
  -1   1   7   -0.05    0.34
   1  -1  -7    0.09    0.24
   1  -1  -6   73.96    2.08
  -1   1   6   80.37    2.35
  -1   1   6   74.71    2.37
  -1   1   6   73.76    2.10
  -1   1   5    1.33    0.37
   1  -1  -5    1.97    0.27
  -1   1   5    1.73    0.17
  -1   1   5    1.43    0.34
  -1   1   5    1.50    0.24
  -1   1   4   18.10    0.87
   1  -1  -4   20.68    0.73
  -1   1   4   20.69    0.63
  -1   1   4   20.42    0.74
  -1   1   3 3452.04   73.67
   1  -1  -3 3341.23   73.66
  -1   1   3 3445.79   73.61
   1  -1   2    1.06    0.18
  -1   1  -2    1.29    0.22
  -1   1  -3  130.30    3.32
   1  -1   3  125.51    3.31
  -1   1  -3  142.88    3.29
   1  -1   3  144.76    3.30
  -1   1  -4  175.58    4.22
  -1   1  -4  172.30    4.26
   1  -1   4  177.28    4.24
   1  -1   4  176.12    4.26
   1  -1   5   42.15    1.38
  -1   1  -5   42.74    1.40
   1  -1   5   40.60    1.39
  -1   1  -5   40.84    1.37
  -1   1  -6   39.10    1.40
   1  -1   6   37.16    1.36
   1  -1   6   41.11    1.41
  -1   1  -6   38.62    1.38
   1  -1   6   38.42    1.00
   1  -1   7   30.10    1.22
   1  -1   7   29.67    0.77
  -1   1  -7   29.99    1.24
   1  -1   7   30.28    1.24
  -1   1  -7   30.20    1.25
  -1   1  -8  174.87    4.80
   1  -1   8  182.20    4.75
   1  -1   8  189.69    4.85
  -1   1  -8  191.79    4.87
  -1   1  -9   67.07    2.23
  -1   1  -9   61.92    2.21
   1  -1   9   62.75    2.14
   1  -1   9   67.12    2.26
   1  -1  10  114.47    3.44
   1  -1  10  120.13    3.56
  -1   1 -10  120.97    3.50
  -1   1 -10  118.59    3.57
   1  -1  11    1.89    0.54
   1  -1  11    1.78    0.52
  -1   1 -11    1.05    0.50
  -1   1 -11    2.16    0.55
  -1   1 -12  199.65    5.48
   1  -1  12  201.04    5.58
   1  -1  12  202.41    5.44
   1  -1  13    0.52    0.57
  -1   1 -13   -0.13    0.57
   1  -1  13   -0.45    0.70
   1  -1  14   24.15    1.40
  -1   1 -14   20.96    1.38
   1  -1  14   23.46    1.48
   1  -1  15    0.26    0.66
  -1   1 -15   -0.15    0.58
   1  -1  15    0.07    0.55
   1  -1  16    5.69    0.91
  -1   1 -16    6.97    0.97
   1  -1  16    7.07    0.92
   1  -1  17    1.12    0.73
   1  -1  17    1.14    0.68
  -1   1 -17    1.68    0.72
   1  -1  18    5.88    0.94
   1  -1  18    5.86    1.01
   1  -1  18    5.99    1.28
   1  -1  19    0.23    0.89
   1  -1  19    0.32    1.06
  -1   0  19    0.45    0.86
  -1   0  19   -0.13    1.01
  -1   0  18    9.47    1.25
  -1   0  18   11.68    1.28
  -1   0  17    3.43    0.83
  -1   0  17    4.34    1.43
   1   0 -17    2.68    0.67
  -1   0  17    4.65    0.96
  -1   0  17    2.50    0.67
  -1   0  16    0.09    0.62
  -1   0  16   -0.06    0.51
   1   0 -16    0.56    0.55
  -1   0  16    0.88    0.72
  -1   0  15    0.55    0.51
  -1   0  15    1.00    0.72
  -1   0  15    0.17    0.54
   1   0 -15    0.58    0.50
  -1   0  14    7.18    0.93
  -1   0  14    6.84    0.75
   1   0 -14    6.65    0.79
  -1   0  14    8.64    1.02
  -1   0  13  101.20    3.37
  -1   0  13   96.70    2.97
   1   0 -13  107.34    3.10
  -1   0  13   96.19    3.39
  -1   0  13   99.81    2.39
  -1   0  12  444.73    9.79
  -1   0  12  442.73   10.90
  -1   0  12  435.12   10.78
  -1   0  12  438.40   10.35
   1   0 -12  441.62   10.41
  -1   0  11  112.06    3.50
  -1   0  11  108.99    3.39
  -1   0  11  107.53    3.04
   1   0 -11  108.03    3.11
  -1   0  10   13.12    0.96
  -1   0  10   12.66    0.74
  -1   0  10   14.54    0.95
   1   0 -10   12.39    0.74
  -1   0   9   52.47    1.97
  -1   0   9   52.62    1.66
  -1   0   9   52.02    1.91
   1   0  -9   53.99    1.70
  -1   0   8    0.03    0.21
  -1   0   8    0.13    0.30
   1   0  -8   -0.03    0.21
  -1   0   8    0.34    0.34
  -1   0   7    1.67    0.38
  -1   0   7    2.48    0.41
   1   0  -7    2.42    0.29
  -1   0   7    2.03    0.28
   1   0  -6  345.69    7.93
  -1   0   6  356.69    8.20
  -1   0   6  352.48    8.25
  -1   0   6  354.17    7.92
  -1   0   5  862.81   18.66
  -1   0   5  864.41   19.03
  -1   0   5  862.56   18.98
  -1   0   5  848.18   18.72
  -1   0   4   76.94    2.03
  -1   0   4   72.68    1.77
  -1   0   4   74.33    1.80
  -1   0   4   74.99    1.77
  -1   0   3   25.35    0.84
  -1   0   3   24.75    0.74
   1   0  -3   25.07    0.85
  -1   0   3   25.62    0.69
   1   0   2 2018.96   43.60
   1   0   3  494.63   10.61
  -1   0  -3  462.55   10.88
  -1   0  -3  480.32   10.90
  -1   0  -4   33.49    1.18
   1   0   4   31.53    0.87
  -1   0  -4   32.21    1.18
   1   0   4   35.60    1.19
   1   0   4   30.32    1.16
   1   0   5   -0.03    0.25
   1   0   5    0.04    0.28
   1   0   5    0.03    0.09
  -1   0  -5    0.24    0.28
  -1   0  -5    0.44    0.29
   1   0   6   36.57    1.39
  -1   0  -6   36.35    1.46
   1   0   6   38.70    1.46
  -1   0  -6   37.49    1.41
   1   0   7   19.68    1.05
  -1   0  -7   20.05    1.04
   1   0   7   20.60    1.03
  -1   0  -7   22.06    1.12
  -1   0  -8   88.21    2.81
   1   0   8   90.57    2.73
   1   0   8   86.77    2.78
  -1   0  -8   86.97    2.73
   1   0   9   10.71    0.81
  -1   0  -9   10.74    0.83
   1   0   9   10.51    0.86
  -1   0  -9   11.66    0.92
  -1   0 -10   35.01    1.67
  -1   0 -10   36.44    1.60
   1   0  10   33.23    1.61
   1   0  10   31.75    1.51
  -1   0 -11    6.04    0.81
   1   0  11    5.82    0.73
  -1   0 -11    6.81    0.77
   1   0  11    5.61    0.75
   1   0  12   30.33    1.52
  -1   0 -12   28.74    1.53
   1   0  12   26.87    1.59
   1   0  13   51.66    2.17
  -1   0 -13   53.26    2.24
   1   0  13   50.41    2.30
   1   0  14   16.97    1.40
  -1   0 -14   20.75    1.41
   1   0  14   20.72    1.40
   1   0  15   -0.19    0.68
  -1   0 -15    0.50    0.58
   1   0  15    0.71    0.67
   1   0  16    4.88    0.97
  -1   0 -16    3.68    0.83
   1   0  16    5.18    0.91
   1   0  17   16.57    1.54
   1   0  17   19.28    1.44
  -1   0 -17   17.70    1.39
   1   0  18   11.59    1.32
   1   0  18   13.70    1.67
  -1  -1  19    8.52    1.31
  -1  -1  19    8.60    1.19
  -1  -1  18    0.48    0.74
  -1  -1  18    0.31    0.76
  -1  -1  18   -0.40    1.37
  -1  -1  17    0.27    0.50
  -1  -1  17   -0.17    1.04
  -1  -1  17    0.28    0.66
  -1  -1  17    0.97    0.67
  -1  -1  16    0.89    0.90
  -1  -1  16    1.22    0.51
  -1  -1  16    1.48    0.72
  -1  -1  16    0.41    0.59
   1   1 -16    1.27    0.56
  -1  -1  16    1.44    0.27
  -1  -1  15    1.88    0.53
  -1  -1  15    1.57    0.64
   1   1 -15    2.60    0.58
  -1  -1  15    1.61    0.63
  -1  -1  15    2.34    0.34
  -1  -1  15    1.97    0.91
  -1  -1  14    0.12    0.74
  -1  -1  14    0.07    0.52
  -1  -1  14    0.45    0.60
  -1  -1  14    0.17    0.26
  -1  -1  14    0.22    0.43
   1   1 -14    0.25    0.42
  -1  -1  13   18.71    1.25
   1   1 -13   19.16    1.04
  -1  -1  13   18.58    1.17
  -1  -1  13   19.32    1.01
   1   1 -12  745.58   16.84
  -1  -1  12  754.40   17.17
  -1  -1  12  724.11   17.25
  -1  -1  12  753.96   16.80
   1   1 -11  145.23    3.78
  -1  -1  11  150.02    4.06
  -1  -1  11  132.74    4.06
  -1  -1  11  148.24    3.75
  -1  -1  10   92.10    2.51
  -1  -1  10   90.33    2.11
  -1  -1  10   94.34    2.86
   1   1 -10   92.59    2.55
  -1  -1  10   92.48    2.76
   1   1  -9   11.35    0.62
  -1  -1   9   12.23    0.77
  -1  -1   9   12.85    0.47
  -1  -1   9   12.80    0.63
  -1  -1   9   13.24    0.85
  -1  -1   8  330.63    7.28
  -1  -1   8  324.83    7.41
  -1  -1   8  318.66    7.65
   1   1  -8  320.08    7.44
  -1  -1   8  324.42    7.74
  -1  -1   7    6.10    0.47
  -1  -1   7    6.74    0.53
  -1  -1   7    6.50    0.35
   1   1  -7    7.09    0.41
  -1  -1   7    7.03    0.38
  -1  -1   7    5.59    0.66
  -1  -1   6  302.27    6.69
  -1  -1   6  296.13    6.65
  -1  -1   6  293.17    7.28
  -1  -1   6  296.01    6.86
  -1  -1   6  293.71    6.90
  -1  -1   5  229.96    5.26
  -1  -1   5  224.96    5.17
  -1  -1   5  216.50    5.58
  -1  -1   5  228.08    5.07
  -1  -1   4  840.38   18.11
  -1  -1   4  849.51   18.19
   1   1  -4  844.55   18.48
  -1  -1   4  833.22   17.97
  -1  -1   4  777.30   18.43
  -1  -1   4  829.67   18.14
   1   1  -4  811.91   18.14
   1   1  -3 1265.97   28.42
   1   1  -3 1316.67   28.20
  -1  -1   3 1293.47   28.08
  -1  -1   3 1307.90   28.20
  -1  -1   3 1293.60   28.23
  -1  -1   2  353.17    7.72
   1   1  -2  354.01    7.87
  -1  -1   2  359.00    7.71
   1   1  -2  344.39    7.84
   1   1  -2  330.53    7.92
  -1  -1   1  114.33    2.65
  -1  -1   1  114.57    2.68
   1   1  -1  110.82    2.77
  -1  -1   0  117.51    2.87
   1   1   0  124.08    2.89
   1   1   0  116.76    3.02
   1   1   0  120.31    2.90
  -1  -1   0  120.81    2.88
  -1  -1  -1 4594.13   98.35
   1   1   1 4487.14   98.44
   1   1   1 4583.42   98.33
  -1  -1  -2  282.54    6.12
   1   1   2  258.51    6.10
  -1  -1  -3   17.99    0.65
  -1  -1  -3   17.80    0.82
  -1  -1  -4    0.69    0.29
   1   1   4    0.59    0.32
  -1  -1  -4    0.32    0.15
  -1  -1  -5  144.05    4.01
   1   1   5  152.12    3.95
  -1  -1  -5  150.18    3.49
  -1  -1  -5  146.35    3.93
   1   1   6    7.51    0.66
  -1  -1  -6    7.02    0.67
   1   1   6    7.40    0.67
  -1  -1  -6    7.28    0.62
  -1  -1  -6    8.30    0.38
  -1  -1  -7    0.29    0.33
   1   1   7    0.60    0.36
   1   1   7    0.24    0.36
  -1  -1  -7    0.51    0.41
   1   1   8   77.24    2.56
   1   1   8   78.95    2.67
  -1  -1  -8   77.95    2.70
  -1  -1  -8   76.23    2.56
   1   1   9   24.75    1.38
  -1  -1  -9   22.75    1.36
   1   1   9   23.25    1.26
  -1  -1  -9   25.40    1.33
  -1  -1 -10   13.09    1.00
   1   1  10   14.08    1.02
  -1  -1 -10   13.64    1.10
   1   1  10   10.94    0.99
  -1  -1 -11    2.15    0.62
   1   1  11    1.74    0.56
   1   1  11    1.51    0.59
   1   1  12   45.91    2.21
  -1  -1 -12   45.77    2.07
   1   1  12   48.79    2.09
   1   1  13  132.21    4.31
  -1  -1 -13  122.81    4.04
   1   1  13  123.80    4.00
   1   1  14  181.37    5.25
  -1  -1 -14  168.80    5.21
   1   1  14  178.28    5.51
   1   1  15   58.66    2.56
  -1  -1 -15   62.56    2.64
   1   1  15   59.17    2.77
   1   1  16   10.00    1.13
   1   1  16    8.39    1.21
  -1  -1 -16    8.16    1.10
   1   1  17   -0.72    0.87
   1   1  17   -0.66    0.80
  -1  -1 -17   -0.30    0.69
  -1  -2  19    0.31    0.70
  -1  -2  19    0.72    0.62
  -1  -2  18    6.98    0.99
  -1  -2  18    7.32    1.53
  -1  -2  17    0.90    0.50
  -1  -2  17    0.08    0.59
  -1  -2  17    0.36    0.35
  -1  -2  17    0.75    0.99
  -1  -2  17    1.18    0.65
  -1  -2  16    7.07    0.88
  -1  -2  16    6.63    0.86
  -1  -2  16    6.47    0.57
  -1  -2  16    4.96    1.10
  -1  -2  16    5.71    0.65
  -1  -2  15   29.28    1.21
  -1  -2  15   35.34    2.20
  -1  -2  15   28.65    1.57
  -1  -2  15   31.99    1.33
  -1  -2  15   33.81    1.63
  -1  -2  14    0.95    0.52
  -1  -2  14    0.64    0.36
  -1  -2  14    0.84    0.40
  -1  -2  14    0.70    0.50
  -1  -2  14    1.32    0.78
  -1  -2  13   19.96    1.55
  -1  -2  13   21.31    1.22
  -1  -2  13   19.70    1.14
  -1  -2  13   21.70    1.01
  -1  -2  12  100.92    2.45
  -1  -2  12  103.82    3.68
  -1  -2  12  101.00    3.02
  -1  -2  12   98.74    2.78
  -1  -2  12  102.71    2.44
  -1  -2  12   99.17    3.08
  -1  -2  11   26.64    1.20
  -1  -2  11   28.63    0.92
  -1  -2  11   26.22    1.27
  -1  -2  11   29.41    1.67
  -1  -2  11   26.40    1.05
  -1  -2  10   54.01    1.63
  -1  -2  10   56.18    1.88
  -1  -2  10   55.68    2.31
  -1  -2  10   54.87    1.79
  -1  -2  10   54.59    1.54
  -1  -2   9  150.03    4.26
  -1  -2   9  139.15    3.60
  -1  -2   9  144.83    3.69
  -1  -2   9  136.87    3.44
  -1  -2   9  138.34    3.43
  -1  -2   8   30.82    1.03
  -1  -2   8   28.11    1.44
  -1  -2   8   30.57    1.09
  -1  -2   8   31.44    1.14
  -1  -2   8   32.16    1.03
  -1  -2   7 1134.00   25.02
  -1  -2   7 1164.13   25.63
  -1  -2   7 1143.68   25.03
  -1  -2   7 1143.66   24.99
  -1  -2   7 1141.55   24.93
  -1  -2   6  205.44    4.85
  -1  -2   6  208.51    5.38
  -1  -2   6  212.17    4.88
  -1  -2   6  217.89    4.89
  -1  -2   6  214.52    5.01
  -1  -2   5  484.21   11.28
  -1  -2   5  483.49   11.01
   1   2  -5  496.01   11.33
  -1  -2   5  495.99   10.78
  -1  -2   4   68.06    2.03
  -1  -2   4   69.46    1.92
  -1  -2   4   71.61    1.66
   1   2  -4   70.67    2.08
  -1  -2   4   67.74    1.97
   1   2  -3  346.68    8.02
  -1  -2   3  300.43    7.96
  -1  -2   3  363.33    7.83
  -1  -2   3  343.30    7.94
  -1  -2   3  359.12    7.65
  -1  -2   3  354.93    8.02
  -1  -2   2  478.07   10.47
  -1  -2   2  484.68   10.72
  -1  -2   2  464.41   10.61
   1   2  -2  483.53   10.74
   1   2  -1   68.22    1.86
  -1  -2   1   69.47    1.77
  -1  -2   1   66.95    2.00
   1   2  -1   66.54    1.77
  -1  -2   1   68.87    1.86
   1   2  -1   67.57    1.86
   1   2   0    1.68    0.40
   1   2   0    1.48    0.30
  -1  -2   0    1.50    0.28
  -1  -2   0    1.79    0.25
   1   2   0    1.51    0.25
  -1  -2   0    1.47    0.28
  -1  -2  -1   70.51    1.98
   1   2   1   76.85    2.09
   1   2   1   74.22    2.05
  -1  -2  -1   73.27    2.08
  -1  -2  -2   25.67    0.92
  -1  -2  -2   25.32    1.07
   1   2   2   26.09    1.07
   1   2   2   25.75    0.97
  -1  -2  -3  248.07    6.29
  -1  -2  -3  256.19    6.02
   1   2   3  263.50    6.35
   1   2   3  270.94    6.12
   1   2   4  316.48    7.76
  -1  -2  -4  332.22    7.40
  -1  -2  -4  312.02    7.75
  -1  -2  -5    1.82    0.40
   1   2   5    2.73    0.45
  -1  -2  -5    2.65    0.30
   1   2   6  732.94   16.64
  -1  -2  -6  717.08   16.62
  -1  -2  -6  727.19   16.04
  -1  -2  -7    0.72    0.44
  -1  -2  -7    1.35    0.48
   1   2   7    0.95    0.47
  -1  -2  -7    0.79    0.21
   1   2   8    2.00    0.53
  -1  -2  -8    3.08    0.29
  -1  -2  -8    3.08    0.57
   1   2   8    3.85    0.64
  -1  -2  -8    3.70    0.64
   1   2   9   44.17    1.90
  -1  -2  -9   45.41    2.06
   1   2   9   43.28    1.99
  -1  -2  -9   42.73    1.19
  -1  -2  -9   42.32    1.19
  -1  -2  -9   42.67    1.87
   1   2  10   55.00    1.75
   1   2  10   57.19    2.40
  -1  -2 -10   54.85    2.25
   1   2  10   56.24    2.27
   1   2  11    2.38    0.70
  -1  -2 -11    1.63    0.66
   1   2  11    2.13    0.39
   1   2  11    2.47    0.74
   1   2  12    7.82    0.95
   1   2  12    5.70    0.92
   1   2  12    8.61    0.60
  -1  -2 -12   10.49    1.05
   1   2  13    0.50    0.31
   1   2  13    0.71    0.70
   1   2  13    1.42    0.72
  -1  -2 -13    0.53    0.69
   1   2  14    8.21    1.17
   1   2  14    9.25    0.57
   1   2  14    6.97    1.02
  -1  -2 -14   10.21    1.12
   1   2  15    7.89    1.18
   1   2  15    7.37    1.07
  -1  -2 -15    8.55    1.09
   1   2  16    3.33    1.05
   1   2  16    2.10    1.05
   1   2  16    1.67    0.76
  -1  -2 -16    2.08    0.82
  -1  -2 -17   22.69    1.74
   1   2  17   24.27    1.73
  -1  -3  19  140.35    5.57
  -1  -3  18   24.11    2.10
  -1  -3  18   21.12    1.43
  -1  -3  18   22.99    1.39
  -1  -3  17   18.92    1.77
  -1  -3  17   13.78    1.10
  -1  -3  17   14.23    0.89
  -1  -3  17   14.35    1.11
  -1  -3  17   13.54    0.87
  -1  -3  16    5.01    0.71
  -1  -3  16    4.74    0.56
  -1  -3  16    5.51    1.13
  -1  -3  16    4.28    0.73
  -1  -3  16    5.04    0.59
  -1  -3  15   34.34    1.60
  -1  -3  15   36.90    1.48
  -1  -3  15   32.82    1.38
  -1  -3  15   35.87    1.58
  -1  -3  15   38.73    2.23
  -1  -3  14    0.54    0.43
  -1  -3  14    0.74    0.37
  -1  -3  14    1.27    0.79
  -1  -3  14    0.77    0.21
  -1  -3  14    1.12    0.26
  -1  -3  14    1.06    0.43
  -1  -3  13   43.92    1.69
  -1  -3  13   43.35    1.64
  -1  -3  13   43.61    2.21
  -1  -3  13   44.87    1.36
  -1  -3  13   44.67    1.52
  -1  -3  13   41.28    1.33
  -1  -3  12  125.38    4.13
  -1  -3  12  120.80    3.15
  -1  -3  12  121.27    3.36
  -1  -3  12  124.26    3.26
  -1  -3  12  127.19    3.45
  -1  -3  11   39.13    1.94
  -1  -3  11   38.76    1.31
  -1  -3  11   37.90    1.36
  -1  -3  11   38.88    1.33
  -1  -3  11   41.18    1.45
  -1  -3  10   -0.03    0.22
  -1  -3  10    0.15    0.22
  -1  -3  10    0.05    0.22
  -1  -3  10   -0.07    0.42
  -1  -3  10    0.06    0.23
  -1  -3   9    0.79    0.27
  -1  -3   9    0.63    0.24
  -1  -3   9    0.53    0.23
  -1  -3   9    0.92    0.21
  -1  -3   9    1.04    0.48
  -1  -3   8    6.81    0.39
  -1  -3   8    6.81    0.50
  -1  -3   8    6.35    0.37
  -1  -3   8    7.00    0.46
  -1  -3   8    5.37    0.63
  -1  -3   7  261.04    6.55
  -1  -3   7  258.67    5.86
  -1  -3   7  266.51    5.86
  -1  -3   7  260.60    6.24
  -1  -3   6 1419.73   31.03
  -1  -3   6 1395.23   30.81
   1   3  -6 1402.79   31.10
  -1  -3   5  335.75    7.99
  -1  -3   5  338.22    7.99
  -1  -3   5  346.62    7.90
   1   3  -5  333.88    8.03
   1   3  -4  404.37    9.41
  -1  -3   4  421.65    9.40
  -1  -3   4  390.37    9.44
  -1  -3   4  414.78    9.39
  -1  -3   3   95.94    2.60
  -1  -3   3   92.73    2.56
   1   3  -3   98.16    2.64
  -1  -3   3   97.15    2.29
  -1  -3   2    3.20    0.27
  -1  -3   2    2.68    0.33
   1   3  -2    2.94    0.37
  -1  -3   2    3.14    0.38
   1   3  -2    3.40    0.28
  -1  -3   1   89.35    2.32
   1   3  -1   89.81    2.46
   1   3  -1   89.23    2.32
   1   3  -1   88.19    2.41
  -1  -3   1   92.30    2.48
  -1  -3   1   80.13    2.41
  -1  -3   1   85.99    2.48
   1   3   0   39.22    1.35
   1   3   0   38.25    1.59
  -1  -3   0   38.12    1.27
   1   3   0   35.85    1.24
  -1  -3   0   35.53    1.30
   1   3   0   34.90    1.31
  -1  -3   0   35.55    1.28
  -1  -3   0   32.94    1.30
  -1  -3  -1   13.29    0.70
  -1  -3  -1   14.14    0.76
   1   3   1   11.16    0.73
   1   3   1   14.05    0.76
   1   3   1   13.53    0.72
   1   3   2    5.54    0.55
  -1  -3  -2    5.17    0.47
   1   3   2    5.30    0.48
  -1  -3  -2    6.29    0.58
  -1  -3  -3    4.06    0.55
   1   3   3    4.85    0.56
  -1  -3  -3    4.49    0.54
  -1  -3  -3    3.87    0.42
   1   3   3    4.88    0.47
  -1  -3  -4   28.96    1.35
  -1  -3  -4   30.61    1.41
   1   3   4   28.28    1.16
   1   3   4   29.93    1.39
   1   3   4   29.70    1.35
  -1  -3  -4   29.74    1.11
   1   3   5    2.46    0.38
   1   3   5    3.26    0.54
  -1  -3  -5    3.24    0.53
   1   3   5    3.00    0.54
  -1  -3  -5    3.07    0.39
  -1  -3  -6   45.09    1.87
   1   3   6   47.42    1.91
   1   3   6   45.83    1.58
  -1  -3  -6   45.08    1.49
   1   3   7  175.10    4.43
   1   3   7  172.73    4.90
  -1  -3  -7  175.98    4.92
  -1  -3  -7  173.27    4.29
  -1  -3  -8   60.08    1.77
   1   3   8   60.92    2.37
   1   3   8   58.38    1.90
  -1  -3  -8   61.76    2.38
  -1  -3  -9   41.01    1.29
  -1  -3  -9   42.88    1.95
   1   3   9   33.77    1.90
   1   3   9   38.82    1.44
  -1  -3  -9   40.33    1.27
   1   3   9   40.23    1.91
   1   3  10   27.08    1.64
  -1  -3 -10   23.91    0.86
  -1  -3 -10   24.47    0.87
  -1  -3 -10   25.79    1.51
   1   3  10   23.44    1.50
   1   3  10   24.44    1.07
   1   3  11    0.17    0.57
   1   3  11    0.72    0.34
  -1  -3 -11    0.43    0.57
   1   3  11   -0.20    0.62
   1   3  12    5.38    0.54
  -1  -3 -12    7.43    1.01
   1   3  12    5.76    0.98
   1   3  12    4.63    0.84
  -1  -3 -13    3.02    0.85
   1   3  13    2.49    0.80
   1   3  13    2.69    0.90
  -1  -3 -14   32.68    1.97
   1   3  14   29.93    1.86
   1   3  14   29.40    2.02
  -1  -3 -15   16.93    1.48
   1   3  15   14.90    1.52
  -1  -3 -16    0.68    0.87
   1   3  16    2.25    0.95
  -1  -4  19    2.45    1.14
  -1  -4  17   46.90    1.69
  -1  -4  17   48.72    1.94
  -1  -4  17   47.70    1.89
  -1  -4  17   47.10    1.89
  -1  -4  17   53.92    2.79
  -1  -4  16    2.49    0.32
  -1  -4  16    2.14    0.32
  -1  -4  16    2.03    0.55
  -1  -4  16    2.25    0.48
  -1  -4  16    1.79    0.88
  -1  -4  16    2.69    0.56
  -1  -4  16    2.56    0.54
  -1  -4  15    0.03    0.26
  -1  -4  15   -0.55    0.70
  -1  -4  15   -0.11    0.29
  -1  -4  15   -0.11    0.36
  -1  -4  15   -0.18    0.36
  -1  -4  15   -0.16    0.41
  -1  -4  15   -0.14    0.40
  -1  -4  14    0.56    0.30
  -1  -4  14   -0.04    0.35
  -1  -4  14    0.30    0.34
  -1  -4  14    1.13    0.72
  -1  -4  14    0.53    0.32
  -1  -4  14    0.12    0.32
  -1  -4  13    4.30    0.49
  -1  -4  13    4.82    0.49
  -1  -4  13    4.67    0.50
  -1  -4  13    4.35    0.47
  -1  -4  13    5.16    0.88
  -1  -4  12   32.38    1.15
  -1  -4  12   30.13    1.26
  -1  -4  12   32.26    1.19
  -1  -4  12   34.11    1.81
  -1  -4  12   32.17    1.24
  -1  -4  11    5.69    0.78
  -1  -4  11    4.49    0.50
  -1  -4  11    4.89    0.41
  -1  -4  11    4.41    0.37
  -1  -4  11    5.63    0.49
  -1  -4  10   76.54    2.74
  -1  -4  10   76.73    2.25
  -1  -4  10   77.34    2.34
  -1  -4  10   78.84    2.01
  -1  -4  10   77.61    1.98
  -1  -4   9    4.29    0.43
  -1  -4   9    4.23    0.49
  -1  -4   9    5.00    0.26
  -1  -4   9    5.01    0.25
  -1  -4   9    5.60    0.67
  -1  -4   8   50.32    1.73
  -1  -4   8   53.28    1.96
  -1  -4   7    0.46    0.33
   1   4  -7    0.31    0.38
  -1  -4   7    0.38    0.30
   1   4  -6    3.99    0.48
  -1  -4   6    3.07    0.44
  -1  -4   6    4.12    0.49
  -1  -4   6    4.24    0.52
  -1  -4   5   15.72    0.86
  -1  -4   5   14.21    0.80
  -1  -4   5   13.97    0.87
   1   4  -5   15.19    0.84
  -1  -4   4    1.39    0.35
  -1  -4   4    1.57    0.36
   1   4  -4    1.56    0.33
  -1  -4   3    2.99    0.42
   1   4  -3    2.84    0.40
  -1  -4   3    3.05    0.60
  -1  -4   3    3.10    0.27
   1   4  -3    3.22    0.27
   1   4  -2   47.10    1.42
  -1  -4   2   47.08    1.42
  -1  -4   2   46.01    1.62
  -1  -4   2   45.15    1.67
   1   4  -2   44.53    1.54
  -1  -4   2   48.01    2.19
  -1  -4   1  407.86    9.80
  -1  -4   1  420.60    9.80
  -1  -4   1  410.69    9.75
   1   4  -1  428.45    9.57
  -1  -4   1  424.60    9.57
   1   4  -1  405.40    9.70
  -1  -4   0  341.82    8.30
   1   4   0  341.49    8.18
   1   4   0  337.13    8.31
   1   4   0  379.21    8.76
  -1  -4   0  360.52    8.25
  -1  -4   0  338.46    8.33
  -1  -4   0  347.32    8.19
  -1  -4  -1   98.53    2.80
   1   4   1   91.24    2.75
   1   4   1   91.64    2.73
   1   4   1   89.68    2.81
  -1  -4  -1   97.42    2.73
  -1  -4  -2  137.21    3.69
   1   4   2  129.45    3.65
  -1  -4  -2  122.89    3.45
   1   4   2  128.16    3.53
  -1  -4  -3   12.02    0.88
   1   4   3   10.50    0.82
  -1  -4  -3   11.73    0.74
   1   4   3   10.64    0.74
  -1  -4  -4   22.14    1.05
   1   4   4   18.80    1.18
   1   4   4   21.72    1.06
  -1  -4  -4   22.16    1.25
  -1  -4  -4   24.62    1.32
   1   4   4   22.22    1.24
   1   4   5   -0.21    0.35
  -1  -4  -5    0.21    0.44
  -1  -4  -5    0.08    0.31
   1   4   5    0.26    0.43
   1   4   5    0.46    0.46
  -1  -4  -5    0.07    0.43
  -1  -4  -6   48.33    2.07
  -1  -4  -6   49.56    1.73
   1   4   6   47.98    1.76
   1   4   6   54.29    2.20
   1   4   6   50.01    2.10
  -1  -4  -7  168.90    4.46
   1   4   7  189.01    5.17
  -1  -4  -7  176.96    5.08
   1   4   7  173.41    4.55
   1   4   7  169.75    5.11
  -1  -4  -8   49.81    1.73
   1   4   8   52.58    2.29
  -1  -4  -8   53.51    2.28
   1   4   8   53.80    1.83
   1   4   9   40.83    1.56
  -1  -4  -9   40.32    1.45
  -1  -4  -9   46.49    2.14
   1   4   9   42.57    2.06
  -1  -4  -9   43.12    1.49
   1   4  10   22.79    1.54
  -1  -4 -10   21.67    0.93
  -1  -4 -10   23.84    1.58
  -1  -4 -10   22.29    0.96
   1   4  10   21.75    1.05
   1   4  11    3.69    0.83
  -1  -4 -11    3.27    0.83
  -1  -4 -11    4.59    0.42
   1   4  11    4.39    0.93
  -1  -4 -11    3.73    0.40
  -1  -4 -12    5.22    0.97
   1   4  12    4.82    0.94
   1   4  12    4.17    0.89
   1   4  13    0.92    0.78
   1   4  13    1.34    0.91
  -1  -4 -13    2.15    0.81
  -1  -4 -14    3.62    1.03
   1   4  14    0.96    0.83
   1   4  15    0.45    0.85
  -1  -4 -15    0.83    0.90
  -1  -5  19   38.97    2.46
  -1  -5  18   52.18    2.14
  -1  -5  18   56.71    2.88
  -1  -5  17   24.86    1.13
  -1  -5  17   22.85    1.11
  -1  -5  17   24.56    1.12
  -1  -5  17   23.74    1.37
  -1  -5  17   28.65    1.98
  -1  -5  16    1.46    0.72
  -1  -5  16    1.76    0.43
  -1  -5  16    1.35    0.38
  -1  -5  16    2.03    0.42
  -1  -5  16    1.90    0.40
  -1  -5  16    1.03    0.50
  -1  -5  15   14.42    0.86
  -1  -5  15   14.30    0.73
  -1  -5  15   13.19    0.83
  -1  -5  15   12.54    0.79
  -1  -5  15   14.02    1.35
  -1  -5  15   14.22    1.04
  -1  -5  15   12.16    0.72
  -1  -5  14   19.79    0.84
  -1  -5  14   21.85    1.56
  -1  -5  14   19.57    1.03
  -1  -5  14   19.81    0.82
  -1  -5  14   18.70    0.99
  -1  -5  14   20.91    1.09
  -1  -5  14   20.64    1.25
  -1  -5  13   12.10    0.77
  -1  -5  13   12.74    0.57
  -1  -5  13   15.05    1.23
  -1  -5  13   11.91    0.57
  -1  -5  13   13.01    0.86
  -1  -5  12    3.23    0.44
  -1  -5  12    3.40    0.71
  -1  -5  12    2.68    0.21
  -1  -5  12    3.21    0.23
  -1  -5  12    3.38    0.52
  -1  -5  11    5.13    0.74
  -1  -5  11    5.21    0.59
  -1  -5  11    5.00    0.52
  -1  -5  10   49.74    1.81
  -1  -5  10   46.55    2.01
  -1  -5  10   52.15    1.77
  -1  -5   9    5.80    0.67
  -1  -5   9    6.83    0.65
  -1  -5   8   25.01    1.19
   1   5  -8   25.06    1.28
  -1  -5   8   22.76    1.18
  -1  -5   8   22.41    1.25
  -1  -5   7   13.14    0.84
  -1  -5   7   12.78    0.84
  -1  -5   7   12.14    0.91
   1   5  -7   11.67    0.88
   1   5  -6   34.60    1.44
  -1  -5   6   36.22    1.48
  -1  -5   6   34.93    1.40
  -1  -5   6   36.79    1.58
   1   5  -5  114.91    3.28
  -1  -5   5  121.46    3.40
  -1  -5   5  118.39    3.24
  -1  -5   5  117.48    3.27
   1   5  -4   69.53    2.21
   1   5  -4   69.79    1.85
  -1  -5   4   69.26    2.22
  -1  -5   4   72.63    2.24
   1   5  -4   67.58    1.81
   1   5  -3   75.02    2.29
  -1  -5   3   64.82    2.38
  -1  -5   3   77.42    2.41
   1   5  -3   79.39    2.08
  -1  -5   3   70.76    2.82
   1   5  -2    2.70    0.35
  -1  -5   2    2.56    0.48
   1   5  -2    2.28    0.42
  -1  -5   2    2.13    0.46
  -1  -5   1  300.67    7.43
   1   5  -1  305.29    7.29
  -1  -5   1  307.13    7.45
   1   5  -1  288.64    7.14
  -1  -5   0   41.87    1.63
  -1  -5   0   43.20    1.75
   1   5   0   42.61    1.85
   1   5   0   39.96    1.55
  -1  -5   0   40.08    1.61
  -1  -5   0   40.96    1.65
   1   5   1    7.75    1.17
   1   5   1    9.81    0.77
  -1  -5  -1    8.50    0.73
  -1  -5  -1    8.52    0.71
  -1  -5  -1    8.65    0.74
   1   5   2    7.03    0.70
  -1  -5  -2    6.74    0.65
  -1  -5  -2    6.39    0.69
  -1  -5  -3   37.02    1.52
   1   5   3   37.95    1.69
  -1  -5  -4   23.11    1.16
  -1  -5  -4   22.65    1.38
   1   5   4   23.85    1.36
  -1  -5  -5  239.33    5.96
  -1  -5  -5  234.91    6.45
   1   5   5  231.16    6.42
   1   5   5  233.31    6.39
  -1  -5  -6  104.04    3.57
   1   5   6  109.17    3.63
   1   5   6  101.00    3.54
  -1  -5  -6  105.46    3.10
  -1  -5  -7   71.77    2.88
   1   5   7   77.01    2.95
  -1  -5  -7   78.26    2.45
   1   5   7   73.59    2.93
  -1  -5  -8    0.72    0.69
   1   5   8    2.32    0.80
  -1  -5  -8    1.75    0.46
   1   5   8    2.08    0.69
  -1  -5  -9    2.62    0.50
  -1  -5  -9    1.66    0.47
   1   5   9    2.44    0.82
   1   5   9    2.54    0.78
  -1  -5  -9    1.99    0.75
  -1  -5 -10   12.21    0.80
  -1  -5 -10   13.88    1.33
   1   5  10   11.80    1.23
  -1  -5 -10   12.40    0.79
  -1  -5 -11    7.23    0.62
  -1  -5 -11    7.71    0.62
  -1  -5 -11    8.44    1.15
   1   5  11    8.04    1.14
  -1  -5 -12   13.31    1.39
   1   5  12   14.21    1.44
  -1  -5 -13   16.68    1.60
  -1  -6  19    2.24    1.02
  -1  -6  18    0.12    0.83
  -1  -6  18    0.38    0.58
  -1  -6  17    0.46    0.79
  -1  -6  17    0.30    0.56
  -1  -6  17    0.96    0.49
  -1  -6  17    0.05    0.39
  -1  -6  16   18.15    1.07
  -1  -6  16   17.05    0.96
  -1  -6  16   17.98    1.08
  -1  -6  16   19.39    1.56
  -1  -6  16   19.05    1.28
  -1  -6  15   21.83    1.19
  -1  -6  15   21.17    1.18
  -1  -6  15   21.77    1.09
  -1  -6  15   21.86    1.56
  -1  -6  15   19.25    1.29
  -1  -6  14    6.10    0.97
  -1  -6  14    6.02    0.72
  -1  -6  14    4.76    0.77
  -1  -6  14    4.74    0.58
  -1  -6  13   35.28    1.76
  -1  -6  13   37.84    1.50
  -1  -6  13   36.90    1.61
  -1  -6  13   34.75    1.87
  -1  -6  12  300.57    7.85
  -1  -6  12  297.81    7.45
  -1  -6  12  297.99    7.73
  -1  -6  12  296.67    7.31
  -1  -6  11    0.71    0.43
  -1  -6  11    1.19    0.56
  -1  -6  11    0.49    0.55
  -1  -6  11    0.25    0.39
  -1  -6  10    0.13    0.41
  -1  -6  10   -0.21    0.48
  -1  -6  10   -0.11    0.40
  -1  -6   9   -0.27    0.45
  -1  -6   9   -0.44    0.44
  -1  -6   9   -0.40    0.39
   1   6  -8   44.61    1.86
  -1  -6   8   46.82    1.84
  -1  -6   8   44.95    1.79
  -1  -6   8   49.11    2.00
  -1  -6   7   41.25    1.66
   1   6  -7   44.27    1.75
  -1  -6   7   44.15    1.89
  -1  -6   7   41.52    1.72
  -1  -6   6   20.10    1.08
  -1  -6   6   18.49    1.18
  -1  -6   6   18.25    1.02
  -1  -6   6   21.06    1.15
   1   6  -6   18.46    1.06
   1   6  -5    0.31    0.16
  -1  -6   5    0.72    0.42
   1   6  -5    0.51    0.35
  -1  -6   5    0.84    0.42
  -1  -6   5    0.66    0.36
   1   6  -5    0.86    0.21
  -1  -6   4   20.96    1.13
  -1  -6   4   18.51    1.46
   1   6  -4   19.62    0.83
   1   6  -4   18.94    0.79
   1   6  -4   18.99    1.04
   1   6  -3   16.77    0.81
   1   6  -3   18.62    0.88
  -1  -6   3   16.47    1.05
   1   6  -3   16.51    0.95
  -1  -6   3   17.82    1.13
   1   6  -2    9.75    0.74
  -1  -6   2   10.29    0.85
  -1  -6   2   10.38    0.86
   1   6  -2   10.22    0.68
  -1  -6   1  160.71    4.55
   1   6  -1  166.40    4.38
  -1  -6   1  166.55    4.69
   1   6  -1  164.72    4.48
  -1  -6   1  168.02    4.66
   1   6   0   42.47    1.86
   1   6   0   39.63    1.61
  -1  -6   0   39.74    1.70
  -1  -6   0   39.53    1.80
  -1  -6   0   39.69    1.74
   1   6   1  808.13   18.83
  -1  -6  -1  814.36   17.99
   1   6   1  816.93   17.99
  -1  -6  -2  113.48    3.45
   1   6   2  115.17    3.55
   1   6   2  113.25    4.78
   1   6   3   30.68    1.58
  -1  -6  -3   28.67    1.42
   1   6   4    7.96    0.87
  -1  -6  -4    6.77    0.77
  -1  -6  -4    7.43    0.92
  -1  -6  -5   21.43    1.22
   1   6   5   19.00    1.41
   1   6   5   20.51    1.40
  -1  -6  -5   19.44    1.43
   1   6   6   67.70    2.80
  -1  -6  -6   71.08    2.44
  -1  -6  -6   68.45    2.86
   1   6   6   70.79    2.87
   1   6   7    2.78    0.80
  -1  -6  -7    2.41    0.76
  -1  -6  -7    2.73    0.61
   1   6   7    3.61    0.89
  -1  -6  -8   32.40    1.51
  -1  -6  -8   34.84    1.56
   1   6   8   31.82    1.95
   1   6   8   33.14    1.97
  -1  -6  -8   33.85    2.00
  -1  -6  -9   47.86    2.45
  -1  -6  -9   46.72    1.83
   1   6   9   49.29    2.50
  -1  -6  -9   47.09    1.86
   1   6   9   49.73    2.48
   1   6  10    1.19    0.82
  -1  -6 -10    0.67    0.84
   1   6  10    0.76    0.84
  -1  -6 -10    1.31    0.50
  -1  -6 -10    0.67    0.49
   1   6  11    2.59    0.96
   1   6  11    0.89    0.79
  -1  -6 -11    1.62    0.87
  -1  -6 -12    2.62    0.96
  -1  -7  19    0.64    0.92
  -1  -7  18    2.40    0.72
  -1  -7  18    3.35    1.08
  -1  -7  17    0.42    0.62
  -1  -7  17   -0.11    0.73
  -1  -7  17    0.47    0.53
  -1  -7  17    0.18    0.48
  -1  -7  16    8.46    0.73
  -1  -7  16    8.18    0.97
  -1  -7  16    7.83    0.83
  -1  -7  16    6.83    1.09
  -1  -7  16    7.94    0.84
  -1  -7  15    0.06    0.53
  -1  -7  15    0.10    0.67
  -1  -7  15    0.41    0.58
  -1  -7  15    0.40    0.41
  -1  -7  15    0.26    0.47
  -1  -7  14    6.99    0.81
  -1  -7  14    6.31    0.92
  -1  -7  14    7.35    0.70
  -1  -7  14    5.64    0.89
  -1  -7  13   16.95    1.14
  -1  -7  13   14.60    1.20
  -1  -7  13   14.59    1.22
  -1  -7  13   13.85    0.94
  -1  -7  12    2.83    0.68
  -1  -7  12    3.25    0.62
  -1  -7  12    3.79    0.62
  -1  -7  12    1.94    0.63
  -1  -7  11   10.47    1.02
  -1  -7  11    8.43    0.90
  -1  -7  11    9.16    0.87
  -1  -7  10   20.95    1.38
  -1  -7  10   20.66    1.23
  -1  -7  10   24.82    1.33
  -1  -7   9   17.13    1.07
   1   7  -9   16.50    1.15
  -1  -7   9   16.46    1.11
  -1  -7   9   17.52    1.27
   1   7  -8    7.68    0.80
  -1  -7   8    6.39    0.70
  -1  -7   8    5.68    0.66
  -1  -7   8    8.20    0.91
  -1  -7   8    7.21    0.78
  -1  -7   7  158.83    4.27
  -1  -7   7  155.44    4.64
   1   7  -7  153.11    4.29
  -1  -7   7  146.28    4.38
  -1  -7   7  149.82    4.29
  -1  -7   6  271.31    7.07
  -1  -7   6  280.78    7.00
  -1  -7   6  268.83    7.08
   1   7  -6  271.68    6.85
  -1  -7   5   47.34    1.99
   1   7  -5   48.08    1.48
  -1  -7   5   43.49    2.47
   1   7  -5   48.88    1.86
   1   7  -5   47.06    1.43
  -1  -7   5   51.35    1.99
   1   7  -4    3.32    0.43
  -1  -7   4    3.11    0.61
  -1  -7   4    2.60    0.59
   1   7  -4    2.28    0.37
   1   7  -4    2.79    0.52
   1   7  -3   44.05    1.76
   1   7  -3   47.77    1.64
  -1  -7   3   45.01    1.95
  -1  -7   3   47.70    2.00
  -1  -7   3   48.60    2.06
   1   7  -3   46.51    1.69
   1   7  -2   19.21    1.08
   1   7  -2   20.19    1.03
   1   7  -2   17.61    1.06
  -1  -7   2   18.57    1.20
  -1  -7   2   20.09    1.27
  -1  -7   2   20.07    1.27
  -1  -7   1    3.88    0.67
   1   7  -1    4.18    0.66
   1   7  -1    4.76    0.74
  -1  -7   1    4.84    0.73
  -1  -7   1    4.57    0.69
   1   7  -1    3.86    0.54
  -1  -7   0   11.78    0.95
   1   7   0   11.28    1.07
  -1  -7   0    8.50    0.89
  -1  -7   0   10.72    1.01
   1   7   0    9.36    0.85
  -1  -7  -1    5.23    0.73
  -1  -7  -1    6.67    0.87
   1   7   1   10.88    1.38
   1   7   1    8.13    0.83
  -1  -7  -2   12.88    1.02
   1   7   2   13.21    1.05
   1   7   3    2.07    0.64
  -1  -7  -3    1.63    0.57
   1   7   3    3.41    1.64
  -1  -7  -4    9.72    0.92
  -1  -7  -4    9.31    1.10
   1   7   4    8.91    1.00
   1   7   5    0.18    0.66
  -1  -7  -5   -0.10    0.65
  -1  -7  -5    0.73    0.55
   1   7   6   78.66    3.17
  -1  -7  -6   80.76    3.27
  -1  -7  -6   78.57    2.78
   1   7   7   18.20    1.53
  -1  -7  -7   17.39    1.56
  -1  -7  -7   20.17    1.27
   1   7   8   18.12    1.53
  -1  -7  -8   17.99    1.21
  -1  -7  -8   14.12    1.47
   1   7   8   18.81    1.72
  -1  -7  -8   16.76    1.16
   1   7   9   11.24    1.31
  -1  -7  -9    9.59    1.29
  -1  -7  -9   10.53    0.94
   1   7   9   10.45    1.42
  -1  -7  -9    9.20    0.91
   1   7  10    0.43    0.92
  -1  -7 -10    0.61    0.88
  -1  -8  18   27.59    1.77
  -1  -8  17    0.11    0.77
  -1  -8  17    0.28    0.58
  -1  -8  17   -0.07    0.55
  -1  -8  16    0.65    0.67
  -1  -8  16    0.10    0.67
  -1  -8  16    0.76    0.62
  -1  -8  16    0.81    0.63
  -1  -8  15    9.00    1.09
  -1  -8  15    9.37    0.98
  -1  -8  15    9.52    1.09
  -1  -8  15    9.24    0.81
  -1  -8  15    8.71    0.97
  -1  -8  14    1.70    0.52
  -1  -8  14    2.86    0.78
  -1  -8  14    1.02    0.74
  -1  -8  14    2.35    0.67
  -1  -8  13    2.89    0.63
  -1  -8  13    3.03    0.68
  -1  -8  13    3.36    0.72
  -1  -8  13    3.13    0.78
  -1  -8  12   10.27    1.13
  -1  -8  12   12.52    1.07
  -1  -8  12   11.77    1.02
  -1  -8  11   24.49    1.34
  -1  -8  11   24.87    1.38
  -1  -8  11   20.99    1.34
  -1  -8  11   25.79    1.64
  -1  -8  10   27.26    1.69
  -1  -8  10   27.56    1.44
  -1  -8  10   24.31    1.36
  -1  -8  10   24.61    1.45
  -1  -8   9   10.60    1.10
  -1  -8   9    9.69    0.92
  -1  -8   9    9.15    0.92
   1   8  -9   11.44    0.99
  -1  -8   9   10.34    0.88
  -1  -8   8    0.58    0.58
  -1  -8   8    0.35    0.61
  -1  -8   8    0.22    0.56
  -1  -8   8    0.18    0.52
   1   8  -8   -0.37    0.58
  -1  -8   7   91.90    3.39
  -1  -8   7   93.56    3.13
  -1  -8   7   90.43    3.16
   1   8  -7   93.41    3.00
   1   8  -6  663.02   14.85
   1   8  -6  677.16   14.85
  -1  -8   6  678.36   15.91
   1   8  -6  669.75   15.55
  -1  -8   6  684.17   15.82
   1   8  -5   20.95    0.91
   1   8  -5   21.90    0.96
  -1  -8   5   20.23    1.42
   1   8  -5   22.26    1.28
  -1  -8   5   22.87    1.41
   1   8  -4    1.58    0.44
   1   8  -4    0.79    0.48
  -1  -8   4    0.90    0.63
   1   8  -4    1.29    0.36
  -1  -8   4    0.81    0.60
   1   8  -3    0.55    0.44
   1   8  -3    0.12    0.45
   1   8  -3    0.36    0.37
  -1  -8   3    0.08    0.48
  -1  -8   3    0.08    0.52
  -1  -8   3   -0.08    0.62
  -1  -8   2    1.14    0.63
   1   8  -2    0.18    0.48
   1   8  -2    1.03    0.50
  -1  -8   2    1.05    0.67
  -1  -8   2    1.53    0.60
   1   8  -2    1.27    0.46
  -1  -8   1   67.91    2.71
  -1  -8   1   77.37    2.89
   1   8  -1   70.92    2.60
   1   8  -1   70.96    2.58
   1   8  -1   70.43    2.48
  -1  -8   1   69.35    2.69
  -1  -8   0   69.24    2.71
   1   8   0   70.37    2.66
  -1  -8   0   70.07    2.66
   1   8   0   67.44    2.52
   1   8   0   65.64    2.61
  -1  -8   0   72.91    2.87
   1   8   1    6.92    1.08
   1   8   1    4.91    0.75
  -1  -8  -1    4.08    0.84
   1   8   1    6.16    0.83
  -1  -8  -1    4.44    0.75
  -1  -8  -2    0.30    0.52
   1   8   2    0.71    0.56
   1   8   2    0.09    0.67
  -1  -8  -3    1.95    0.64
   1   8   3    2.34    0.78
   1   8   3    2.21    0.69
   1   8   4    0.19    1.44
   1   8   4    3.47    0.86
  -1  -8  -4    3.01    0.76
   1   8   4    3.49    0.81
  -1  -8  -4    2.54    0.87
   1   8   5   50.59    2.60
   1   8   5   47.69    2.38
  -1  -8  -5   47.82    2.14
  -1  -8  -5   48.15    2.51
  -1  -8  -6  115.22    3.74
   1   8   6  109.63    4.11
  -1  -8  -6  113.48    4.26
   1   8   6  117.91    4.41
  -1  -8  -7   73.30    2.78
  -1  -8  -7   74.47    3.31
  -1  -8  -7   73.39    2.76
   1   8   7   69.51    3.36
   1   8   7   72.19    3.22
  -1  -8  -8   21.59    1.39
  -1  -8  -8   23.37    1.87
   1   8   8   21.76    1.83
  -1  -8  -8   22.38    1.39
   1   8   8   19.82    1.86
  -1  -9  18   38.96    2.24
  -1  -9  17    0.10    0.72
  -1  -9  16    1.75    0.76
  -1  -9  16    2.22    0.76
  -1  -9  16    3.61    0.84
  -1  -9  16    3.44    0.88
  -1  -9  15   10.27    1.14
  -1  -9  15    8.42    1.16
  -1  -9  15    7.44    1.02
  -1  -9  15    8.41    0.86
  -1  -9  15    8.85    0.87
  -1  -9  14   12.74    1.04
  -1  -9  14   14.35    1.38
  -1  -9  14   14.79    1.10
  -1  -9  14   14.70    1.25
  -1  -9  14   15.92    1.24
  -1  -9  13    3.90    0.91
  -1  -9  13    3.88    0.73
  -1  -9  13    5.37    0.80
  -1  -9  13    4.96    0.87
  -1  -9  12    7.96    0.88
  -1  -9  12    7.57    1.07
  -1  -9  12    8.50    0.93
  -1  -9  12    9.04    1.01
  -1  -9  11    4.06    0.79
  -1  -9  11    4.83    0.76
  -1  -9  11    3.71    0.68
  -1  -9  11    4.77    0.91
  -1  -9  10    6.94    0.87
  -1  -9  10    6.41    0.92
  -1  -9  10    6.03    0.97
  -1  -9  10    7.04    0.82
  -1  -9   9   12.00    1.11
  -1  -9   9   11.78    1.20
  -1  -9   9   11.83    1.08
  -1  -9   9   10.63    1.08
   1   9  -9   11.55    1.03
  -1  -9   8    1.87    0.66
   1   9  -8    0.98    0.60
  -1  -9   8    1.27    0.65
  -1  -9   8    0.73    1.00
   1   9  -7  151.48    4.37
  -1  -9   7  146.39    4.65
  -1  -9   7  157.73    4.65
   1   9  -6  207.54    5.01
   1   9  -6  216.40    5.65
  -1  -9   6  204.29    5.98
  -1  -9   6  215.97    5.96
   1   9  -6  209.88    5.03
  -1  -9   6  200.55    6.10
  -1  -9   5  129.86    4.40
   1   9  -5  136.92    3.99
  -1  -9   5  139.33    4.32
   1   9  -5  132.78    3.55
   1   9  -5  133.42    3.61
   1   9  -4   43.47    1.74
   1   9  -4   48.89    1.75
  -1  -9   4   46.80    2.25
  -1  -9   4   48.68    2.24
   1   9  -4   46.55    1.96
  -1  -9   4   42.13    2.12
   1   9  -3   92.75    2.98
   1   9  -3   94.47    3.08
   1   9  -3   89.61    2.86
  -1  -9   3   88.71    3.34
  -1  -9   3   89.88    3.36
  -1  -9   3   94.58    3.35
   1   9  -2    3.98    0.75
  -1  -9   2    5.43    0.88
   1   9  -2    6.21    0.81
  -1  -9   2    4.39    0.80
   1   9  -2    6.12    0.75
  -1  -9   2    6.06    0.90
   1   9  -1   10.20    0.99
   1   9  -1    8.60    0.95
  -1  -9   1    9.31    1.08
  -1  -9   1    7.88    0.96
   1   9  -1    8.96    0.90
  -1  -9   1    8.95    1.07
  -1  -9   0    3.57    0.76
   1   9   0    4.07    0.76
  -1  -9   0    4.82    0.91
   1   9   0    4.89    0.84
   1   9   0    4.16    0.76
  -1  -9  -1    1.26    0.77
  -1  -9  -1    1.18    0.67
   1   9   1    1.46    0.70
   1   9   1    0.93    0.64
   1   9   1    2.19    0.67
   1   9   2   -0.30    0.81
  -1  -9  -2    0.08    0.59
   1   9   2    0.10    0.73
  -1  -9  -2    0.88    0.84
   1   9   2   -0.26    0.63
   1   9   3   -0.43    0.73
  -1  -9  -3    0.08    0.54
   1   9   3    0.66    0.73
   1   9   4    1.50    0.86
  -1  -9  -4    0.94    0.67
   1   9   4    1.66    1.13
   1   9   4    0.51    0.64
   1   9   5   31.65    2.84
  -1  -9  -5   33.58    2.19
  -1  -9  -5   32.15    1.79
   1   9   5   30.32    2.07
   1   9   5   29.15    1.94
  -1  -9  -6   24.24    1.92
  -1  -9  -6   23.22    1.57
   1   9   6   25.03    1.88
   1   9   6   32.40    3.43
   1   9   6   25.97    2.04
  -1  -9  -6   26.68    1.66
   1   9   7  273.75    8.19
   1   9   7  273.93   10.51
  -1  -9  -7  283.09    7.60
   1   9   7  289.14    8.54
  -1  -9  -7  279.95    7.59
  -1 -10  16   18.82    1.51
  -1 -10  16   25.33    1.88
  -1 -10  15   -0.21    0.82
  -1 -10  15    0.30    0.75
  -1 -10  15   -0.34    0.79
  -1 -10  14   19.70    1.56
  -1 -10  14   15.03    1.17
  -1 -10  14   17.42    1.58
  -1 -10  13    2.04    0.92
  -1 -10  13    2.89    0.71
  -1 -10  13    3.68    0.94
  -1 -10  13    2.61    0.68
  -1 -10  12   14.10    1.31
  -1 -10  12   18.35    1.26
  -1 -10  12   15.58    1.48
  -1 -10  12   15.52    1.25
  -1 -10  11    2.39    0.77
  -1 -10  11    2.69    0.93
  -1 -10  11    2.28    0.77
  -1 -10  11    1.59    0.69
  -1 -10  10    9.22    1.37
  -1 -10  10    6.99    0.97
  -1 -10  10    7.33    1.11
  -1 -10  10    9.60    1.12
  -1 -10   9   24.82    1.66
  -1 -10   9   28.74    1.90
   1  10  -9   29.51    1.57
  -1 -10   9   28.76    1.70
  -1 -10   8   12.30    1.20
   1  10  -8   12.36    1.08
  -1 -10   8   12.20    1.19
  -1 -10   7    0.21    0.72
   1  10  -7    0.33    0.19
   1  10  -7    0.08    0.06
  -1 -10   7   -0.35    0.63
   1  10  -7   -0.20    0.57
  -1 -10   7   -0.09    0.63
   1  10  -6   -0.59    0.56
  -1 -10   6    0.52    0.70
   1  10  -6   -0.06    0.30
   1  10  -6    0.07    0.31
  -1 -10   6   -0.36    0.69
   1  10  -5    9.61    0.73
   1  10  -5    9.34    0.95
  -1 -10   5    8.94    1.12
   1  10  -5    9.67    0.78
  -1 -10   5    7.72    1.05
   1  10  -4    0.28    0.48
   1  10  -4   -0.35    0.50
  -1 -10   4    0.58    0.68
   1  10  -4    0.07    0.55
  -1 -10   4    0.41    0.71
  -1 -10   4   -0.48    0.67
   1  10  -3   20.40    1.33
  -1 -10   3   21.48    1.61
   1  10  -3   20.35    1.26
   1  10  -3   19.83    1.22
  -1 -10   3   20.51    1.56
  -1 -10   3   21.60    1.54
   1  10  -2   10.89    1.08
  -1 -10   2   10.03    1.13
   1  10  -2   10.17    1.03
  -1 -10   2    9.42    1.15
  -1 -10   2   10.99    1.25
   1  10  -2   11.49    0.99
   1  10  -1    0.38    0.61
   1  10  -1    0.55    0.62
  -1 -10   1    0.67    0.69
  -1 -10   1    0.22    0.72
   1  10  -1    0.74    0.62
   1  10   0    8.59    1.05
  -1 -10   0    8.36    1.06
  -1 -10   0    8.21    1.17
   1  10   0    6.78    0.91
   1  10   0   10.18    1.12
  -1 -10  -1   21.72    1.74
   1  10   1   23.88    1.66
   1  10   1   21.38    1.51
  -1 -10  -1   22.34    1.60
   1  10   1   22.15    1.54
  -1 -10  -2    5.89    0.98
   1  10   2    6.32    1.00
   1  10   2    9.07    1.25
   1  10   2    7.24    1.08
  -1 -10  -2    6.57    1.14
   1  10   3    0.52    0.80
  -1 -10  -3    0.76    0.68
   1  10   3    1.16    0.91
   1  10   3    2.41    1.36
  -1 -10  -4    3.05    0.86
   1  10   4    2.62    0.97
   1  10   4    3.06    1.25
   1  10   4    1.11    0.85
  -1 -10  -5    1.62    0.77
  -1 -10  -5    1.49    0.84
   1  10   5    0.59    0.85
   1  10   5    1.86    0.89
  -1 -10  -6   28.68    1.82
  -1 -10  -6   27.30    1.76
   1  10   6   31.72    2.78
  -1 -11  15    9.35    1.29
  -1 -11  15   10.94    1.43
  -1 -11  14    9.63    1.25
  -1 -11  14    6.31    1.10
  -1 -11  13   57.22    2.72
  -1 -11  13   51.03    2.34
  -1 -11  12  162.81    5.57
  -1 -11  12  163.62    5.05
  -1 -11  12  170.34    5.36
  -1 -11  11   -0.71    0.78
  -1 -11  11    0.86    0.88
  -1 -11  11    0.61    0.72
  -1 -11  10    5.61    0.95
  -1 -11  10    6.22    1.13
  -1 -11  10    4.22    0.91
  -1 -11   9   -0.10    0.73
  -1 -11   9    0.66    0.70
  -1 -11   8   11.97    1.24
   1  11  -8   12.43    1.07
  -1 -11   8   12.69    1.27
   1  11  -7    6.93    0.91
  -1 -11   7    6.72    1.03
  -1 -11   7    6.81    1.03
  -1 -11   7    7.09    1.10
   1  11  -6    0.21    0.60
  -1 -11   6    0.57    0.76
  -1 -11   6    0.10    0.78
   1  11  -5    4.90    0.67
  -1 -11   5    5.76    1.04
  -1 -11   5    3.40    0.90
   1  11  -5    6.13    0.83
   1  11  -5    6.30    0.66
  -1 -11   5    4.59    0.94
  -1 -11   4   26.39    1.82
   1  11  -4   28.27    1.61
  -1 -11   4   31.01    1.97
   1  11  -4   28.16    1.40
   1  11  -4   25.65    1.39
  -1 -11   4   28.94    1.94
  -1 -11   3   -0.74    0.83
  -1 -11   3    1.12    0.85
   1  11  -3    0.43    0.58
   1  11  -3    0.62    0.70
   1  11  -3    0.07    0.55
  -1 -11   3    0.22    0.77
  -1 -11   2    0.96    0.80
  -1 -11   2    0.81    0.83
   1  11  -2   -0.32    0.64
   1  11  -2    0.59    0.57
   1  11  -2    0.57    0.66
   1  11  -1    4.30    0.85
   1  11  -1    2.57    0.78
  -1 -11   1    2.66    0.91
  -1 -11   1    3.49    1.03
   1  11  -1    2.72    0.78
  -1 -11   0   16.04    1.61
  -1 -11   0   15.91    1.51
   1  11   0   18.46    1.49
   1  11   0   18.87    1.39
   1  11   0   16.35    1.34
   1  11   1   90.95    3.62
   1  11   1   96.37    3.54
   1  11   1   90.97    3.50
  -1 -11  -1   92.75    3.61
   1  11   2    2.59    1.04
   1  11   2    0.30    1.09
   1  11   2    2.12    0.82
  -1 -11  -2    2.43    0.90
  -1 -11  -3    3.59    0.90
   1  11   3    3.75    1.09
  -1 -11  -3    3.59    1.04
   1  11   3    3.53    1.03
   1  11   3    2.94    0.88
  -1 -11  -4    9.64    1.28
  -1 -11  -4    8.33    1.15
  -1 -12  12    5.09    0.99
  -1 -12  11    9.14    1.20
  -1 -12  10   -0.41    0.84
  -1 -12   9   -0.63    0.80
  -1 -12   8    0.43    0.77
  -1 -12   7    6.42    1.18
  -1 -12   6   13.97    1.46
  -1 -12   5    2.80    1.03
  -1 -12   4    0.48    0.88
  -2  13   2    0.25    0.88
  -2  13   2    0.67    0.83
  -2  13   1   11.01    1.32
   2 -13  -1   11.02    1.28
  -2  13   1    8.11    1.16
  -2  13   0   10.01    1.28
  -2  13   0   12.99    1.32
   2 -13   0   11.49    1.31
  -2  13  -1   22.51    1.60
   2 -13   1   21.35    1.67
  -2  13  -1   25.09    1.63
   2 -13   2   12.40    1.37
   2 -13   3    4.87    1.09
   2 -13   4    9.02    1.32
   2 -13   4    8.87    1.23
   2 -13   5  162.90    5.46
   2 -13   5  160.26    5.46
   2 -13   6   12.11    1.41
   2 -13   6   13.25    1.47
   2 -13   7    3.66    1.11
   2 -13   7    1.55    0.98
   2 -13   8   16.38    1.57
   2 -13   9    2.09    0.94
   2 -13  10    4.60    1.07
   2 -12  -5    4.44    1.00
   2 -12  -5    4.53    1.06
   2 -12  -4   -0.33    0.86
  -2  12   4    0.52    0.84
  -2  12   4    0.12    0.81
   2 -12  -3    0.56    0.82
  -2  12   3    0.45    0.81
  -2  12   3    0.12    0.87
   2 -12  -2    2.45    0.90
   2 -12  -2    1.58    0.75
  -2  12   2    1.99    0.83
  -2  12   2    2.28    0.87
  -2  12   1    5.65    0.99
   2 -12  -1    7.06    1.15
   2 -12  -1    4.05    0.89
  -2  12   1    6.66    1.05
  -2  12   0    0.64    0.69
  -2  12   0    1.59    0.76
   2 -12   0    2.08    0.81
   2 -12   0    1.81    0.92
   2 -12   1    6.87    1.10
  -2  12  -1    6.59    0.92
  -2  12  -1    6.88    0.98
   2 -12   1    5.10    1.02
   2 -12   1    6.34    1.14
  -2  12  -2    4.73    0.81
   2 -12   2    5.20    0.97
  -2  12  -2    5.37    0.87
   2 -12   2    5.66    1.05
   2 -12   2    6.87    1.14
   2 -12   3   20.77    1.71
   2 -12   3   23.40    1.75
   2 -12   3   23.37    1.69
  -2  12  -3   23.35    1.46
  -2  12  -3   22.86    1.39
   2 -12   4    1.57    0.91
  -2  12  -4    0.25    0.52
   2 -12   4    1.52    0.81
   2 -12   4    0.56    0.81
  -2  12  -4    0.34    0.53
  -2  12  -5   21.28    1.25
   2 -12   5   20.61    1.64
  -2  12  -5   20.09    1.16
   2 -12   5   22.07    1.71
   2 -12   6    1.20    0.86
  -2  12  -6    0.62    0.43
   2 -12   6    0.56    0.78
   2 -12   7   -0.12    0.76
   2 -12   7    0.11    0.82
   2 -12   7   -0.33    0.73
   2 -12   8   12.00    1.31
   2 -12   9    0.78    0.86
   2 -12  10   -0.11    0.80
   2 -12  11   14.04    1.46
   2 -12  12   21.86    1.72
   2 -12  13    0.22    0.85
   2 -12  14    5.66    1.09
   2 -12  15   15.84    1.45
   2 -12  15   16.53    1.52
   2 -11  -6    6.72    1.13
  -2  11   5    2.59    1.01
   2 -11  -5    2.36    1.04
  -2  11   5    2.20    1.04
   2 -11  -5    1.49    0.77
   2 -11  -4    6.80    1.04
   2 -11  -4    5.44    1.10
  -2  11   4    8.14    1.22
  -2  11   4    6.19    1.06
   2 -11  -3    0.24    0.77
   2 -11  -3    0.57    0.55
  -2  11   3    1.39    1.42
  -2  11   3    0.83    0.70
  -2  11   3    1.37    0.86
   2 -11  -3    0.10    0.71
  -2  11   2    7.05    0.98
   2 -11  -2    5.28    1.06
  -2  11   2    6.04    1.00
  -2  11   2    5.32    1.07
   2 -11  -2    5.92    1.03
   2 -11  -2    5.67    0.89
  -2  11   1    0.27    0.66
   2 -11  -1    0.18    0.61
   2 -11  -1    0.81    0.73
  -2  11   1    0.49    0.73
  -2  11   1   -0.40    0.78
  -2  11   0   60.50    2.64
   2 -11   0   58.12    2.63
  -2  11   0   62.55    2.19
   2 -11   0   68.30    2.90
  -2  11   0   60.71    2.56
   2 -11   1   13.64    1.35
   2 -11   1   12.19    1.19
  -2  11  -1   10.97    1.10
  -2  11  -1   12.93    0.83
  -2  11  -1   11.89    1.09
  -2  11  -2   91.39    3.20
   2 -11   2   92.98    3.55
  -2  11  -2   88.15    2.55
   2 -11   2   87.53    3.51
   2 -11   2   88.68    3.39
  -2  11  -2   90.65    3.10
  -2  11  -3  120.75    3.12
   2 -11   3  121.71    4.30
  -2  11  -3  124.52    3.85
   2 -11   3  120.41    4.17
   2 -11   3  122.80    4.28
  -2  11  -3  126.51    3.79
   2 -11   4    0.20    0.70
   2 -11   4    1.12    0.78
  -2  11  -4    0.29    0.46
   2 -11   4   -0.29    0.65
  -2  11  -4    0.06    0.48
  -2  11  -5   27.74    1.34
  -2  11  -5   30.17    1.42
   2 -11   5   28.82    1.83
   2 -11   6   16.25    1.40
  -2  11  -6   14.46    0.87
  -2  11  -7   -0.07    0.33
   2 -11   7    0.40    0.69
  -2  11  -7    0.22    0.36
   2 -11   8    2.91    0.85
  -2  11  -8    1.41    0.28
  -2  11  -8    1.26    0.27
   2 -11   9   47.83    2.40
   2 -11  10    0.10    0.76
   2 -11  11   -0.10    0.63
   2 -11  12    1.28    0.76
   2 -11  13   29.68    1.90
   2 -11  13   27.99    1.83
   2 -11  14   22.94    1.66
   2 -11  14   23.66    1.72
   2 -11  15   38.78    2.09
   2 -11  15   33.72    2.01
   2 -11  16   12.42    1.29
   2 -11  16   11.71    1.25
   2 -10  -8   -0.09    0.70
   2 -10  -8   -0.86    0.74
  -2  10   7    0.54    0.97
   2 -10  -7    0.26    0.69
   2 -10  -7    0.48    0.91
  -2  10   7    0.75    0.86
   2 -10  -6   33.16    2.12
  -2  10   6   36.45    2.23
   2 -10  -6   33.98    1.91
  -2  10   6   35.69    2.26
  -2  10   5    0.12    0.83
   2 -10  -5    0.18    0.63
   2 -10  -5   -0.45    0.88
  -2  10   5    0.44    0.75
   2 -10  -4    1.16    0.63
   2 -10  -4    0.54    0.71
  -2  10   4    0.51    0.72
  -2  10   4    2.02    0.89
   2 -10  -4    0.97    0.59
   2 -10  -3   33.71    2.04
  -2  10   3   31.97    1.99
  -2  10   3   37.09    2.00
   2 -10  -3   34.78    1.90
   2 -10  -3   37.63    1.81
   2 -10  -2    8.53    0.94
   2 -10  -2    8.89    1.06
   2 -10  -2    7.57    1.07
  -2  10   2    8.49    1.10
  -2  10   2    8.17    0.97
  -2  10   2    8.13    1.50
   2 -10  -1    0.50    0.70
  -2  10   1   -0.08    0.77
  -2  10   1   -0.45    0.70
   2 -10  -1    0.90    0.72
  -2  10   1   -0.25    0.62
   2 -10  -1    0.16    0.54
  -2  10   0    0.36    0.57
  -2  10   0    0.50    0.62
   2 -10   0    0.08    0.52
   2 -10   0   -0.18    0.60
  -2  10   0    0.45    0.61
  -2  10  -1   16.97    1.19
  -2  10  -1   14.82    0.88
   2 -10   1   14.96    1.30
   2 -10   1   16.50    1.26
  -2  10  -1   15.57    1.19
  -2  10  -2   15.86    1.12
   2 -10   2   17.15    1.36
   2 -10   2   14.44    1.29
   2 -10   2   14.15    1.18
  -2  10  -2   13.63    1.09
  -2  10  -2   14.60    0.76
  -2  10  -3    0.52    0.46
  -2  10  -3    0.02    0.25
   2 -10   3   -0.09    0.62
   2 -10   3    0.82    0.67
  -2  10  -3    0.06    0.51
  -2  10  -4    0.31    0.41
  -2  10  -4    0.50    0.45
  -2  10  -5    7.02    0.69
  -2  10  -5    6.98    0.67
   2 -10   6    0.90    0.63
  -2  10  -6    0.67    0.37
  -2  10  -6    0.53    0.37
   2 -10   7   30.95    1.78
  -2  10  -7   29.72    1.15
  -2  10  -7   28.96    1.11
  -2  10  -8   36.48    1.14
   2 -10   8   38.52    2.01
  -2  10  -8   36.21    1.14
   2 -10   9   89.51    3.33
   2 -10  10    1.34    0.69
   2 -10  11    9.88    1.10
   2 -10  11    9.35    0.57
   2 -10  12    6.50    1.01
   2 -10  12    5.96    0.92
   2 -10  12    7.13    0.55
   2 -10  13   13.06    1.27
   2 -10  14   20.00    1.49
   2 -10  15    9.45    1.17
   2 -10  15   11.42    1.22
   2 -10  16    4.20    0.88
   2 -10  16    5.57    1.02
   2  -9 -10   -0.36    0.81
   2  -9  -9    0.34    0.82
  -2   9   9    1.00    0.90
   2  -9  -9   -0.14    0.59
  -2   9   9    0.39    0.89
   2  -9  -8    0.77    0.80
  -2   9   8    0.81    0.85
  -2   9   8    0.86    0.78
   2  -9  -8    1.16    0.62
  -2   9   7    2.66    0.86
  -2   9   7    2.03    0.93
   2  -9  -7    2.24    0.93
   2  -9  -7    0.78    0.74
  -2   9   6    6.84    1.10
   2  -9  -6    8.22    1.11
  -2   9   6    7.34    1.18
   2  -9  -6    6.56    0.93
   2  -9  -5   15.07    1.24
  -2   9   5   15.82    1.44
  -2   9   5   14.04    1.40
   2  -9  -5   11.91    1.29
  -2   9   4    9.53    1.09
  -2   9   4   13.59    1.31
   2  -9  -4   13.01    1.29
   2  -9  -4   11.02    0.94
   2  -9  -4   12.33    1.12
   2  -9  -3    1.21    0.72
  -2   9   3    0.86    0.64
   2  -9  -3    1.36    0.57
   2  -9  -3    2.52    0.72
  -2   9   3    1.92    0.70
   2  -9  -2    9.35    1.08
  -2   9   2    9.45    1.03
   2  -9  -2    9.54    0.92
   2  -9  -2    9.28    1.02
  -2   9   2    9.78    1.10
   2  -9  -1    8.91    0.90
   2  -9  -1    7.87    1.01
  -2   9   1    8.64    0.92
   2  -9  -1    7.32    0.93
  -2   9   1    8.72    0.97
  -2   9   0   34.32    1.75
  -2   9   0   34.21    1.68
   2  -9   0   33.67    1.80
   2  -9   0   32.38    1.67
  -2   9   0   34.50    1.68
  -2   9  -1   38.34    1.73
  -2   9  -1   40.12    1.83
  -2   9  -1   38.28    1.41
   2  -9   1   39.89    1.94
  -2   9  -2   18.18    1.11
   2  -9   2   15.88    1.25
  -2   9  -2   19.08    1.19
   2  -9   2   17.18    1.28
  -2   9  -2   18.36    0.79
  -2   9  -3    7.18    0.43
  -2   9  -3    6.99    0.76
   2  -9   3    4.71    0.83
  -2   9  -3    6.51    0.70
  -2   9  -4   16.46    1.02
  -2   9  -4   18.28    1.00
  -2   9  -5   69.62    2.27
   2  -9   5   71.63    2.77
  -2   9  -5   71.76    2.22
  -2   9  -6    1.60    0.40
  -2   9  -6    1.30    0.37
   2  -9   6    1.99    0.66
  -2   9  -7  111.53    2.91
  -2   9  -7  111.16    2.92
   2  -9   7  112.70    3.73
  -2   9  -8   18.11    0.71
  -2   9  -8   16.92    0.69
   2  -9   8   17.41    1.31
   2  -9   9   12.19    0.65
   2  -9   9   13.27    1.15
   2  -9  10    1.33    0.29
   2  -9  10    1.03    0.63
   2  -9  11    0.28    0.33
   2  -9  11    0.32    0.66
   2  -9  12    0.24    0.60
   2  -9  12   -0.09    0.40
   2  -9  12    0.73    0.66
   2  -9  13    2.10    0.54
   2  -9  13    2.41    0.78
   2  -9  13    2.07    0.72
   2  -9  14    5.69    0.92
   2  -9  14    6.41    0.79
   2  -9  14    6.84    0.91
   2  -9  15   -0.18    0.63
   2  -9  15   -0.07    0.62
   2  -9  15    0.16    0.65
   2  -9  16   11.84    1.53
   2  -9  16    8.74    1.04
   2  -9  17   -0.35    0.66
   2  -8 -12    4.61    1.08
   2  -8 -11    9.83    1.25
  -2   8  10    2.42    0.89
   2  -8 -10    4.28    0.91
  -2   8  10    3.65    1.10
   2  -8 -10    5.82    0.71
  -2   8   9    3.50    0.95
   2  -8  -9    3.90    0.93
  -2   8   9    4.48    1.04
  -2   8   8    4.32    0.98
  -2   8   8    5.69    1.07
   2  -8  -8    4.84    0.96
   2  -8  -8    4.53    0.79
   2  -8  -7    0.68    0.64
  -2   8   7    1.04    0.84
   2  -8  -7    0.57    0.73
  -2   8   7    2.56    0.85
   2  -8  -6  393.22   10.14
  -2   8   6  393.93   10.42
  -2   8   6  391.95   10.27
   2  -8  -6  388.95    9.72
   2  -8  -5   98.77    3.51
  -2   8   5   94.52    3.51
   2  -8  -5   91.51    2.89
  -2   8   5   98.25    3.67
   2  -8  -5   93.95    3.19
  -2   8   4  300.50    7.84
   2  -8  -4  285.09    7.21
   2  -8  -4  280.77    7.74
   2  -8  -4  288.39    7.48
  -2   8   4  293.28    7.95
   2  -8  -3  120.48    3.77
  -2   8   3  124.74    4.06
   2  -8  -3  115.19    3.91
   2  -8  -3  115.97    3.56
  -2   8   3  128.40    4.00
   2  -8  -2   56.75    2.26
   2  -8  -2   52.40    2.08
  -2   8   2   57.45    2.31
  -2   8   2   53.81    2.33
   2  -8  -2   52.34    2.31
  -2   8   1   -0.22    0.54
   2  -8  -1   -0.23    0.54
  -2   8   1    0.13    0.49
   2  -8  -1    0.07    0.47
   2  -8  -1    0.06    0.48
  -2   8   0    0.94    0.55
   2  -8   0    0.49    0.51
  -2   8   0    0.25    0.47
  -2   8  -1    0.91    0.47
  -2   8  -1    0.61    0.44
  -2   8  -1    1.00    0.35
   2  -8   1    1.04    0.53
  -2   8  -2    1.53    0.44
   2  -8   2    1.39    0.52
  -2   8  -2    1.82    0.27
  -2   8  -3   88.51    2.73
  -2   8  -4    1.05    0.37
   2  -8   5   73.53    2.69
  -2   8  -5   74.47    2.26
  -2   8  -6   52.29    1.69
   2  -8   6   52.72    2.17
   2  -8   6   54.95    1.77
   2  -8   7  330.72    8.18
  -2   8  -7  317.39    7.30
   2  -8   7  311.07    7.42
   2  -8   8  816.19   17.95
  -2   8  -8  800.69   17.78
   2  -8   8  808.57   17.75
   2  -8   8  826.01   18.80
   2  -8   9  280.87    6.70
   2  -8   9  294.86    6.68
  -2   8  -9  287.33    6.49
   2  -8   9  281.75    7.46
   2  -8  10  196.11    4.68
   2  -8  10  200.56    4.93
   2  -8  10  197.37    5.50
  -2   8 -10  195.05    4.48
   2  -8  11    9.10    0.94
   2  -8  11    6.60    0.45
   2  -8  11    6.49    0.66
   2  -8  11    7.83    0.97
   2  -8  12    7.67    0.75
   2  -8  12    7.81    0.51
   2  -8  12    8.47    0.98
   2  -8  12   10.29    1.01
   2  -8  13    4.09    0.76
   2  -8  13    3.91    0.39
   2  -8  13    3.56    0.77
   2  -8  13    3.75    0.66
   2  -8  14   12.87    1.07
   2  -8  14   13.74    0.71
   2  -8  14   13.22    1.16
   2  -8  14   14.79    1.15
   2  -8  15    1.60    0.39
   2  -8  15    1.44    0.65
   2  -8  15    1.35    0.69
   2  -8  16   13.89    1.22
   2  -8  16   18.67    1.35
   2  -8  17    6.38    0.99
   2  -8  17    5.91    0.96
   2  -7 -14   -0.34    0.86
   2  -7 -13    4.99    1.05
   2  -7 -12   -0.21    0.77
   2  -7 -11    5.32    0.99
   2  -7 -10    2.39    0.85
  -2   7  10    3.05    0.89
  -2   7   9   26.18    1.81
   2  -7  -9   24.43    1.61
  -2   7   9   25.71    1.87
   2  -7  -8   44.44    1.84
  -2   7   8   41.40    2.28
  -2   7   8   44.78    2.42
   2  -7  -8   48.07    2.21
   2  -7  -7  310.35    7.78
   2  -7  -7  305.74    8.21
  -2   7   7  308.07    8.54
  -2   7   7  313.81    8.44
  -2   7   6   -0.20    0.77
   2  -7  -6   -0.08    0.59
  -2   7   6    0.73    0.66
   2  -7  -6    0.77    0.58
   2  -7  -5  508.80   12.30
  -2   7   5  501.13   12.45
   2  -7  -5  503.46   11.96
   2  -7  -5  497.44   11.62
  -2   7   5  510.60   12.58
   2  -7  -4   92.51    3.05
  -2   7   4   94.20    3.31
  -2   7   4  105.65    3.53
   2  -7  -4   97.18    2.87
   2  -7  -4   94.99    3.27
   2  -7  -3    4.25    0.68
   2  -7  -3    3.74    0.55
  -2   7   3    3.60    0.68
   2  -7  -3    3.31    0.62
  -2   7   3    4.23    0.75
  -2   7   2    2.31    0.59
   2  -7  -2    3.58    0.52
   2  -7  -2    2.08    0.52
   2  -7  -2    3.23    0.63
  -2   7   2    2.43    0.60
   2  -7  -1    9.22    0.89
  -2   7   1   10.08    0.85
  -2   7   1    9.35    0.90
   2  -7  -1    9.63    0.84
   2  -7   0  160.18    4.51
  -2   7   0  160.78    4.53
  -2   7  -1    6.32    0.67
   2  -7   1    5.82    0.68
  -2   7  -1    5.03    0.48
  -2   7  -2    0.28    0.36
  -2   7  -2    0.67    0.17
   2  -7   2    0.71    0.44
   2  -7   3   31.87    1.34
  -2   7  -3   31.86    1.32
   2  -7   4  105.30    3.51
   2  -7   4  127.17    3.32
  -2   7  -4  124.12    3.28
  -2   7  -5  145.86    3.77
   2  -7   5  148.04    4.24
   2  -7   5  148.98    3.83
   2  -7   6  288.97    6.81
  -2   7  -6  320.94    7.11
   2  -7   6  312.13    7.17
   2  -7   6  320.09    7.71
   2  -7   7   89.99    2.46
   2  -7   7   89.84    2.93
  -2   7  -7   91.42    2.38
   2  -7   7   88.42    2.26
   2  -7   8  314.39    7.24
   2  -7   8  309.50    7.25
   2  -7   8  319.19    7.86
  -2   7  -8  309.36    7.13
   2  -7   9  201.43    5.47
   2  -7   9  204.05    5.06
   2  -7   9  198.46    4.91
  -2   7  -9  207.98    4.79
   2  -7  10    8.13    0.69
  -2   7 -10    8.64    0.50
   2  -7  10    7.41    0.54
   2  -7  10    8.11    0.81
   2  -7  10    7.65    0.89
   2  -7  11    6.18    0.73
   2  -7  11    6.13    0.80
   2  -7  11    6.98    0.76
   2  -7  11    6.13    0.51
  -2   7 -11    6.02    0.45
  -2   7 -12    0.38    0.27
   2  -7  12    0.44    0.52
   2  -7  12    0.95    0.35
   2  -7  12    0.96    0.55
   2  -7  12    1.23    0.57
   2  -7  13    1.02    0.61
  -2   7 -13    0.68    0.31
   2  -7  13    1.31    0.65
   2  -7  13    1.47    0.58
   2  -7  13    0.99    0.37
   2  -7  14   20.08    1.42
   2  -7  14   16.89    1.27
   2  -7  14   17.04    0.92
   2  -7  15   16.31    0.95
   2  -7  15   15.80    1.26
   2  -7  15   15.75    1.34
   2  -7  16    0.74    0.60
   2  -7  16    1.11    0.82
   2  -7  16    1.69    0.55
   2  -7  16    0.86    0.46
   2  -7  17    5.43    1.04
   2  -7  17    5.39    0.86
   2  -7  18   26.91    1.94
   2  -7  18   25.33    1.55
   2  -6 -14    0.30    0.73
   2  -6 -13   38.48    2.10
  -2   6  13   36.21    2.30
  -2   6  13   41.53    2.53
  -2   6  12   -0.12    0.77
   2  -6 -12    0.09    0.68
  -2   6  12    0.27    0.78
  -2   6  11   22.68    1.84
   2  -6 -11   23.10    1.06
   2  -6 -11   25.41    1.60
   2  -6 -10    3.73    0.80
   2  -6  -9    1.37    0.63
   2  -6  -8    0.84    0.63
  -2   6   8    0.09    0.66
   2  -6  -7    0.40    0.47
  -2   6   7    0.44    0.59
   2  -6  -7    0.07    0.47
  -2   6   7    0.38    0.64
   2  -6  -6   50.85    1.86
   2  -6  -6   44.77    2.03
  -2   6   6   51.29    2.25
  -2   6   6   47.87    2.26
   2  -6  -5    2.73    0.52
   2  -6  -5    2.51    0.39
   2  -6  -5    2.56    0.61
  -2   6   5    3.09    0.73
  -2   6   5    3.72    0.71
   2  -6  -4    6.87    0.58
   2  -6  -4    5.85    0.67
  -2   6   4    5.58    0.79
  -2   6   4    7.37    0.80
   2  -6  -4    6.82    0.77
   2  -6  -3    6.87    0.74
  -2   6   3    5.87    0.77
   2  -6  -3    6.80    0.58
  -2   6   3    8.28    0.81
   2  -6  -3    7.61    0.70
   2  -6  -2    2.41    0.48
   2  -6  -2    1.75    0.48
  -2   6   2    1.76    0.51
  -2   6   1   16.24    1.04
   2  -6  -1   15.16    0.96
  -2   6   0  115.24    3.40
   2  -6   0  115.39    3.38
  -2   6  -1    3.09    0.50
   2  -6   1    3.32    0.49
   2  -6   1    3.05    0.49
  -2   6  -2    9.45    0.68
   2  -6   2    9.10    0.68
   2  -6   3    1.15    0.32
  -2   6  -3    1.11    0.30
   2  -6   4    0.64    0.29
   2  -6   4    0.40    0.38
   2  -6   5   12.39    0.87
  -2   6  -5   13.10    0.67
   2  -6   5   12.83    0.69
   2  -6   6    3.21    0.50
   2  -6   6    3.91    0.29
  -2   6  -6    3.44    0.35
   2  -6   6    3.68    0.38
   2  -6   7   43.37    1.38
   2  -6   7   44.32    1.72
   2  -6   7   45.48    1.44
  -2   6  -7   43.76    1.36
   2  -6   8    1.21    0.30
   2  -6   8    1.00    0.47
   2  -6   8    1.32    0.48
   2  -6   8    1.15    0.32
  -2   6  -8    1.21    0.26
   2  -6   9   -0.19    0.50
   2  -6   9    0.44    0.39
   2  -6   9   -0.13    0.28
   2  -6   9    0.52    0.42
  -2   6  -9   -0.13    0.22
   2  -6  10   11.46    0.89
   2  -6  10   12.17    0.71
  -2   6 -10   11.76    0.66
   2  -6  10   12.63    0.90
   2  -6  10   11.72    0.96
   2  -6  11   13.48    0.80
  -2   6 -11   15.48    0.80
   2  -6  11   14.61    1.10
   2  -6  11   15.84    1.10
   2  -6  11   15.61    1.00
   2  -6  12    1.42    0.40
  -2   6 -12    1.75    0.39
   2  -6  12    2.64    0.67
   2  -6  12    1.55    0.49
   2  -6  12    2.04    0.67
   2  -6  13    1.01    0.44
  -2   6 -13    1.09    0.40
   2  -6  13    1.61    0.68
   2  -6  13    1.75    0.59
  -2   6 -14    1.81    0.47
   2  -6  14    1.51    0.67
   2  -6  14    2.61    0.79
   2  -6  14    2.20    0.52
   2  -6  15    1.20    0.78
   2  -6  15    1.58    0.46
   2  -6  15    1.57    0.66
   2  -6  15    1.64    0.51
   2  -6  16    1.60    0.57
   2  -6  16    1.44    0.85
   2  -6  16    1.35    0.65
   2  -6  16    1.73    0.42
   2  -6  17   11.41    0.98
   2  -6  17   11.03    1.11
   2  -6  17   12.18    1.40
   2  -6  18   39.79    2.46
   2  -6  18   34.93    1.87
   2  -6  19    4.38    1.31
   2  -5 -15   28.25    1.75
   2  -5 -14   12.81    1.21
  -2   5  14   16.22    1.65
  -2   5  14   15.00    1.50
   2  -5 -13    0.26    0.69
  -2   5  13    0.23    0.78
  -2   5  13   -0.52    0.86
   2  -5 -12    0.36    0.28
   2  -5 -12    0.24    0.27
  -2   5  12   -0.44    0.68
  -2   5  12   -0.12    0.76
   2  -5 -12    0.41    0.63
   2  -5 -11   20.00    1.35
  -2   5  11   17.48    1.57
  -2   5  11   17.72    1.45
   2  -5 -11   16.98    0.80
   2  -5 -10    6.30    0.82
  -2   5  10    5.02    0.93
  -2   5  10    4.97    0.89
   2  -5  -9   -0.07    0.50
   2  -5  -8    0.46    0.51
   2  -5  -7   36.07    1.66
   2  -5  -6  147.39    3.87
   2  -5  -6  152.72    4.18
  -2   5   6  125.34    4.24
   2  -5  -5   29.46    1.42
  -2   5   5   30.12    1.55
   2  -5  -5   30.24    1.07
  -2   5   5   32.56    1.63
   2  -5  -5   30.14    1.31
   2  -5  -4   22.49    0.91
   2  -5  -4   21.42    1.14
  -2   5   4   23.28    1.33
   2  -5  -4   20.52    1.09
   2  -5  -3    2.05    0.45
   2  -5  -3    1.48    0.42
  -2   5   3    1.46    0.47
   2  -5  -2  105.85    3.12
   2  -5  -2  112.67    3.23
  -2   5   2  112.30    3.34
   2  -5  -1    3.29    0.49
  -2   5   1    3.74    0.51
   2  -5  -1    3.65    0.57
   2  -5   0   35.62    1.43
   2  -5   0   33.14    1.37
  -2   5   0   34.50    1.40
   2  -5   1    3.31    0.49
   2  -5   1    4.20    0.49
  -2   5  -1    3.63    0.48
  -2   5  -2  258.42    6.32
   2  -5   2  271.11    6.37
  -2   5  -3    3.93    0.40
   2  -5   3    3.39    0.41
   2  -5   4   49.11    1.56
  -2   5  -4   49.57    1.55
   2  -5   4   49.80    1.74
   2  -5   5  103.83    2.71
   2  -5   5  102.49    2.47
  -2   5  -5  100.42    2.66
   2  -5   5   95.49    2.88
   2  -5   6  132.22    3.30
   2  -5   6  125.73    3.56
   2  -5   6  135.53    3.39
  -2   5  -6  129.27    3.29
   2  -5   7   83.97    2.37
   2  -5   7   82.87    2.43
   2  -5   7   88.34    2.76
  -2   5  -7   84.35    2.31
   2  -5   7   84.80    2.59
   2  -5   8   29.18    1.39
  -2   5  -8   27.25    1.05
   2  -5   8   27.35    1.09
   2  -5   8   27.52    1.24
   2  -5   9   75.18    2.42
   2  -5   9   77.54    2.30
   2  -5   9   78.30    2.61
  -2   5  -9   78.46    2.24
   2  -5  10    9.86    0.69
  -2   5 -10   10.67    0.68
   2  -5  10   10.99    0.89
   2  -5  10   10.46    0.79
   2  -5  11   23.01    1.13
   2  -5  11   23.56    1.34
  -2   5 -11   22.26    1.09
   2  -5  12    2.43    0.50
  -2   5 -12    3.03    0.51
   2  -5  12    2.43    0.68
   2  -5  13   53.32    2.02
   2  -5  13   56.77    2.28
  -2   5 -13   55.40    2.01
   2  -5  14    1.11    0.63
  -2   5 -14    2.26    0.58
   2  -5  14    1.48    0.54
   2  -5  15   81.48    2.16
   2  -5  15   80.74    2.94
   2  -5  15   78.59    2.78
   2  -5  16    3.00    1.06
   2  -5  16    3.15    0.65
   2  -5  16    1.82    0.19
   2  -5  16    3.08    0.74
   2  -5  17   10.37    1.54
   2  -5  17   11.83    1.09
   2  -5  18   -0.34    1.08
   2  -5  18    0.08    0.61
   2  -5  19    0.58    1.23
  -2   4  15    3.43    0.99
  -2   4  15    4.60    1.14
   2  -4 -15    3.12    0.82
  -2   4  14   16.14    1.50
  -2   4  14   15.27    1.56
   2  -4 -14   17.31    1.30
  -2   4  13  233.60    6.93
   2  -4 -13  217.80    6.16
  -2   4  13  226.55    6.70
  -2   4  12   35.93    2.11
  -2   4  12   33.33    1.99
   2  -4 -12   33.09    1.70
   2  -4 -11   25.34    1.45
   2  -4 -11   26.05    0.93
  -2   4  11   28.73    1.83
  -2   4  11   26.67    1.68
  -2   4  10    8.30    1.04
   2  -4 -10    8.66    0.85
  -2   4  10    8.96    1.02
   2  -4  -9    0.30    0.45
  -2   4   9    0.08    0.52
  -2   4   9   -0.27    0.56
  -2   4   8    3.55    0.71
  -2   4   8    2.51    0.66
   2  -4  -8    1.99    0.53
   2  -4  -7   20.60    1.12
   2  -4  -6    1.68    0.45
   2  -4  -5   53.37    1.75
   2  -4  -5   52.99    1.87
   2  -4  -5   53.26    1.45
   2  -4  -4    2.60    0.40
   2  -4  -4    1.72    0.39
   2  -4  -3  207.31    5.20
  -2   4   3  209.84    5.43
   2  -4  -3  203.70    5.12
  -2   4   2  396.56    9.31
   2  -4  -2  380.34    9.29
   2  -4  -2  395.78    9.13
  -2   4   1   88.80    2.66
   2  -4  -1   91.07    2.57
   2  -4  -1   88.59    2.64
   2  -4   0 1310.75   28.70
   2  -4   0 1286.98   28.64
  -2   4   0 1304.64   28.67
   2  -4   1  100.97    2.74
  -2   4  -1   99.04    2.71
  -2   4  -2   39.36    1.51
  -2   4  -2   46.57    1.45
   2  -4   2   45.61    1.45
   2  -4   3    6.17    0.51
  -2   4  -3    7.26    0.48
   2  -4   3    6.52    0.48
   2  -4   4  163.01    4.20
   2  -4   4  166.55    4.08
  -2   4  -4  164.57    4.04
   2  -4   5  399.59    9.13
   2  -4   5  398.98    9.26
  -2   4  -5  396.00    9.07
   2  -4   6  395.55    9.12
   2  -4   6  389.66    9.02
   2  -4   6  390.57    9.34
  -2   4  -6  389.41    8.95
   2  -4   7   16.89    0.98
   2  -4   7   17.86    0.89
  -2   4  -7   16.94    0.80
   2  -4   7   16.70    0.82
   2  -4   8   21.29    1.15
  -2   4  -8   21.62    0.96
   2  -4   8   21.37    0.98
   2  -4   9   60.38    2.04
   2  -4   9   67.54    2.31
  -2   4  -9   64.90    2.03
   2  -4  10  101.66    3.14
   2  -4  10   97.78    2.93
  -2   4 -10   97.03    2.89
   2  -4  11  223.10    5.75
   2  -4  11  227.25    5.98
  -2   4 -11  219.72    5.72
   2  -4  12   39.59    1.81
  -2   4 -12   38.92    1.66
   2  -4  12   39.90    1.70
  -2   4 -13    6.22    0.76
   2  -4  13    7.87    0.92
   2  -4  13    8.01    0.82
   2  -4  14   56.84    1.48
   2  -4  14   57.83    2.28
   2  -4  14   57.85    1.50
  -2   4 -14   60.03    2.30
   2  -4  14   56.68    2.34
   2  -4  15    3.67    0.78
   2  -4  15    3.41    0.73
   2  -4  16   22.71    1.45
   2  -4  16   22.33    1.43
   2  -4  17    3.10    0.76
   2  -4  17    4.72    0.82
   2  -4  18    1.35    0.72
   2  -4  18    1.55    0.65
  -2   3  16   14.63    1.49
  -2   3  16   14.65    1.60
   2  -3 -16   15.51    1.22
  -2   3  15    0.44    0.74
  -2   3  15    0.48    0.87
   2  -3 -15   -0.15    0.60
   2  -3 -14    1.95    0.68
  -2   3  14    2.97    0.83
  -2   3  14    2.58    0.87
  -2   3  13  101.76    3.73
  -2   3  13  100.74    3.84
   2  -3 -13  101.66    3.29
  -2   3  12    0.09    0.61
   2  -3 -12    0.18    0.48
  -2   3  12    0.50    0.67
   2  -3 -11   13.95    0.99
  -2   3  11   14.18    1.21
  -2   3  11   15.81    1.29
  -2   3  10    4.67    0.79
   2  -3 -10    6.08    0.38
  -2   3  10    6.04    0.82
   2  -3 -10    6.00    0.65
  -2   3   9    0.24    0.51
  -2   3   9   -0.22    0.50
   2  -3  -9   -0.10    0.37
  -2   3   8   -0.13    0.41
  -2   3   8    0.66    0.51
   2  -3  -8    0.63    0.32
   2  -3  -7   63.43    2.11
  -2   3   7   67.53    2.43
  -2   3   7   69.53    2.50
   2  -3  -6  187.21    4.63
  -2   3   6  170.65    4.93
   2  -3  -5  553.92   12.74
  -2   3   5  565.32   12.58
   2  -3  -4  349.70    8.19
  -2   3   4  353.40    8.10
  -2   3   3   42.93    1.40
  -2   3   2  511.63   11.49
   2  -3  -2  506.50   11.53
  -2   3   1   13.98    0.63
  -2   3   1   14.12    0.69
  -2   3   1   12.02    0.70
   2  -3  -1   13.07    0.71
   2  -3   0 1269.93   26.88
  -2   3   0 1325.40   26.89
  -2   3  -1   57.35    1.70
   2  -3   1   54.10    1.69
   2  -3   1   58.97    1.41
   2  -3   2  501.20   11.24
  -2   3  -2  490.10   11.23
  -2   3  -2  506.61   11.28
   2  -3   2  499.03   10.89
   2  -3   3  162.78    4.02
   2  -3   3  164.71    4.07
  -2   3  -3  164.11    4.05
  -2   3  -3  163.28    3.99
   2  -3   4   25.66    1.00
   2  -3   4   25.22    1.10
  -2   3  -4   28.35    1.03
  -2   3  -4   26.34    0.98
   2  -3   5  121.42    3.31
   2  -3   5  114.60    3.12
  -2   3  -5  119.51    3.11
  -2   3  -5  126.78    3.13
  -2   3  -6   67.05    1.92
   2  -3   6   63.57    2.00
   2  -3   6   68.67    2.18
  -2   3  -6   67.17    1.99
  -2   3  -7  208.96    5.16
   2  -3   7  211.97    5.22
   2  -3   7  205.67    5.39
  -2   3  -8  443.15   10.34
   2  -3   8  440.01   10.39
  -2   3  -8  455.27   10.61
   2  -3   8  443.57   10.55
  -2   3  -9    6.02    0.60
   2  -3   9    6.26    0.62
  -2   3  -9    7.63    0.74
   2  -3   9    6.03    0.69
  -2   3 -10  168.82    4.58
  -2   3 -10  173.50    4.78
   2  -3  10  165.05    4.57
   2  -3  10  173.09    4.74
   2  -3  11  138.40    4.10
  -2   3 -11  143.69    4.19
   2  -3  11  139.13    3.38
   2  -3  11  137.00    4.02
  -2   3 -11  142.22    4.01
   2  -3  12    3.41    0.67
   2  -3  12    2.78    0.58
  -2   3 -12    2.61    0.71
  -2   3 -12    2.56    0.63
   2  -3  12    3.27    0.27
  -2   3 -13    1.66    0.65
   2  -3  13    1.61    0.62
   2  -3  13    2.83    0.62
  -2   3 -13    3.01    0.65
  -2   3 -14   83.33    3.02
  -2   3 -14   79.21    2.91
   2  -3  14   76.92    2.86
   2  -3  14   80.14    2.92
   2  -3  15    0.08    0.63
   2  -3  15    0.24    0.55
   2  -3  16    0.25    0.64
   2  -3  16    0.94    0.64
   2  -3  17    1.20    0.68
   2  -3  17    0.56    0.67
   2  -3  18   -0.27    0.67
   2  -3  18   -0.40    0.69
   2  -3  19    0.53    0.78
  -2   2  17    0.34    0.81
  -2   2  17    0.98    0.91
   2  -2 -16    7.86    0.89
  -2   2  16    8.89    1.14
  -2   2  16    7.22    1.19
   2  -2 -15   42.47    1.85
  -2   2  15   39.22    2.24
  -2   2  15   46.37    2.31
  -2   2  14   38.12    2.05
  -2   2  14   35.08    2.05
   2  -2 -14   38.05    1.68
   2  -2 -13   57.87    2.14
  -2   2  13   60.16    2.56
  -2   2  13   57.37    2.60
   2  -2 -12    1.07    0.48
  -2   2  12    1.22    0.63
  -2   2  12    1.57    0.51
  -2   2  12    0.53    0.65
  -2   2  11    1.58    0.56
   2  -2 -11    1.05    0.43
  -2   2  11    1.90    0.65
  -2   2  11    1.27    0.46
  -2   2  10    0.21    0.47
  -2   2  10    0.54    0.55
   2  -2 -10    0.34    0.33
  -2   2  10    0.04    0.36
  -2   2   9    7.35    0.77
   2  -2  -9    7.07    0.59
  -2   2   9    7.31    0.59
   2  -2  -9    7.43    0.40
  -2   2   9    8.63    0.85
  -2   2   8    8.73    0.79
   2  -2  -8    7.29    0.56
   2  -2  -8    7.02    0.41
  -2   2   8    7.13    0.77
  -2   2   7  102.76    3.20
   2  -2  -7  100.15    2.79
   2  -2  -7  104.17    2.62
  -2   2   7  105.14    2.61
  -2   2   6   10.72    0.54
  -2   2   6   11.08    0.84
   2  -2  -6   12.10    0.64
  -2   2   5  688.90   15.25
   2  -2  -5  679.04   15.30
  -2   2   5  708.06   15.74
  -2   2   4    0.38    0.22
   2  -2  -4    0.37    0.35
   2  -2  -4    0.44    0.23
   2  -2  -3   92.46    2.73
  -2   2   3  102.43    2.57
  -2   2   3   99.76    2.77
  -2   2   2 1954.52   42.56
  -2   2   1    1.00    0.23
   2  -2  -1    0.73    0.23
   2  -2   0 1758.26   37.20
  -2   2   0 1654.70   37.35
  -2   2  -1   43.53    1.39
   2  -2   1   46.52    1.23
   2  -2   2    6.46    0.47
   2  -2   2    6.47    0.53
  -2   2  -2    7.70    0.47
  -2   2  -3  292.71    6.35
  -2   2  -3  283.51    6.40
   2  -2   3  280.32    6.41
   2  -2   4  325.42    7.45
   2  -2   4  298.55    7.50
  -2   2  -4  319.53    7.41
  -2   2  -4  319.29    7.56
  -2   2  -4  326.90    7.31
  -2   2  -5   38.97    1.36
  -2   2  -5   39.19    1.45
   2  -2   5   37.68    1.36
   2  -2   5   40.65    1.47
  -2   2  -5   39.32    1.23
   2  -2   6   50.40    1.73
  -2   2  -6   51.84    1.50
   2  -2   6   53.17    1.83
  -2   2  -6   53.81    1.83
  -2   2  -6   51.64    1.72
  -2   2  -7    1.53    0.24
   2  -2   7    1.45    0.43
   2  -2   7    1.05    0.33
  -2   2  -7    0.99    0.38
  -2   2  -7    1.65    0.38
  -2   2  -8    3.22    0.30
   2  -2   8    3.46    0.30
  -2   2  -8    2.82    0.49
   2  -2   8    3.22    0.47
  -2   2  -8    2.62    0.46
   2  -2   8    2.89    0.50
  -2   2  -9    0.16    0.39
  -2   2  -9    0.39    0.42
   2  -2   9    0.59    0.41
   2  -2   9    0.72    0.19
   2  -2   9    0.26    0.36
  -2   2 -10    1.29    0.45
   2  -2  10    1.82    0.51
   2  -2  10    0.47    0.39
  -2   2 -10    0.97    0.47
   2  -2  10    1.27    0.18
   2  -2  11   26.57    1.41
  -2   2 -11   24.57    1.40
  -2   2 -11   25.92    1.42
   2  -2  11   24.34    1.38
   2  -2  12   21.93    1.35
   2  -2  12   25.46    1.42
  -2   2 -12   21.03    1.34
  -2   2 -12   22.70    1.38
  -2   2 -13    3.04    0.76
   2  -2  13    3.33    0.69
  -2   2 -13    3.70    0.75
   2  -2  13    4.73    0.78
  -2   2 -14   80.82    3.05
   2  -2  14   78.87    2.95
  -2   2 -14   83.23    3.06
   2  -2  14   80.84    3.03
  -2   2 -15   28.87    1.71
   2  -2  15   25.61    1.63
   2  -2  15   24.36    1.56
   2  -2  16   11.31    1.16
  -2   2 -16   11.26    1.22
   2  -2  16   12.31    1.22
  -2   2 -17   -0.39    0.74
   2  -2  17    0.45    0.69
   2  -2  17    0.60    0.65
   2  -2  18    7.25    1.11
  -2   2 -18    7.11    1.09
   2  -2  19    1.83    0.94
  -2   1  19   -0.13    0.85
  -2   1  18    0.47    0.81
  -2   1  18   -0.44    0.80
  -2   1  17    6.71    1.07
  -2   1  17    5.95    1.38
  -2   1  17    7.78    1.16
  -2   1  16   16.54    1.82
   2  -1 -16   18.60    1.15
  -2   1  16   19.84    1.49
  -2   1  15   10.20    0.84
   2  -1 -15   10.80    0.90
  -2   1  15   11.32    1.14
  -2   1  15   11.07    1.11
  -2   1  14   -0.05    0.45
  -2   1  14    0.18    0.57
   2  -1 -14   -0.10    0.46
  -2   1  14   -0.34    0.64
   2  -1 -13   58.91    2.04
  -2   1  13   59.55    2.03
  -2   1  13   57.19    2.51
  -2   1  13   60.63    2.49
  -2   1  12    6.17    0.86
  -2   1  12    8.52    0.99
  -2   1  12    6.34    0.64
   2  -1 -12    7.25    0.64
  -2   1  11    3.67    0.64
  -2   1  11    4.59    0.74
  -2   1  11    4.39    0.52
   2  -1 -11    4.87    0.51
  -2   1  10   10.01    0.89
  -2   1  10   11.36    0.68
  -2   1  10   10.91    0.95
   2  -1 -10    9.94    0.66
  -2   1   9    9.19    0.42
  -2   1   9    9.73    0.85
  -2   1   9   10.80    0.60
   2  -1  -9    9.40    0.42
   2  -1  -9    9.14    0.58
  -2   1   9    9.09    0.78
  -2   1   8   21.38    1.17
   2  -1  -8   20.83    0.85
  -2   1   8   21.35    1.12
   2  -1  -8   21.63    0.74
  -2   1   8   22.03    0.86
  -2   1   8   22.81    0.76
  -2   1   7   21.59    1.12
   2  -1  -7   21.15    0.74
   2  -1  -7   19.81    0.78
   2  -1  -6   15.59    0.64
  -2   1   6   17.14    0.93
   2  -1  -6   16.12    0.63
  -2   1   5   39.48    1.64
  -2   1   5   42.95    1.52
   2  -1  -5   42.77    1.19
   2  -1  -5   43.78    1.57
   2  -1  -5   44.74    1.28
  -2   1   4   66.73    1.94
  -2   1   4   60.38    2.03
   2  -1  -4   63.77    1.95
   2  -1  -4   64.12    1.74
  -2   1   3   96.42    2.64
   2  -1  -3   94.88    2.57
  -2   1   3   94.74    2.55
   2  -1  -3   94.47    2.41
  -2   1   2  336.00    7.67
   2  -1  -2  340.24    7.57
   2  -1  -2  323.32    7.65
   2  -1  -1 2423.47   59.25
   2  -1  -1 2487.94   59.28
   2  -1  -1 2734.19   59.31
  -2   1   1 3000.11   59.34
   2  -1  -1 3063.16   59.23
   2  -1   0 5366.38  114.91
  -2   1   0 5281.28  114.89
  -2   1   0 5244.18  114.91
   2  -1   0 5418.47  114.89
  -2   1  -1  864.19   19.79
   2  -1   1  843.05   19.42
  -2   1  -2  198.67    4.93
   2  -1   2  214.12    4.85
   2  -1   3  948.81   19.61
  -2   1  -3  935.48   19.81
  -2   1  -4    2.95    0.40
   2  -1   4    2.17    0.24
   2  -1   4    2.81    0.39
  -2   1  -4    2.16    0.36
   2  -1   5  158.34    4.14
  -2   1  -5  160.26    4.19
   2  -1   5  158.47    3.80
   2  -1   5  160.77    4.17
  -2   1  -5  161.61    4.14
  -2   1  -6  196.10    5.03
   2  -1   6  200.11    5.08
  -2   1  -6  196.52    5.08
   2  -1   6  196.97    4.59
   2  -1   6  194.90    5.03
  -2   1  -7   37.28    1.52
  -2   1  -7   33.43    1.48
   2  -1   7   38.42    1.10
   2  -1   7   36.41    1.52
   2  -1   7   38.88    1.54
  -2   1  -8    8.18    0.75
   2  -1   8    9.03    0.42
  -2   1  -8    9.78    0.44
  -2   1  -8    9.49    0.81
   2  -1   8   10.57    0.81
   2  -1   8    8.71    0.76
   2  -1   9   40.68    1.72
   2  -1   9   37.12    1.64
  -2   1  -9   38.49    1.69
   2  -1   9   37.43    1.03
  -2   1  -9   40.93    1.72
   2  -1  10   37.32    1.69
  -2   1 -10   35.23    1.68
   2  -1  10   35.58    1.69
  -2   1 -10   38.15    1.75
   2  -1  11    1.79    0.59
  -2   1 -11    1.31    0.57
  -2   1 -11    2.37    0.59
   2  -1  11    2.01    0.59
   2  -1  12   50.13    2.12
   2  -1  12   45.77    2.14
  -2   1 -12   50.48    2.15
  -2   1 -12   50.52    2.22
  -2   1 -13   86.38    3.19
  -2   1 -13   81.76    3.05
   2  -1  13   84.78    3.05
   2  -1  13   85.07    3.14
   2  -1  14   15.53    1.30
   2  -1  14   15.11    1.24
  -2   1 -14   16.04    1.34
  -2   1 -14   15.37    1.26
   2  -1  15    7.04    0.99
  -2   1 -15    8.16    1.08
   2  -1  15    7.69    1.05
   2  -1  16   17.31    1.42
  -2   1 -16   15.97    1.38
   2  -1  17    7.00    1.02
   2  -1  17    9.26    1.28
  -2   1 -17    8.74    1.16
   2  -1  18    3.84    0.93
  -2   1 -18    4.90    1.00
   2  -1  18    6.93    1.15
  -2   0  19    2.75    0.94
  -2   0  18    4.60    0.98
  -2   0  18    6.86    1.08
  -2   0  17    0.20    0.73
  -2   0  17   -0.64    0.97
  -2   0  17    1.03    0.72
  -2   0  16    6.02    1.21
   2   0 -16    5.85    0.68
  -2   0  16    7.76    1.00
  -2   0  16    6.39    0.90
  -2   0  16    6.04    0.64
   2   0 -15   39.45    1.56
  -2   0  15   39.40    1.99
  -2   0  15   40.70    1.53
  -2   0  15   39.53    2.44
  -2   0  15   38.44    2.01
  -2   0  14   90.07    2.63
  -2   0  14   91.84    3.19
   2   0 -14   85.70    2.64
  -2   0  14   90.72    3.22
  -2   0  14   85.53    3.61
  -2   0  13  114.31    3.60
  -2   0  13  103.97    4.02
  -2   0  13  108.37    3.00
   2   0 -13  107.29    3.02
  -2   0  13  114.03    3.66
  -2   0  12  203.75    4.86
  -2   0  12  190.25    5.95
  -2   0  12  196.12    5.49
   2   0 -12  193.55    4.87
  -2   0  12  194.44    5.39
  -2   0  11  356.16    9.81
   2   0 -11  389.03    8.77
  -2   0  11  390.90    8.73
  -2   0  11  397.77    9.33
  -2   0  11  402.18    9.44
  -2   0  11  370.29    8.35
  -2   0  10   93.63    2.91
   2   0 -10   90.92    2.46
  -2   0  10   92.69    2.43
  -2   0  10   93.88    2.99
  -2   0   9  113.29    3.35
   2   0  -9  111.36    2.73
  -2   0   9  108.17    3.25
  -2   0   9  114.21    2.80
   2   0  -9  113.79    2.83
  -2   0   8    2.36    0.47
   2   0  -8    2.27    0.24
  -2   0   8    2.21    0.24
   2   0  -8    2.52    0.26
  -2   0   8    1.60    0.40
  -2   0   7    0.83    0.16
   2   0  -7    0.52    0.20
  -2   0   7    0.96    0.21
  -2   0   7    0.96    0.34
   2   0  -6  134.06    3.21
  -2   0   6  127.99    3.21
  -2   0   6  130.53    3.44
   2   0  -5  340.25    7.93
  -2   0   5  332.34    7.87
  -2   0   5  345.86    7.75
   2   0  -5  342.00    7.73
   2   0  -4 1295.17   28.55
   2   0  -4 1332.64   28.65
  -2   0   4 1294.39   28.58
  -2   0   4 1312.86   28.64
   2   0  -4 1314.64   28.47
   2   0  -3 2485.84   53.27
  -2   0   3 2458.78   53.30
   2   0  -3 2421.22   53.19
  -2   0   3 2458.42   53.28
   2   0  -3 2481.71   53.29
   2   0  -2   33.21    1.08
   2   0  -2   37.03    1.11
  -2   0   2   33.67    0.93
  -2   0   2   33.13    1.11
  -2   0   1  341.98    7.99
   2   0  -1  357.15    8.03
  -2   0   1  352.88    7.88
   2   0  -1  355.58    7.87
  -2   0   0 4808.97  104.40
   2   0   0 4911.15  104.45
   2   0   0 5005.83  104.38
  -2   0   0 4623.38  104.40
   2   0   1 1932.60   42.70
   2   0   1 1896.63   42.76
   2   0   2 9996.11  215.29
  -2   0  -2 9999.00  215.29
   2   0   3  205.71    4.76
  -2   0  -3  198.32    4.74
  -2   0  -4    9.70    0.68
   2   0   4    9.69    0.49
  -2   0  -4    8.99    0.48
  -2   0  -4    8.84    0.65
   2   0   5  549.61   13.64
   2   0   5  599.62   13.17
   2   0   5  607.46   13.65
  -2   0  -5  593.61   13.18
  -2   0  -5  605.48   13.68
  -2   0  -5  606.50   13.68
   2   0   6  101.62    3.03
  -2   0  -6  102.47    3.05
   2   0   6  105.74    3.09
  -2   0  -6   99.96    3.06
   2   0   6  100.62    2.53
   2   0   7   -0.05    0.35
   2   0   7    0.10    0.15
  -2   0  -7   -0.11    0.37
  -2   0  -7    0.06    0.40
   2   0   7   -0.06    0.34
  -2   0  -8    1.89    0.50
   2   0   8    2.92    0.56
  -2   0  -8    0.87    0.42
   2   0   8    1.30    0.45
   2   0   9    0.54    0.44
   2   0   9    0.31    0.41
  -2   0  -9    0.62    0.45
  -2   0  -9    0.51    0.44
   2   0  10   40.20    1.89
  -2   0 -10   38.40    1.80
  -2   0 -10   42.56    1.93
   2   0  10   40.00    1.82
   2   0  11    0.93    0.61
   2   0  11    0.64    0.54
  -2   0 -11    0.89    0.57
  -2   0 -11    1.47    0.63
  -2   0 -12    3.98    0.82
   2   0  12    3.28    0.71
  -2   0 -12    3.80    0.74
   2   0  12    4.12    0.84
  -2   0 -13  366.85    9.46
   2   0  13  371.26    9.62
  -2   0 -13  363.87    9.64
   2   0  13  362.75    9.40
   2   0  14   97.14    3.48
  -2   0 -14   95.38    3.50
   2   0  14   98.10    3.65
  -2   0 -15  292.55    8.07
   2   0  15  290.12    8.23
   2   0  15  304.02    8.07
  -2   0 -16   62.32    2.80
   2   0  16   68.39    3.04
  -2   0 -17    0.73    0.82
   2   0  17    2.49    0.95
   2   0  18   21.54    1.69
  -2  -1  19    1.70    0.73
  -2  -1  19    2.06    0.81
  -2  -1  18    7.87    1.05
  -2  -1  18    6.49    0.96
  -2  -1  18    8.92    1.46
  -2  -1  17   33.42    2.36
  -2  -1  17   30.25    1.72
  -2  -1  17   32.76    1.83
  -2  -1  16   37.48    2.41
  -2  -1  16   37.43    1.91
  -2  -1  16   36.45    1.37
  -2  -1  16   39.90    1.90
  -2  -1  15    0.14    0.56
  -2  -1  15    0.46    0.33
  -2  -1  15    0.77    0.64
  -2  -1  15    0.12    0.76
  -2  -1  14   10.26    0.96
  -2  -1  14    8.17    1.17
  -2  -1  14    8.57    0.95
  -2  -1  14    8.98    0.61
  -2  -1  13  410.39   10.77
  -2  -1  13  409.56    9.26
  -2  -1  13  405.83    9.30
  -2  -1  13  405.51   10.04
  -2  -1  13  410.13    9.95
  -2  -1  12  216.76    6.18
  -2  -1  12  205.11    4.83
  -2  -1  12  203.08    5.49
  -2  -1  12  201.33    4.86
  -2  -1  12  195.22    5.37
  -2  -1  11  451.12   11.24
  -2  -1  11  438.44    9.91
  -2  -1  11  445.35   10.03
  -2  -1  11  437.48   10.46
  -2  -1  11  445.84   10.58
  -2  -1  10   58.89    2.04
  -2  -1  10   62.93    1.75
  -2  -1  10   55.21    2.11
  -2  -1  10   61.68    1.63
  -2  -1  10   64.84    1.81
  -2  -1  10   61.85    2.55
  -2  -1   9   67.70    2.12
  -2  -1   9   70.01    2.62
  -2  -1   9   68.33    1.90
  -2  -1   9   66.45    1.88
  -2  -1   9   65.06    1.67
  -2  -1   9   66.66    2.15
  -2  -1   8    3.51    0.35
  -2  -1   8    3.24    0.43
  -2  -1   8    3.16    0.19
  -2  -1   8    3.58    0.34
  -2  -1   8    3.13    0.59
   2   1  -8    3.91    0.35
  -2  -1   7   47.92    1.57
  -2  -1   7   47.42    1.93
  -2  -1   7   51.25    1.52
  -2  -1   7   49.37    1.50
   2   1  -7   48.82    1.48
  -2  -1   6  187.96    5.00
  -2  -1   6  191.52    4.56
   2   1  -6  185.10    5.04
  -2  -1   6  189.82    4.58
   2   1  -6  191.97    4.61
   2   1  -6  191.04    4.56
  -2  -1   6  187.85    4.57
   2   1  -5   82.75    2.20
   2   1  -5   88.17    2.59
  -2  -1   5   84.19    2.23
  -2  -1   5   82.54    2.16
  -2  -1   5   80.86    2.22
   2   1  -5   84.81    2.24
  -2  -1   5   69.50    2.44
   2   1  -4    7.68    0.49
  -2  -1   4    7.71    0.42
   2   1  -4    8.01    0.43
   2   1  -4    7.55    0.62
  -2  -1   4    8.49    0.51
  -2  -1   4    7.82    0.50
   2   1  -4    7.98    0.49
   2   1  -3  290.80    7.21
   2   1  -3  306.84    7.05
   2   1  -3  307.38    7.07
  -2  -1   3  302.66    6.95
   2   1  -3  308.14    6.91
  -2  -1   3  300.53    7.05
  -2  -1   3  307.54    6.77
  -2  -1   2  127.45    2.94
   2   1  -2  124.29    2.93
   2   1  -2  115.77    3.08
   2   1  -2  118.49    3.09
  -2  -1   2  122.25    3.02
   2   1  -2  116.91    3.21
   2   1  -2  122.31    3.04
  -2  -1   1    9.55    0.50
   2   1  -1    8.59    0.50
   2   1  -1    8.66    0.47
  -2  -1   1    9.00    0.48
   2   1  -1    7.93    0.54
   2   1   0 4101.61   87.69
  -2  -1   0 4071.91   87.69
  -2  -1   0 3935.02   87.68
   2   1   0 4099.02   87.71
  -2  -1   0 4074.87   87.68
   2   1   1 4678.28  102.30
  -2  -1  -1 4498.63  102.25
   2   1   1 4706.83  102.19
  -2  -1  -1 4836.57  102.21
   2   1   1 4936.39  102.30
   2   1   2  446.74   10.39
   2   1   2  453.75   10.60
  -2  -1  -2  479.58   10.43
  -2  -1  -3  510.90   11.15
   2   1   3  478.47   11.11
  -2  -1  -4   37.94    1.48
  -2  -1  -4   39.10    1.25
   2   1   4   37.45    1.23
  -2  -1  -5    0.93    0.39
  -2  -1  -5    0.69    0.22
   2   1   5    0.74    0.23
   2   1   5    0.49    0.34
   2   1   6  123.64    3.61
  -2  -1  -6  120.77    3.10
  -2  -1  -6  128.12    3.63
  -2  -1  -6  123.78    3.66
  -2  -1  -7    0.45    0.21
  -2  -1  -7    0.64    0.44
  -2  -1  -7    0.66    0.43
   2   1   7    0.44    0.38
   2   1   7    0.94    0.44
   2   1   8    3.89    0.65
  -2  -1  -8    4.44    0.69
  -2  -1  -8    4.85    0.70
  -2  -1  -8    4.10    0.34
   2   1   8    4.75    0.68
   2   1   9    1.81    0.59
  -2  -1  -9    1.92    0.62
   2   1   9    1.84    0.56
  -2  -1  -9    1.61    0.61
  -2  -1 -10   -0.33    0.51
   2   1  10    0.51    0.55
   2   1  10    0.57    0.57
  -2  -1 -10    0.23    0.53
   2   1  11   17.14    1.27
  -2  -1 -11   15.54    1.22
   2   1  11   15.68    1.30
  -2  -1 -11   16.06    1.30
   2   1  12   35.77    1.88
   2   1  12   37.04    2.02
  -2  -1 -12   40.94    2.03
  -2  -1 -12   36.87    2.05
  -2  -1 -13   31.05    1.82
   2   1  13   34.16    2.00
   2   1  13   34.96    1.86
   2   1  14  106.42    4.00
   2   1  14  102.66    3.79
  -2  -1 -14  112.37    3.91
   2   1  15   46.52    2.50
  -2  -1 -15   46.94    2.37
  -2  -1 -16    4.01    1.00
   2   1  16    5.11    1.00
   2   1  16    4.86    1.09
   2   1  17    2.99    0.93
  -2  -1 -17    4.87    1.10
  -2  -2  18   22.00    2.03
  -2  -2  18   19.61    1.38
  -2  -2  18   24.17    1.48
  -2  -2  17    0.42    0.99
  -2  -2  17   -0.08    0.57
  -2  -2  17    0.14    0.54
  -2  -2  16   20.74    0.87
  -2  -2  16   21.04    1.36
  -2  -2  16   19.94    0.92
  -2  -2  16   19.47    1.74
  -2  -2  16   21.26    1.30
  -2  -2  15   26.65    1.91
  -2  -2  15   24.45    1.34
  -2  -2  15   22.10    0.90
  -2  -2  15   23.89    1.39
  -2  -2  15   23.05    1.02
  -2  -2  14   29.52    0.93
  -2  -2  14   27.68    1.44
  -2  -2  14   30.08    1.98
  -2  -2  14   29.95    1.04
  -2  -2  14   26.09    1.16
  -2  -2  14   31.06    1.45
  -2  -2  13  107.27    2.74
  -2  -2  13  108.07    3.30
  -2  -2  13  111.38    2.80
  -2  -2  13  109.16    3.98
  -2  -2  13  106.99    3.23
  -2  -2  13  107.08    3.01
  -2  -2  12  269.84    6.62
  -2  -2  12  286.29    7.72
  -2  -2  12  270.40    6.78
  -2  -2  12  279.50    6.87
  -2  -2  12  274.51    6.45
  -2  -2  12  275.42    6.28
  -2  -2  11   55.28    2.42
  -2  -2  11   48.88    1.76
  -2  -2  11   50.30    1.39
  -2  -2  11   52.57    1.62
  -2  -2  11   50.35    1.70
  -2  -2  11   51.55    1.82
  -2  -2  10    1.52    0.32
  -2  -2  10    1.80    0.38
  -2  -2  10    1.91    0.32
  -2  -2  10    2.20    0.38
  -2  -2  10    1.93    0.20
  -2  -2  10    2.94    0.67
  -2  -2   9   11.24    0.68
  -2  -2   9    9.99    0.63
  -2  -2   9   10.90    0.64
  -2  -2   9   11.62    0.65
  -2  -2   9   11.35    0.97
  -2  -2   9   10.60    0.41
  -2  -2   8   90.24    3.04
  -2  -2   8   94.25    2.54
  -2  -2   8   95.55    2.24
  -2  -2   8   94.89    2.69
  -2  -2   8   98.19    2.64
   2   2  -7   15.30    1.05
  -2  -2   7   16.62    0.54
  -2  -2   7   16.77    0.84
  -2  -2   7   17.27    1.04
  -2  -2   7   16.76    0.82
  -2  -2   7   17.88    0.71
   2   2  -6   86.62    2.40
  -2  -2   6   84.44    2.67
  -2  -2   6   83.17    2.40
  -2  -2   6   83.55    2.05
   2   2  -6   85.43    2.73
   2   2  -6   88.62    2.21
  -2  -2   6   86.77    2.19
  -2  -2   6   86.28    2.46
   2   2  -5  164.35    3.94
  -2  -2   5  168.23    4.44
   2   2  -5  172.53    4.49
  -2  -2   5  171.30    3.90
  -2  -2   5  169.78    4.24
  -2  -2   5  170.67    4.27
  -2  -2   5  169.24    4.00
   2   2  -5  168.73    4.22
   2   2  -4  203.13    5.20
  -2  -2   4  202.41    4.75
  -2  -2   4  212.55    5.21
  -2  -2   4  205.14    4.77
  -2  -2   4  209.50    5.05
   2   2  -4  210.22    5.09
  -2  -2   4  201.06    5.07
   2   2  -4  216.15    5.06
   2   2  -4  204.64    4.75
  -2  -2   3    0.43    0.27
   2   2  -3    0.77    0.27
   2   2  -3    0.90    0.30
   2   2  -3    0.87    0.21
  -2  -2   3    1.04    0.21
   2   2  -3    0.80    0.32
  -2  -2   3    1.33    0.32
  -2  -2   3    0.74    0.21
   2   2  -3    1.47    0.22
  -2  -2   2  111.38    3.00
   2   2  -2  122.11    3.22
   2   2  -2  116.87    3.00
  -2  -2   2  122.60    3.23
   2   2  -2  121.04    3.00
  -2  -2   2  120.91    2.97
   2   2  -1   35.04    1.18
  -2  -2   1   34.32    1.21
   2   2  -1   37.09    1.31
   2   2  -1   34.95    1.20
  -2  -2   1   28.86    1.18
  -2  -2   1   36.32    1.18
  -2  -2   1   33.23    1.46
   2   2   0  422.54    9.93
   2   2   0  433.05    9.97
   2   2   0  432.09   10.12
  -2  -2   0  438.30    9.98
   2   2   0  435.51    9.93
  -2  -2   0  443.22    9.93
  -2  -2   0  433.51    9.95
  -2  -2  -1  169.04    4.85
   2   2   1  194.97    4.87
   2   2   1  196.02    5.55
  -2  -2  -1  197.26    4.81
   2   2   1  201.39    4.93
   2   2   1  204.67    4.95
  -2  -2  -1  205.91    4.90
   2   2   1  197.57    4.80
  -2  -2  -2    7.72    0.55
   2   2   2    7.37    0.63
   2   2   2    8.93    0.66
   2   2   2    8.00    0.54
  -2  -2  -2    9.09    0.65
   2   2   3    3.21    0.50
  -2  -2  -3    2.94    0.47
  -2  -2  -3    2.94    0.40
  -2  -2  -4   16.14    1.01
  -2  -2  -4   19.71    0.87
   2   2   4   19.74    1.09
  -2  -2  -5    2.29    0.36
   2   2   5    2.94    0.54
  -2  -2  -5    1.79    0.46
  -2  -2  -6    0.37    0.39
   2   2   6    0.61    0.44
  -2  -2  -6   -0.09    0.24
  -2  -2  -7    3.24    0.39
   2   2   7    3.56    0.65
  -2  -2  -7    2.83    0.57
  -2  -2  -8    6.89    0.50
   2   2   8    6.86    0.81
  -2  -2  -8    6.79    0.85
  -2  -2  -8    7.43    0.82
  -2  -2  -9    4.97    0.83
  -2  -2  -9    5.93    0.44
  -2  -2  -9    5.46    0.81
   2   2   9    6.04    0.85
   2   2   9    4.82    0.81
  -2  -2 -10   18.73    1.42
   2   2  10   17.53    1.38
  -2  -2 -10   19.77    1.39
   2   2  10   17.17    1.30
   2   2  11  114.34    3.86
  -2  -2 -11  106.16    3.67
   2   2  11  109.93    3.66
  -2  -2 -11   99.87    2.45
  -2  -2 -11  112.42    3.88
   2   2  12   12.37    1.21
   2   2  12   16.21    0.94
   2   2  12   12.44    1.30
  -2  -2 -12   15.24    1.30
   2   2  13    6.52    1.05
   2   2  13    7.64    0.69
   2   2  13    7.09    1.05
  -2  -2 -13    7.02    1.03
   2   2  14    2.35    0.94
   2   2  14    1.79    0.86
  -2  -2 -14    1.88    0.84
   2   2  15    4.80    1.03
  -2  -2 -15    5.85    1.06
   2   2  15    5.98    1.12
  -2  -2 -16    0.35    0.84
  -2  -3  18   38.76    2.51
  -2  -3  18   35.53    1.74
  -2  -3  18   36.51    1.72
  -2  -3  17    2.67    1.00
  -2  -3  17    4.25    0.78
  -2  -3  17    3.75    0.55
  -2  -3  17    3.85    0.64
  -2  -3  16    0.50    0.82
  -2  -3  16    0.34    0.24
  -2  -3  16    0.59    0.28
  -2  -3  16    0.71    0.55
  -2  -3  16    0.50    0.37
  -2  -3  16    0.45    0.47
  -2  -3  15    1.47    0.32
  -2  -3  15    1.93    0.46
  -2  -3  15    1.77    0.45
  -2  -3  15    1.85    0.51
  -2  -3  15    1.05    0.27
  -2  -3  15    0.58    0.77
  -2  -3  15    1.58    0.33
  -2  -3  14    2.35    0.38
  -2  -3  14    2.14    0.48
  -2  -3  14    2.81    0.83
  -2  -3  14    1.97    0.28
  -2  -3  14    1.86    0.44
  -2  -3  14    2.42    0.52
  -2  -3  13   18.76    0.72
  -2  -3  13   18.24    1.48
  -2  -3  13   18.57    0.90
  -2  -3  13   18.99    1.01
  -2  -3  13   18.47    1.04
  -2  -3  13   17.32    0.94
  -2  -3  12    6.29    0.40
  -2  -3  12    5.94    0.52
  -2  -3  12    6.52    0.56
  -2  -3  12    4.91    0.88
  -2  -3  12    5.70    0.62
  -2  -3  12    5.87    0.56
  -2  -3  11   12.85    1.12
  -2  -3  11   12.62    0.70
  -2  -3  11   12.25    0.76
  -2  -3  11   12.32    0.85
  -2  -3  11   12.90    0.55
  -2  -3  11   13.61    0.70
  -2  -3  10   35.41    1.19
  -2  -3  10   38.09    1.48
  -2  -3  10   33.55    1.05
  -2  -3  10   33.91    1.72
  -2  -3  10   34.58    1.37
  -2  -3  10   34.77    1.18
  -2  -3   9   56.63    1.61
  -2  -3   9   55.48    2.21
  -2  -3   9   54.54    1.89
  -2  -3   9   57.91    1.56
  -2  -3   9   59.12    1.99
  -2  -3   8    6.85    0.39
  -2  -3   8    7.86    0.61
  -2  -3   8    7.87    0.40
  -2  -3   8    7.57    0.43
  -2  -3   8    7.92    0.74
   2   3  -8    7.53    0.79
  -2  -3   8    7.48    0.64
   2   3  -7    0.53    0.42
  -2  -3   7    0.78    0.18
  -2  -3   7    0.33    0.34
  -2  -3   7    0.92    0.35
  -2  -3   7    0.57    0.20
  -2  -3   7    0.27    0.30
  -2  -3   6  367.55    8.81
   2   3  -6  359.02    8.83
  -2  -3   6  359.44    8.59
  -2  -3   6  369.06    8.24
  -2  -3   6  361.93    8.09
  -2  -3   6  366.08    8.66
  -2  -3   5    1.58    0.41
  -2  -3   5    1.62    0.40
   2   3  -5    1.55    0.42
  -2  -3   5    1.86    0.29
  -2  -3   5    2.22    0.21
  -2  -3   5    2.19    0.42
  -2  -3   4   44.23    1.41
  -2  -3   4   45.47    1.64
  -2  -3   4   47.29    1.66
   2   3  -4   44.99    1.31
  -2  -3   4   42.83    1.57
   2   3  -4   46.87    1.69
  -2  -3   4   43.30    1.25
  -2  -3   3  100.81    2.63
   2   3  -3   93.87    2.49
  -2  -3   3   97.09    2.78
   2   3  -3  101.28    2.85
   2   3  -3   85.42    2.74
  -2  -3   3   97.27    2.46
   2   3  -2   16.02    0.88
   2   3  -2   17.57    0.86
   2   3  -2   16.56    0.75
  -2  -3   2   18.03    0.86
  -2  -3   2   19.43    0.79
  -2  -3   2   17.04    1.02
   2   3  -1   66.05    2.05
  -2  -3   1   65.25    2.06
   2   3  -1   65.60    1.96
  -2  -3   1   67.97    2.09
   2   3  -1   67.36    2.12
  -2  -3   1   64.90    1.96
   2   3   0  343.16    8.04
  -2  -3   0  335.60    8.11
   2   3   0  335.52    8.10
  -2  -3   0  340.19    8.01
  -2  -3   0  346.61    8.06
   2   3   0  324.76    8.09
   2   3   0  357.51    8.33
   2   3   1    3.13    0.48
   2   3   1    2.98    0.45
  -2  -3  -1    4.40    0.55
   2   3   1    2.91    0.45
  -2  -3  -1    3.71    0.49
  -2  -3  -1    3.44    0.44
   2   3   2   30.18    1.38
   2   3   2   32.18    1.35
  -2  -3  -2   30.76    1.26
   2   3   2   30.65    1.36
  -2  -3  -2   31.56    1.37
   2   3   3   13.12    0.85
  -2  -3  -3   14.36    0.83
  -2  -3  -3   16.49    1.00
   2   3   3   14.41    0.96
   2   3   4   21.94    1.10
  -2  -3  -4   22.48    1.26
   2   3   4   23.17    1.27
  -2  -3  -4   24.18    1.08
  -2  -3  -5   49.55    2.09
  -2  -3  -5   52.34    1.76
   2   3   5   54.69    1.88
   2   3   5   58.00    2.19
   2   3   5   47.57    2.05
  -2  -3  -5   51.26    2.07
   2   3   6    5.09    0.75
  -2  -3  -6    5.52    0.53
   2   3   6    7.66    0.82
   2   3   6    5.60    0.60
  -2  -3  -6    5.19    0.73
  -2  -3  -7  367.75    9.01
   2   3   7  401.29    9.79
   2   3   7  398.21    9.29
  -2  -3  -7  398.92    9.77
  -2  -3  -8   -0.11    0.33
  -2  -3  -8    0.63    0.56
   2   3   8    0.16    0.63
   2   3   8    0.19    0.40
   2   3   9  137.01    4.37
   2   3   9  136.80    3.82
  -2  -3  -9  127.70    4.43
  -2  -3  -9  128.30    4.28
  -2  -3  -9  141.41    3.56
  -2  -3 -10    2.77    0.77
   2   3  10    1.89    0.78
   2   3  10    1.41    0.48
   2   3  10    2.47    0.72
  -2  -3 -10    2.03    0.38
  -2  -3 -10    2.62    0.80
  -2  -3 -11    0.98    0.29
   2   3  11    1.27    0.72
   2   3  11    1.11    0.66
  -2  -3 -11    0.97    0.74
   2   3  11    1.35    0.51
  -2  -3 -11    1.19    0.30
   2   3  12    6.83    0.68
   2   3  12    6.73    1.04
   2   3  12    5.55    1.02
  -2  -3 -12    7.82    1.05
   2   3  13   13.06    0.91
   2   3  13   15.40    1.42
  -2  -3 -13   13.89    1.37
   2   3  13   12.76    1.38
   2   3  14   22.03    1.74
   2   3  14   24.36    1.90
  -2  -3 -14   23.00    1.79
   2   3  15   32.16    2.11
  -2  -3 -15   36.47    2.25
  -2  -4  19    2.75    1.17
  -2  -4  18   41.88    2.56
  -2  -4  17   10.80    0.89
  -2  -4  17   12.57    1.44
  -2  -4  17   11.93    0.85
  -2  -4  17   10.14    0.83
  -2  -4  16    3.20    0.45
  -2  -4  16    2.37    0.88
  -2  -4  16    3.94    0.56
  -2  -4  16    3.80    0.34
  -2  -4  16    3.30    0.60
  -2  -4  16    2.96    0.46
  -2  -4  16    3.36    0.51
  -2  -4  15    4.54    0.37
  -2  -4  15    6.21    0.59
  -2  -4  15    6.09    1.03
  -2  -4  15    4.20    0.65
  -2  -4  15    4.44    0.54
  -2  -4  15    4.42    0.52
  -2  -4  14    0.92    0.69
  -2  -4  14    1.20    0.42
  -2  -4  14    0.92    0.50
  -2  -4  14    1.40    0.27
  -2  -4  14    1.24    0.37
  -2  -4  14    0.94    0.34
  -2  -4  13   49.51    2.37
  -2  -4  13   52.37    1.59
  -2  -4  13   48.84    1.96
  -2  -4  13   48.38    1.58
  -2  -4  13   53.34    1.84
  -2  -4  13   50.00    1.48
  -2  -4  12    0.69    0.25
  -2  -4  12    0.26    0.63
  -2  -4  12    0.96    0.40
  -2  -4  12    1.05    0.26
  -2  -4  12    0.92    0.51
  -2  -4  12    1.50    0.27
  -2  -4  11   14.44    0.68
  -2  -4  11   15.99    0.94
  -2  -4  11   16.47    0.63
  -2  -4  11   15.51    1.03
  -2  -4  11   15.79    0.63
  -2  -4  11   14.56    1.17
  -2  -4  10    1.60    0.53
  -2  -4  10    2.20    0.24
  -2  -4  10    1.84    0.51
  -2  -4  10    2.03    0.31
  -2  -4  10    1.96    0.44
  -2  -4  10    2.24    0.23
  -2  -4   9   24.68    1.38
  -2  -4   9   25.57    0.71
  -2  -4   9   23.73    1.25
  -2  -4   9   25.07    0.69
  -2  -4   9   25.60    1.22
   2   4  -8   57.98    2.29
  -2  -4   8   60.74    1.77
  -2  -4   8   62.02    2.18
  -2  -4   8   59.73    2.24
  -2  -4   8   60.28    2.07
   2   4  -7   51.29    2.00
  -2  -4   7   50.69    1.56
  -2  -4   7   48.28    1.79
  -2  -4   7   47.27    1.86
  -2  -4   7   49.41    1.91
  -2  -4   6  141.94    3.81
  -2  -4   6  133.14    3.84
  -2  -4   6  133.37    3.85
   2   4  -6  140.61    3.92
  -2  -4   6  139.20    3.52
  -2  -4   6  135.50    3.13
   2   4  -5  252.40    6.46
  -2  -4   5  238.46    6.38
  -2  -4   5  264.06    6.41
  -2  -4   5  256.29    6.15
  -2  -4   5  270.63    6.52
   2   4  -5  258.87    5.85
  -2  -4   5  254.59    5.80
   2   4  -4   69.90    2.28
  -2  -4   4   67.23    2.06
  -2  -4   4   66.11    2.20
  -2  -4   4   60.61    2.15
   2   4  -4   66.85    1.82
  -2  -4   4   66.75    1.80
  -2  -4   3    0.36    0.23
   2   4  -3    0.32    0.37
  -2  -4   3    0.06    0.43
   2   4  -3    0.37    0.22
  -2  -4   3    0.12    0.32
   2   4  -2   11.79    0.67
  -2  -4   2   10.78    0.74
   2   4  -2    9.79    0.75
  -2  -4   2   10.31    1.33
  -2  -4   2   11.48    0.66
  -2  -4   2   12.16    0.82
  -2  -4   1    1.73    0.38
  -2  -4   1    2.32    0.47
   2   4  -1    1.77    0.45
   2   4  -1    1.51    0.42
   2   4  -1    1.91    0.46
  -2  -4   1    1.62    0.41
   2   4  -1    1.92    0.39
   2   4   0  347.76    8.24
  -2  -4   0  332.63    8.07
  -2  -4   0  324.81    7.94
   2   4   0  329.96    8.07
   2   4   0  330.21    8.05
   2   4   0  313.63    7.92
  -2  -4   0  334.50    7.98
   2   4   1    1.13    0.41
  -2  -4  -1    0.80    0.39
   2   4   1    0.69    0.57
  -2  -4  -1    0.06    0.36
  -2  -4  -1    0.60    0.36
   2   4   1    0.33    0.38
   2   4   1    0.64    0.35
  -2  -4  -2   30.95    1.42
   2   4   2   29.30    1.35
   2   4   2   29.08    1.39
   2   4   2   28.39    1.42
   2   4   2   28.12    2.16
  -2  -4  -2   28.99    1.30
  -2  -4  -3   14.83    0.90
   2   4   3   13.94    0.94
   2   4   3   15.36    1.05
  -2  -4  -3   16.05    1.07
  -2  -4  -4    3.04    0.59
  -2  -4  -4    2.97    0.51
   2   4   4    2.66    0.49
   2   4   4    3.86    0.63
  -2  -4  -5    9.58    0.93
   2   4   5    8.99    0.79
  -2  -4  -5    6.84    0.68
  -2  -4  -5    8.13    0.91
   2   4   5    7.47    0.85
  -2  -4  -6  192.09    5.58
   2   4   6  186.11    5.09
   2   4   6  187.16    5.50
  -2  -4  -6  192.81    4.96
   2   4   6  190.07    5.54
  -2  -4  -6  199.09    5.55
  -2  -4  -7   32.72    1.89
   2   4   7   39.04    1.94
   2   4   7   36.46    1.60
   2   4   7   35.66    1.93
  -2  -4  -7   36.18    1.47
  -2  -4  -7   35.50    1.87
   2   4   8   43.39    2.17
   2   4   8   44.76    2.16
   2   4   8   42.44    1.76
  -2  -4  -8   41.60    1.59
  -2  -4  -8   41.26    2.09
   2   4   9   86.84    3.31
  -2  -4  -9   88.41    2.61
  -2  -4  -9   87.37    3.33
   2   4   9   85.96    2.80
   2   4  10   13.13    0.95
  -2  -4 -10   12.07    0.79
  -2  -4 -10   11.14    1.18
   2   4  10   15.13    1.36
  -2  -4 -11    2.32    0.84
   2   4  11    0.83    0.46
  -2  -4 -11    1.59    0.41
  -2  -4 -11    1.24    0.38
   2   4  11    2.56    0.86
  -2  -4 -12   -0.56    0.76
   2   4  12    0.64    0.87
   2   4  12   -0.25    0.83
  -2  -4 -13    0.48    0.93
   2   4  13    0.22    0.78
   2   4  14   26.45    1.96
  -2  -4 -14   25.66    1.97
  -2  -5  19   23.22    1.92
  -2  -5  18   17.91    1.68
  -2  -5  18   18.52    1.21
  -2  -5  17    4.04    0.57
  -2  -5  17    3.30    0.54
  -2  -5  17    3.25    0.66
  -2  -5  17    3.07    0.95
  -2  -5  16   -0.07    0.51
  -2  -5  16   -0.10    0.38
  -2  -5  16    0.04    0.25
  -2  -5  16    0.55    0.29
  -2  -5  16    0.11    0.71
  -2  -5  16    0.02    0.25
  -2  -5  15    3.16    0.66
  -2  -5  15    3.05    0.36
  -2  -5  15    1.28    0.72
  -2  -5  15    3.08    0.32
  -2  -5  15    3.59    0.33
  -2  -5  15    3.03    0.57
  -2  -5  14   13.18    1.27
  -2  -5  14   10.80    0.46
  -2  -5  14   12.66    1.04
  -2  -5  14   12.27    0.93
  -2  -5  14   10.42    0.60
  -2  -5  13   64.90    2.45
  -2  -5  13   64.81    2.27
  -2  -5  13   64.07    1.90
  -2  -5  13   65.11    2.74
  -2  -5  12    8.36    0.58
  -2  -5  12    7.14    0.80
  -2  -5  12    7.86    0.96
  -2  -5  12    6.42    0.73
  -2  -5  11    0.33    0.42
  -2  -5  11    0.46    0.44
  -2  -5  11    1.09    0.58
  -2  -5  11    0.77    0.31
  -2  -5  10   27.01    1.52
  -2  -5  10   26.23    1.34
  -2  -5  10   27.41    1.09
  -2  -5  10   27.04    1.45
  -2  -5   9    4.81    0.62
   2   5  -9    5.60    0.75
  -2  -5   9    5.99    0.74
  -2  -5   9    6.27    0.55
  -2  -5   9    5.74    0.72
  -2  -5   8    5.25    0.63
  -2  -5   8    5.52    0.51
  -2  -5   8    4.49    0.64
  -2  -5   8    5.51    0.64
   2   5  -8    4.86    0.73
   2   5  -7   52.64    2.07
  -2  -5   7   52.61    2.00
  -2  -5   7   53.81    1.76
  -2  -5   7   48.00    1.92
  -2  -5   7   53.20    2.08
   2   5  -6   46.64    1.87
  -2  -5   6   51.35    1.90
  -2  -5   6   41.89    1.63
  -2  -5   6   46.74    1.80
  -2  -5   6   49.06    1.94
   2   5  -5   18.99    0.73
   2   5  -5   20.55    1.13
  -2  -5   5   19.58    0.72
  -2  -5   5   17.99    0.98
  -2  -5   5   20.44    1.09
  -2  -5   5   19.67    1.11
  -2  -5   4   27.97    1.01
  -2  -5   4   30.26    1.31
   2   5  -4   28.01    1.34
  -2  -5   4   28.13    1.45
   2   5  -4   26.74    1.01
  -2  -5   3   96.89    2.63
  -2  -5   3   98.24    2.93
  -2  -5   3   88.39    3.61
   2   5  -3   95.77    2.63
   2   5  -3   92.04    2.92
  -2  -5   2   64.85    2.32
  -2  -5   2   69.57    2.36
   2   5  -2   68.80    2.34
  -2  -5   2   71.72    2.46
   2   5  -2   66.97    2.12
  -2  -5   2   69.41    2.14
  -2  -5   1    5.91    0.64
  -2  -5   1    5.91    0.62
   2   5  -1    7.12    0.71
   2   5  -1    6.21    0.59
  -2  -5   1    6.06    0.69
  -2  -5   0  275.14    7.02
  -2  -5   0  284.82    7.17
   2   5   0  292.69    7.26
  -2  -5   0  275.45    6.94
   2   5   0  275.67    6.95
   2   5   0  278.37    7.13
   2   5   0  273.49    7.09
   2   5   1    0.85    0.44
  -2  -5  -1    0.66    0.43
  -2  -5  -1    1.46    0.51
   2   5   1    0.91    0.46
  -2  -5  -1    0.74    0.42
   2   5   1    3.80    0.91
   2   5   1    0.48    0.44
  -2  -5  -2   28.69    1.48
   2   5   2   30.37    1.58
   2   5   2   30.09    2.10
   2   5   2   30.33    1.47
  -2  -5  -2   32.15    1.46
   2   5   2   31.30    1.52
  -2  -5  -2   26.65    1.52
   2   5   3   61.87    2.25
  -2  -5  -3   58.54    2.34
   2   5   3   60.30    2.34
  -2  -5  -3   56.91    2.14
   2   5   4   38.03    1.69
  -2  -5  -4   36.24    1.84
  -2  -5  -4   35.80    1.58
   2   5   4   38.07    1.85
  -2  -5  -5   10.20    1.07
   2   5   5   10.75    0.91
  -2  -5  -5   11.97    0.91
   2   5   5   13.57    1.16
  -2  -5  -5   11.42    1.10
  -2  -5  -6   49.00    1.93
   2   5   6   52.24    2.04
  -2  -5  -6   51.11    2.33
  -2  -5  -6   47.44    2.32
   2   5   6   53.08    2.38
   2   5   6   48.19    2.31
  -2  -5  -7   52.53    1.99
   2   5   7   50.93    2.06
   2   5   7   47.60    2.35
   2   5   7   53.33    2.47
  -2  -5  -7   55.87    2.51
   2   5   8   40.09    1.77
   2   5   8   41.15    2.16
  -2  -5  -8   39.49    1.64
   2   5   8   38.60    2.15
  -2  -5  -8   38.73    2.13
  -2  -5  -9   27.06    1.28
   2   5   9   24.31    1.33
  -2  -5  -9   26.73    1.78
   2   5   9   23.05    1.70
   2   5   9   24.08    1.75
   2   5  10    1.51    0.87
  -2  -5 -10    1.18    0.75
  -2  -5 -10    0.69    0.45
   2   5  10    0.35    0.72
  -2  -5 -10    0.60    0.48
   2   5  11    4.63    1.06
  -2  -5 -11    5.30    1.09
   2   5  12    2.24    1.00
  -2  -5 -12    2.82    1.02
  -2  -6  19    5.98    1.19
  -2  -6  18   19.43    1.74
  -2  -6  18   18.92    1.29
  -2  -6  17    0.36    0.74
  -2  -6  17    0.31    0.53
  -2  -6  17    0.88    0.58
  -2  -6  17    1.34    0.54
  -2  -6  16   -0.56    0.82
  -2  -6  16   -0.53    0.50
  -2  -6  16    0.45    0.31
  -2  -6  16   -0.15    0.54
  -2  -6  15    5.53    0.92
  -2  -6  15    8.70    0.58
  -2  -6  15    5.92    0.84
  -2  -6  15    9.59    0.86
  -2  -6  14    3.06    0.44
  -2  -6  14    1.85    0.65
  -2  -6  14    2.30    0.58
  -2  -6  14    2.13    0.76
  -2  -6  14    2.58    0.43
  -2  -6  13   36.88    1.97
  -2  -6  13   36.33    1.34
  -2  -6  13   34.01    1.35
  -2  -6  13   35.17    1.80
  -2  -6  13   38.32    1.70
  -2  -6  12   11.05    0.94
  -2  -6  12   10.39    1.06
  -2  -6  12    9.87    0.98
  -2  -6  12    9.75    0.70
  -2  -6  12    9.97    0.74
  -2  -6  11    5.90    0.72
  -2  -6  11    4.25    0.75
  -2  -6  11    4.78    0.57
  -2  -6  11    4.50    0.77
   2   6 -10   25.15    1.50
  -2  -6  10   21.91    1.38
  -2  -6  10   21.10    1.39
  -2  -6  10   22.73    1.29
  -2  -6  10   23.99    1.11
  -2  -6   9   15.68    1.16
   2   6  -9   16.17    1.16
  -2  -6   9   15.14    0.90
  -2  -6   9   16.66    1.15
  -2  -6   9   15.65    1.09
  -2  -6   8   24.11    1.36
   2   6  -8   27.31    1.48
  -2  -6   8   23.40    1.42
  -2  -6   8   27.45    1.40
  -2  -6   8   25.77    1.21
   2   6  -7  178.46    5.01
  -2  -6   7  182.92    4.93
  -2  -6   7  180.26    4.75
  -2  -6   7  180.91    5.00
  -2  -6   7  174.87    5.12
  -2  -6   6    4.12    0.57
  -2  -6   6    4.23    0.66
   2   6  -6    3.65    0.65
  -2  -6   6    4.20    0.63
   2   6  -6    4.10    0.31
  -2  -6   6    4.94    0.72
   2   6  -5   18.00    1.16
  -2  -6   5   22.95    1.38
   2   6  -5   22.44    0.87
  -2  -6   5   23.05    1.21
  -2  -6   5   22.87    1.28
   2   6  -4   22.26    1.24
  -2  -6   4   23.83    1.26
   2   6  -4   23.57    0.98
  -2  -6   4   19.14    1.78
  -2  -6   3   21.99    1.03
  -2  -6   3   23.33    1.28
   2   6  -3   23.40    1.26
   2   6  -3   21.84    1.02
  -2  -6   3   21.25    1.31
  -2  -6   2    4.84    0.67
   2   6  -2    4.16    0.60
  -2  -6   2    5.73    0.72
  -2  -6   2    5.21    0.58
  -2  -6   2    4.68    0.71
   2   6  -2    5.06    0.55
  -2  -6   1    0.10    0.42
   2   6  -1    0.06    0.46
  -2  -6   1    0.14    0.48
  -2  -6   1    0.06    0.43
   2   6  -1    0.36    0.40
  -2  -6   0   12.60    0.97
  -2  -6   0   13.07    1.07
  -2  -6   0   12.25    0.95
   2   6   0   14.64    0.99
   2   6   0   12.83    1.17
  -2  -6  -1    1.85    0.56
   2   6   1    3.34    1.14
  -2  -6  -1    1.47    0.57
   2   6   1    1.34    0.49
  -2  -6  -1    1.44    0.55
  -2  -6  -2    1.81    0.61
  -2  -6  -2    1.66    0.57
  -2  -6  -2    1.63    0.61
   2   6   2    5.20    1.50
   2   6   2    0.72    0.61
   2   6   2    0.91    0.50
  -2  -6  -3    8.87    0.97
   2   6   3    6.45    0.96
  -2  -6  -3    7.88    0.84
   2   6   3    7.67    0.90
  -2  -6  -4   15.94    1.13
   2   6   4   15.31    1.21
  -2  -6  -5   32.56    1.61
  -2  -6  -5   34.64    1.95
   2   6   5   35.24    1.92
  -2  -6  -6   70.52    3.03
  -2  -6  -6   77.65    2.66
   2   6   6   73.26    3.02
   2   6   6   72.19    3.06
   2   6   7   -0.31    0.77
  -2  -6  -7    0.21    0.72
   2   6   7    1.37    0.79
  -2  -6  -7   -0.31    0.54
   2   6   8   10.78    1.27
  -2  -6  -8   10.62    0.92
  -2  -6  -8   10.49    1.26
   2   6   8   11.66    1.33
  -2  -6  -9    5.43    1.09
   2   6   9    5.39    1.03
  -2  -6  -9    5.15    0.73
   2   6   9    5.23    1.04
  -2  -6 -10    7.48    1.17
   2   6  10    7.75    1.24
   2   6  10    9.51    1.30
  -2  -7  19    2.38    1.01
  -2  -7  18   10.96    1.34
  -2  -7  18   11.54    1.14
  -2  -7  17   -0.48    0.55
  -2  -7  17    1.41    0.58
  -2  -7  17    0.60    0.63
  -2  -7  16    0.26    0.61
  -2  -7  16    1.97    0.64
  -2  -7  16    0.44    0.72
  -2  -7  15    1.23    0.43
  -2  -7  15    0.43    0.59
  -2  -7  15   -0.10    0.68
  -2  -7  15    1.31    0.41
  -2  -7  15    1.43    0.61
  -2  -7  14    1.21    0.63
  -2  -7  14    1.14    0.66
  -2  -7  14    0.79    0.42
  -2  -7  14    0.72    0.45
  -2  -7  14    1.15    0.57
  -2  -7  13    4.39    0.59
  -2  -7  13    3.47    0.79
  -2  -7  13    3.83    0.55
  -2  -7  13    5.01    0.89
  -2  -7  13    3.58    0.69
  -2  -7  12   16.34    1.30
  -2  -7  12   16.01    1.26
  -2  -7  12   16.25    1.17
  -2  -7  12   15.61    0.95
  -2  -7  11   52.55    2.26
  -2  -7  11   51.70    2.18
  -2  -7  11   50.52    2.32
  -2  -7  11   51.63    1.89
  -2  -7  10   11.03    1.01
  -2  -7  10    9.75    0.81
   2   7 -10    9.12    1.01
  -2  -7  10   11.39    1.10
  -2  -7  10    9.26    0.94
   2   7  -9   29.72    1.65
  -2  -7   9   33.62    1.79
  -2  -7   9   31.24    1.58
  -2  -7   9   31.61    1.45
  -2  -7   9   32.72    1.67
  -2  -7   8   12.30    1.01
   2   7  -8   11.23    1.04
  -2  -7   8   12.21    1.11
  -2  -7   8   13.16    1.08
  -2  -7   8   13.54    0.95
   2   7  -7  103.34    3.36
  -2  -7   7  103.58    3.41
  -2  -7   7  106.24    3.46
  -2  -7   7  105.67    3.57
  -2  -7   7  101.82    3.22
   2   7  -6   37.66    1.74
  -2  -7   6   35.93    2.02
  -2  -7   6   34.54    1.77
  -2  -7   6   38.05    1.70
   2   7  -6   36.29    1.15
   2   7  -6   36.84    1.16
   2   7  -5   32.42    1.19
   2   7  -5   32.39    1.56
   2   7  -5   31.40    1.19
  -2  -7   5   28.49    1.53
  -2  -7   4    2.63    0.66
   2   7  -4    2.92    0.63
   2   7  -4    3.54    0.45
  -2  -7   4    4.43    0.73
   2   7  -4    4.36    0.53
  -2  -7   3    7.79    0.89
   2   7  -3    9.59    0.91
  -2  -7   3    7.60    0.85
  -2  -7   3    6.47    0.80
   2   7  -3    7.46    0.66
  -2  -7   2    0.07    0.46
  -2  -7   2    0.08    0.54
  -2  -7   2    0.08    0.55
   2   7  -2    0.33    0.49
   2   7  -2    0.05    0.38
  -2  -7   1    3.42    0.74
  -2  -7   1    2.99    0.68
   2   7  -1    0.28    0.72
   2   7  -1    3.27    0.57
  -2  -7   0    4.23    0.73
   2   7   0    4.17    0.81
  -2  -7   0    3.95    0.74
   2   7   0    4.23    0.69
  -2  -7  -1   29.63    1.76
   2   7   1   34.08    1.86
  -2  -7  -1   32.23    1.66
   2   7   1   28.52    1.55
  -2  -7  -2    0.15    0.56
  -2  -7  -2    0.46    0.63
   2   7   2   -0.31    0.54
   2   7   3    0.51    0.58
  -2  -7  -3   -0.22    0.55
  -2  -7  -4   15.85    1.20
   2   7   4   17.43    2.14
   2   7   4   15.39    1.32
  -2  -7  -5    0.97    0.80
  -2  -7  -5    0.29    0.57
   2   7   5    1.08    1.35
   2   7   5    0.88    0.74
  -2  -7  -6   26.35    1.53
   2   7   6   26.01    1.79
  -2  -7  -6   26.11    1.84
  -2  -7  -7    1.72    0.69
  -2  -7  -7    1.63    0.92
   2   7   7    0.45    0.79
  -2  -7  -8    8.57    0.90
  -2  -7  -8    6.95    1.20
   2   7   8    5.87    1.14
  -2  -8  18    2.41    0.81
  -2  -8  18    2.16    0.98
  -2  -8  17   28.38    1.94
  -2  -8  17   29.66    1.79
  -2  -8  16    0.77    0.73
  -2  -8  16    1.67    0.77
  -2  -8  16    0.99    0.63
  -2  -8  15   28.41    1.79
  -2  -8  15   26.61    1.75
  -2  -8  15   29.31    1.70
  -2  -8  14    2.69    0.57
  -2  -8  14    1.47    0.67
  -2  -8  14    2.05    0.53
  -2  -8  14    3.19    0.82
  -2  -8  14    3.35    0.80
  -2  -8  13    3.62    0.61
  -2  -8  13    2.61    0.83
  -2  -8  13    2.83    0.75
  -2  -8  13    1.78    0.68
  -2  -8  12   17.87    1.11
  -2  -8  12   16.39    1.25
  -2  -8  12   15.56    1.40
  -2  -8  12   17.08    1.28
  -2  -8  11    2.70    0.75
  -2  -8  11    1.80    0.63
  -2  -8  11    1.06    0.66
  -2  -8  11    1.33    0.61
   2   8 -10   33.14    1.82
  -2  -8  10   35.15    1.63
  -2  -8  10   32.36    1.75
  -2  -8  10   36.06    1.76
  -2  -8  10   33.26    1.92
   2   8  -9   -0.08    0.65
  -2  -8   9    0.75    0.69
  -2  -8   9    0.08    0.53
  -2  -8   9   -0.06    0.55
  -2  -8   9    0.72    0.64
  -2  -8   8    1.12    0.61
   2   8  -8    1.20    0.64
  -2  -8   8    2.12    0.68
  -2  -8   8    2.62    0.87
  -2  -8   8    2.03    0.57
  -2  -8   7  114.42    3.61
  -2  -8   7  108.45    4.28
  -2  -8   7  109.50    3.73
   2   8  -7  116.31    3.67
   2   8  -6  918.84   20.60
   2   8  -6  964.10   21.52
  -2  -8   6  956.35   21.53
  -2  -8   6  921.17   21.67
   2   8  -6  936.19   20.62
   2   8  -5    8.09    0.65
   2   8  -5   10.40    0.99
  -2  -8   5    7.55    1.01
   2   8  -5    8.50    0.66
  -2  -8   5    7.76    1.02
   2   8  -4   19.84    1.30
  -2  -8   4   17.25    1.34
   2   8  -4   21.89    1.12
  -2  -8   4   21.21    1.42
  -2  -8   4   20.51    1.47
   2   8  -4   21.30    1.08
   2   8  -3   49.71    1.95
   2   8  -3   49.35    1.86
  -2  -8   3   48.96    2.29
  -2  -8   3   50.01    2.24
  -2  -8   3   47.79    2.19
   2   8  -3   48.64    2.12
   2   8  -2   68.63    2.47
   2   8  -2   61.40    2.53
  -2  -8   2   68.90    2.69
   2   8  -2   67.13    2.37
  -2  -8   2   63.64    2.68
  -2  -8   1    3.39    0.73
   2   8  -1    3.81    0.65
   2   8  -1    2.27    0.73
  -2  -8   1    3.73    0.79
  -2  -8   0    0.29    0.62
  -2  -8   0    0.99    0.60
   2   8   0    0.22    0.51
   2   8   0   -0.08    0.89
  -2  -8  -1   14.31    1.34
  -2  -8  -1   15.12    1.23
   2   8   1   14.93    1.33
   2   8   1   17.09    1.26
  -2  -8  -2   29.22    1.87
   2   8   2   27.74    1.65
   2   8   2   31.62    1.90
  -2  -8  -2   26.91    1.62
  -2  -8  -3   -0.22    0.74
   2   8   3    0.59    0.93
  -2  -8  -3    0.25    0.60
   2   8   3   -0.09    0.53
   2   8   4   19.38    2.08
  -2  -8  -4   17.43    1.37
   2   8   4   15.82    1.40
   2   8   5    0.43    0.81
   2   8   5    1.41    1.32
  -2  -8  -5    1.25    0.68
  -2  -8  -6   93.87    3.33
   2   8   6   89.70    4.93
  -2  -8  -6   93.27    3.82
   2   8   6   91.61    3.68
   2   8   7  186.54    7.91
   2   8   7  179.32    5.94
  -2  -8  -7  184.38    5.38
   2   8   8  101.83    6.57
  -2  -9  17    6.05    1.17
  -2  -9  16   28.14    1.79
  -2  -9  16   28.52    1.83
  -2  -9  16   26.32    1.81
  -2  -9  15   -0.66    0.71
  -2  -9  15   -0.09    0.70
  -2  -9  15   -0.11    0.79
  -2  -9  14   10.03    0.88
  -2  -9  14   11.12    1.29
  -2  -9  14    9.26    1.07
  -2  -9  14   10.09    0.90
  -2  -9  13   64.53    2.41
  -2  -9  13   69.32    2.83
  -2  -9  13   67.45    2.69
  -2  -9  13   68.08    3.00
  -2  -9  12  111.18    3.45
  -2  -9  12  102.34    3.70
  -2  -9  12  107.88    4.00
  -2  -9  12  110.53    3.66
  -2  -9  11   67.35    2.84
   2   9 -11   75.87    2.94
  -2  -9  11   78.14    2.89
  -2  -9  11   74.05    2.67
  -2  -9  11   71.78    3.11
  -2  -9  10    5.70    0.95
  -2  -9  10    4.86    0.78
  -2  -9  10    6.43    0.94
   2   9 -10    6.51    0.95
  -2  -9  10    6.94    1.06
  -2  -9   9    3.45    0.76
  -2  -9   9    3.89    0.76
  -2  -9   9    4.88    0.86
  -2  -9   9    2.83    0.92
   2   9  -9    3.37    0.82
   2   9  -8   38.53    1.93
  -2  -9   8   39.44    2.75
  -2  -9   8   40.25    1.92
  -2  -9   8   34.72    2.06
  -2  -9   8   40.96    2.09
   2   9  -7   81.80    2.42
  -2  -9   7   83.59    2.50
  -2  -9   7   84.76    2.67
   2   9  -6  145.43    3.77
  -2  -9   6  151.68    4.63
   2   9  -6  154.40    4.55
  -2  -9   6  142.99    4.80
   2   9  -6  147.45    3.78
   2   9  -5  495.55   11.68
  -2  -9   5  514.05   12.49
  -2  -9   5  507.21   12.69
   2   9  -5  502.16   12.26
   2   9  -5  503.65   11.66
  -2  -9   4   70.96    2.87
  -2  -9   4   69.84    2.85
   2   9  -4   68.54    2.32
   2   9  -4   67.13    2.65
  -2  -9   4   66.02    2.88
   2   9  -4   68.81    2.36
   2   9  -3   12.92    1.05
   2   9  -3   14.11    1.20
  -2  -9   3   14.41    1.30
  -2  -9   3   13.25    1.21
   2   9  -3   13.76    0.98
  -2  -9   2    8.63    1.11
   2   9  -2    8.98    1.05
   2   9  -2    8.02    0.87
   2   9  -2    6.71    0.92
  -2  -9   2    7.98    1.04
  -2  -9   1   25.47    1.74
   2   9  -1   23.94    1.41
   2   9  -1   20.44    1.48
   2   9  -1   21.40    1.45
  -2  -9   1   21.44    1.55
   2   9   0   10.07    1.19
  -2  -9   0   10.10    1.11
  -2  -9   0   13.62    1.37
   2   9   0   10.71    1.06
   2   9   0   11.73    1.17
  -2  -9  -1    0.93    0.72
  -2  -9  -1    1.57    0.75
   2   9   1    0.20    0.69
   2   9   1    2.02    0.71
   2   9   1   -0.19    0.85
  -2  -9  -2    0.47    0.80
   2   9   2    1.21    0.76
   2   9   2    1.17    0.86
  -2  -9  -2    2.41    0.78
   2   9   2    0.95    0.71
   2   9   3    1.32    0.75
   2   9   3    0.68    0.78
  -2  -9  -3    1.10    0.88
   2   9   3    1.57    0.89
  -2  -9  -3    1.67    0.83
  -2  -9  -4    0.84    0.67
   2   9   4    0.61    0.81
   2   9   4    0.98    0.77
   2   9   5   32.39    2.27
  -2  -9  -5   33.89    1.91
   2   9   5   31.06    2.05
   2   9   5   35.44    2.56
  -2  -9  -6   12.64    1.26
   2   9   6   13.68    1.69
   2   9   6    8.59    1.31
  -2 -10  16   37.50    2.22
  -2 -10  15    4.33    1.07
  -2 -10  14    8.14    1.16
  -2 -10  14    8.70    1.26
  -2 -10  13   86.92    3.18
  -2 -10  13   79.52    2.88
  -2 -10  13   82.71    3.51
  -2 -10  13   81.57    3.29
  -2 -10  12   13.28    1.32
  -2 -10  12   11.51    1.07
  -2 -10  12   11.38    1.26
  -2 -10  12   10.95    1.37
  -2 -10  11   -0.23    0.80
   2  10 -11   -0.71    0.72
  -2 -10  11   -0.39    0.63
  -2 -10  11   -0.20    0.66
  -2 -10  11   -0.12    0.91
  -2 -10  10    0.10    0.65
   2  10 -10   -0.52    0.76
  -2 -10  10    0.65    0.63
  -2 -10  10    0.46    0.73
  -2 -10  10    0.81    1.21
  -2 -10   9    5.97    1.00
  -2 -10   9    5.15    1.02
   2  10  -9    5.20    0.92
  -2 -10   9    5.40    0.87
   2  10  -8    7.74    0.97
  -2 -10   8    9.36    1.11
  -2 -10   8    7.32    1.05
   2  10  -7   36.39    1.84
  -2 -10   7   32.96    1.88
  -2 -10   7   28.99    1.96
  -2 -10   7   34.76    1.98
   2  10  -7   30.73    1.02
  -2 -10   6   -0.11    0.70
   2  10  -6    0.28    0.36
   2  10  -6    0.08    0.63
  -2 -10   6   -0.56    0.75
   2  10  -6    0.07    0.38
   2  10  -5    2.12    0.71
   2  10  -5    2.62    0.57
  -2 -10   5    2.63    0.86
   2  10  -5    2.48    0.55
  -2 -10   5    2.08    0.80
  -2 -10   5    1.84    0.80
   2  10  -4   11.36    0.94
  -2 -10   4   10.52    1.26
   2  10  -4   12.54    1.19
  -2 -10   4    9.88    1.19
   2  10  -4   10.48    0.89
  -2 -10   3    8.85    1.17
  -2 -10   3    8.37    1.08
   2  10  -3    7.65    1.03
   2  10  -3    8.46    0.86
   2  10  -3    7.73    0.87
  -2 -10   2   12.32    1.33
  -2 -10   2   12.40    1.25
   2  10  -2   10.82    1.05
   2  10  -2   11.15    1.02
   2  10  -2   10.07    1.11
  -2 -10   1    0.92    0.90
   2  10  -1   -0.09    0.61
   2  10  -1   -0.94    0.77
  -2 -10   1   -0.21    0.76
   2  10  -1   -0.08    0.59
  -2 -10   0   35.72    2.20
  -2 -10   0   28.74    1.91
   2  10   0   32.06    1.94
   2  10   0   34.22    1.86
  -2 -10  -1   20.71    1.77
   2  10   1   22.57    1.68
   2  10   1   17.94    1.47
   2  10   1   15.38    1.58
  -2 -10  -1   21.00    1.64
  -2 -10  -2    1.75    0.83
   2  10   2    1.59    0.94
   2  10   2    1.66    0.90
   2  10   2    2.42    0.91
   2  10   3   -0.62    0.95
   2  10   3    0.34    1.06
  -2 -10  -3    0.10    0.70
   2  10   3    0.33    0.72
  -2 -10  -4    0.41    0.71
   2  10   4    0.40    0.86
   2  10   4   -0.24    0.93
   2  10   4   -0.12    1.30
   2  10   5    0.27    1.13
  -2 -10  -5    0.31    0.81
  -2 -11  11    2.21    0.74
  -2 -11  10    8.76    1.12
  -2 -11   9    5.84    1.03
  -2 -11   9    7.83    1.05
  -2 -11   8    0.55    0.81
  -2 -11   8    1.28    0.81
  -2 -11   7   32.80    1.98
  -2 -11   7   33.64    2.15
  -2 -11   7   32.79    2.07
   2  11  -7   35.23    1.86
   2  11  -6    3.66    0.83
  -2 -11   6    4.12    0.96
  -2 -11   6    6.51    1.11
  -2 -11   5    1.70    0.87
   2  11  -5   -0.09    0.65
  -2 -11   5    0.33    0.78
  -2 -11   4    1.14    0.77
  -2 -11   4    1.02    0.80
   2  11  -4    0.63    0.73
  -2 -11   3    0.69    0.80
  -2 -11   3    0.24    0.82
   2  11  -3    0.56    0.73
  -2 -11   2   16.69    1.55
  -2 -11   2   14.87    1.50
   2  11  -2   16.93    1.41
   2  11  -1   16.84    1.34
   2  11  -1   13.74    1.31
   2  11   0   51.85    2.56
   2  11   0   56.04    2.52
   2  11   0   53.44    2.59
   2  11   1    0.87    0.77
   2  11   1    1.59    1.03
   2  11   1    2.08    0.86
   2  11   2   32.49    2.04
   2  11   2   28.81    2.12
  -2 -12  10    0.31    0.86
  -2 -12   9    2.36    0.91
  -2 -12   8    1.11    0.80
  -2 -12   7   14.03    1.49
  -3  13   2    6.13    1.17
  -3  13   2    8.11    1.23
   3 -13  -2    9.31    1.16
  -3  13   1    5.74    1.18
   3 -13  -1    3.64    0.96
  -3  13   1    5.30    1.08
  -3  13   0    9.85    1.18
  -3  13   0   11.57    1.28
   3 -13   0   11.54    1.28
  -3  13  -1    0.28    0.67
   3 -13   1    0.37    0.91
   3 -13   1   -0.32    0.72
  -3  13  -1   -0.10    0.67
  -3  13  -2    1.65    0.80
   3 -13   2    4.22    1.08
   3 -13   2    2.21    0.89
  -3  13  -2    1.81    0.77
  -3  13  -3    3.73    0.78
   3 -13   3    1.86    0.95
   3 -13   3    2.49    1.00
  -3  13  -3    3.29    0.77
   3 -13   3    2.71    0.97
  -3  13  -4   30.68    1.66
   3 -13   4   26.41    1.90
   3 -13   4   30.54    2.06
   3 -13   4   32.58    2.16
  -3  13  -4   28.54    1.59
   3 -13   5   -0.12    0.89
   3 -13   5   -0.12    0.82
   3 -13   6   16.50    1.62
   3 -13   7   74.16    3.36
   3 -13   8   18.59    1.69
   3 -13   9   75.55    3.42
   3 -13  13    4.09    1.09
   3 -12  -6   28.25    1.91
   3 -12  -5    9.08    1.25
  -3  12   4    0.48    0.79
  -3  12   4    0.13    0.92
   3 -12  -4    1.45    0.92
   3 -12  -3   17.06    1.33
  -3  12   3   18.22    1.67
   3 -12  -3   19.50    1.65
  -3  12   3   20.44    1.63
   3 -12  -2    4.37    0.86
  -3  12   2    3.89    0.97
   3 -12  -2    3.92    1.07
   3 -12  -2    3.70    1.10
  -3  12   2    3.90    0.91
   3 -12  -1    2.51    0.86
   3 -12  -1    1.20    0.80
  -3  12   1    1.98    0.81
  -3  12   1    1.50    0.83
   3 -12  -1    1.35    0.83
  -3  12   0   13.12    1.33
   3 -12   0   13.06    1.24
  -3  12   0   12.29    1.22
   3 -12   0   15.61    1.50
  -3  12  -1    6.01    0.89
  -3  12  -1    8.33    1.06
   3 -12   1    8.19    1.11
   3 -12   1    9.18    1.23
  -3  12  -2   -0.16    0.65
   3 -12   2    0.22    0.78
   3 -12   2    0.58    0.85
  -3  12  -2    0.34    0.57
   3 -12   2    0.20    0.71
   3 -12   3    0.78    0.77
  -3  12  -3    1.41    0.62
   3 -12   3    0.20    0.71
   3 -12   3    1.25    0.84
  -3  12  -3    1.39    0.65
  -3  12  -4   11.36    0.98
   3 -12   4   10.00    1.25
   3 -12   4    8.66    1.19
  -3  12  -5   10.96    0.98
  -3  12  -5    7.61    0.81
  -3  12  -6    7.04    0.74
   3 -12   6    6.19    1.07
  -3  12  -6    7.53    0.78
   3 -12   7   19.87    1.64
  -3  12  -7   20.23    1.07
   3 -12   8   29.82    1.97
   3 -12   9   11.21    1.31
   3 -12  10    6.67    1.14
   3 -12  11    5.24    1.07
   3 -12  12   -0.67    0.82
   3 -12  13    4.91    1.12
   3 -12  13    4.05    1.02
   3 -12  14   21.46    1.72
   3 -12  14   19.37    1.65
   3 -12  15    6.66    1.12
   3 -12  15    3.87    0.98
  -3  11   6    2.65    1.03
  -3  11   6    2.28    1.03
   3 -11  -6    3.63    0.99
   3 -11  -6    2.48    0.91
  -3  11   5   16.40    1.55
  -3  11   5   16.71    1.65
   3 -11  -5   12.50    1.45
   3 -11  -5   15.48    1.39
   3 -11  -4    3.80    0.97
  -3  11   4    6.48    1.03
   3 -11  -4    3.61    0.95
  -3  11   4    5.24    1.06
   3 -11  -4    4.94    0.75
  -3  11   3    1.05    0.77
  -3  11   3    1.69    0.89
   3 -11  -3    0.79    0.82
   3 -11  -3    2.01    0.76
   3 -11  -3    1.31    0.60
  -3  11   2    6.46    1.04
  -3  11   2    6.06    0.95
   3 -11  -2    5.93    0.88
   3 -11  -2    6.95    1.06
   3 -11  -2    5.18    1.05
  -3  11   2    6.98    1.61
   3 -11  -1    0.68    0.68
  -3  11   1    0.65    0.79
   3 -11  -1    0.11    0.67
  -3  11   1    0.30    0.69
  -3  11   1   -0.09    0.62
   3 -11  -1   -0.10    0.70
  -3  11   0   25.23    1.12
  -3  11   0   23.57    1.52
   3 -11   0   21.74    1.53
   3 -11   0   23.19    1.65
  -3  11   0   23.72    1.59
   3 -11   0   19.77    1.62
   3 -11   1    5.30    0.89
  -3  11  -1    4.42    0.80
   3 -11   1    5.31    0.99
  -3  11  -1    4.68    0.46
  -3  11  -1    6.25    0.93
  -3  11  -2    0.94    0.60
  -3  11  -2    1.02    0.64
   3 -11   2    0.90    0.74
  -3  11  -3   41.13    1.89
   3 -11   3   40.45    2.15
  -3  11  -3   37.42    1.79
  -3  11  -4   39.20    1.80
  -3  11  -4   39.24    1.76
  -3  11  -5    1.72    0.52
  -3  11  -5    1.87    0.57
  -3  11  -6    9.41    0.78
  -3  11  -6    9.15    0.79
   3 -11   6    9.22    1.11
  -3  11  -7    9.95    0.76
   3 -11   7    8.94    1.13
  -3  11  -7   10.18    0.76
  -3  11  -8   23.80    1.05
   3 -11   8   23.42    1.67
  -3  11  -8   21.76    0.99
  -3  11  -9    9.48    0.58
   3 -11   9    8.42    1.08
  -3  11  -9    9.49    0.56
  -3  11 -10   -0.02    0.02
   3 -11  10   20.86    1.53
   3 -11  11    1.52    0.80
   3 -11  12    0.22    0.76
   3 -11  12   -0.10    0.76
   3 -11  13   11.44    1.24
   3 -11  13    8.61    1.22
   3 -11  14   17.69    1.52
   3 -11  14   18.94    1.61
   3 -11  15   -0.21    0.83
   3 -11  15   -0.10    0.82
   3 -11  16   17.78    1.55
  -3  10   8    0.13    0.89
  -3  10   8    0.14    0.95
   3 -10  -8    0.12    0.83
   3 -10  -7    0.67    0.84
  -3  10   7    0.66    0.94
  -3  10   7   -0.12    0.80
  -3  10   6    0.59    0.80
  -3  10   6    1.75    0.93
   3 -10  -6    1.30    0.82
   3 -10  -6    0.81    0.72
  -3  10   5   19.27    1.63
   3 -10  -5   15.90    1.10
  -3  10   5   18.01    1.60
   3 -10  -5   17.66    1.52
  -3  10   4    1.04    0.73
  -3  10   4    0.99    0.79
   3 -10  -4   -0.51    0.75
   3 -10  -4    0.81    0.71
   3 -10  -4    0.07    0.57
   3 -10  -3    0.90    0.62
  -3  10   3    0.62    0.70
   3 -10  -3    0.83    0.57
  -3  10   3    1.16    0.68
   3 -10  -3    0.40    0.67
  -3  10   2    8.58    1.05
   3 -10  -2    7.27    0.98
   3 -10  -2    5.92    0.96
   3 -10  -2    8.77    0.94
  -3  10   2    8.17    1.07
   3 -10  -1   -0.37    0.55
  -3  10   1   -0.08    0.59
   3 -10  -1   -0.10    0.63
   3 -10  -1    0.09    0.62
  -3  10   1   -0.18    0.57
  -3  10   0    2.51    0.67
   3 -10   0    1.88    0.69
  -3  10   0    2.79    0.66
   3 -10   0    3.35    0.83
  -3  10   0    1.61    0.66
  -3  10  -1   21.81    1.38
  -3  10  -1   22.40    1.41
   3 -10   1   22.64    1.54
  -3  10  -1   19.80    0.84
  -3  10  -2  168.42    4.80
   3 -10   2  174.78    5.20
  -3  10  -2  163.93    4.86
   3 -10   3    8.71    1.06
  -3  10  -3    9.30    0.90
  -3  10  -4    3.60    0.63
   3 -10   5   47.49    2.30
  -3  10  -5   54.13    2.00
  -3  10  -6   76.33    2.46
   3 -10   6   75.18    2.97
   3 -10   7    1.16    0.67
   3 -10   7    0.91    0.47
  -3  10  -7    0.87    0.38
  -3  10  -8    0.51    0.32
   3 -10   8    0.13    0.37
   3 -10   8   -0.09    0.63
   3 -10   9   49.08    1.69
   3 -10   9   49.98    2.32
  -3  10  -9   45.62    1.48
   3 -10  10    0.58    0.34
   3 -10  10    1.00    0.68
  -3  10 -10    1.30    0.29
  -3  10 -11    0.81    0.23
   3 -10  11    1.34    0.36
   3 -10  11    2.68    0.86
   3 -10  11    1.64    0.77
   3 -10  12    7.96    1.07
   3 -10  12    9.27    0.51
   3 -10  12    9.24    0.57
   3 -10  13   -0.09    0.29
   3 -10  13   -0.18    0.73
   3 -10  13    0.33    0.37
   3 -10  13    0.10    0.69
   3 -10  14   33.22    1.98
   3 -10  14   33.38    1.91
   3 -10  15  166.75    5.34
   3 -10  16   31.02    1.94
   3 -10  17   -0.10    0.73
   3  -9 -11   28.08    1.94
   3  -9 -10    1.33    0.83
  -3   9   9   -0.26    0.89
   3  -9  -9    0.43    0.73
  -3   9   9   -0.55    0.92
   3  -9  -8   14.33    1.38
  -3   9   8   13.24    1.40
  -3   9   7   22.67    1.81
   3  -9  -7   23.91    1.67
  -3   9   7   22.19    1.73
  -3   9   6    1.52    0.81
   3  -9  -6    0.72    0.65
  -3   9   6    0.12    0.77
   3  -9  -6    1.35    0.81
   3  -9  -5   17.23    1.32
   3  -9  -5   15.67    1.36
  -3   9   5   17.76    1.50
   3  -9  -5   16.63    1.05
  -3   9   5   16.66    1.47
   3  -9  -4   54.71    2.37
   3  -9  -4   53.28    2.09
   3  -9  -4   56.35    2.53
  -3   9   4   59.36    2.61
  -3   9   4   57.64    2.65
  -3   9   3   35.88    1.95
   3  -9  -3   37.97    1.71
  -3   9   3   37.31    2.02
   3  -9  -3   37.07    2.01
   3  -9  -3   37.14    1.89
  -3   9   2   12.51    1.17
  -3   9   2   10.29    1.11
   3  -9  -2   11.53    1.09
   3  -9  -2   13.33    1.01
   3  -9  -2   11.31    1.13
  -3   9   1    0.31    0.51
  -3   9   1    0.17    0.60
   3  -9  -1    0.43    0.62
   3  -9  -1    0.95    0.60
  -3   9   0    0.46    0.55
   3  -9   0    0.33    0.59
   3  -9   0    0.71    0.56
   3  -9   1   18.65    1.29
  -3   9  -1   17.81    1.23
  -3   9  -1   18.41    0.78
  -3   9  -2  188.31    5.19
   3  -9   2  185.91    5.39
  -3   9  -3   56.15    2.12
  -3   9  -4  224.88    5.89
   3  -9   4  230.14    5.96
   3  -9   5  230.12    5.93
  -3   9  -5  225.19    5.87
   3  -9   5  238.48    6.41
   3  -9   6   18.08    1.04
  -3   9  -6   16.04    0.94
   3  -9   6   16.73    1.25
   3  -9   7  112.00    3.69
  -3   9  -7  107.39    3.01
   3  -9   7  105.53    3.13
  -3   9  -8   59.97    1.87
   3  -9   8   58.18    1.98
   3  -9   8   62.35    2.54
  -3   9  -9   32.28    1.19
   3  -9   9   32.97    1.32
   3  -9   9   34.65    1.80
   3  -9  10   14.02    0.57
   3  -9  10   15.11    0.84
   3  -9  10   14.93    1.26
  -3   9 -10   14.34    0.71
   3  -9  10   14.45    1.23
   3  -9  11   49.33    1.57
   3  -9  11   53.31    2.43
   3  -9  11   49.53    1.67
   3  -9  11   50.16    2.26
  -3   9 -11   47.85    1.50
   3  -9  12    0.57    0.62
   3  -9  12    2.40    0.45
   3  -9  12    2.26    0.43
  -3   9 -12    1.82    0.32
   3  -9  12    2.84    0.80
   3  -9  13    7.17    0.94
   3  -9  13    7.06    0.71
   3  -9  13    7.10    1.00
   3  -9  13    7.15    0.60
   3  -9  14    1.81    0.60
   3  -9  14    3.49    0.47
   3  -9  14    3.21    0.81
   3  -9  15    6.97    0.87
   3  -9  15    6.43    1.03
   3  -9  17   17.35    1.46
   3  -8 -13    0.22    0.85
   3  -8 -12    7.96    1.20
  -3   8  11   31.29    2.26
   3  -8 -11   34.97    2.04
  -3   8  10   19.63    1.69
   3  -8 -10   18.62    1.52
  -3   8  10   18.65    1.73
  -3   8   9    7.52    1.18
  -3   8   9    7.18    1.17
   3  -8  -9    8.44    1.10
  -3   8   8    4.51    0.97
  -3   8   8    3.97    1.01
   3  -8  -8    2.94    0.79
  -3   8   7   54.23    2.60
  -3   8   7   52.80    2.63
   3  -8  -7   48.90    2.32
  -3   8   6   41.89    2.24
   3  -8  -6   40.02    1.91
   3  -8  -6   42.29    2.10
  -3   8   6   40.50    2.24
   3  -8  -6   41.87    1.56
  -3   8   5  179.31    5.36
   3  -8  -5  165.46    5.11
  -3   8   5  174.03    5.38
   3  -8  -5  174.94    4.99
   3  -8  -5  167.99    4.53
   3  -8  -4  241.93    6.37
  -3   8   4  230.33    6.58
  -3   8   4  236.47    6.67
   3  -8  -4  227.96    6.46
   3  -8  -4  230.43    5.95
  -3   8   3  131.93    4.27
  -3   8   3  131.62    4.21
   3  -8  -3  136.53    3.80
   3  -8  -3  128.15    4.15
   3  -8  -3  126.33    4.03
  -3   8   2    4.25    0.78
   3  -8  -2    3.02    0.70
   3  -8  -2    3.53    0.73
   3  -8  -1   13.26    1.08
  -3   8   1   14.89    1.16
   3  -8   0   96.78    3.25
  -3   8   0  100.27    3.27
  -3   8  -1  104.96    2.81
   3  -8   1  108.40    3.42
  -3   8  -1  107.60    3.36
  -3   8  -1  109.93    2.71
   3  -8   1  101.44    3.41
   3  -8   2    9.33    0.89
   3  -8   2    8.95    0.82
  -3   8  -2   10.18    0.85
   3  -8   3    3.97    0.58
  -3   8  -3    3.44    0.53
  -3   8  -4   48.27    1.82
   3  -8   4   48.04    1.82
   3  -8   5    1.55    0.45
   3  -8   5    1.24    0.54
  -3   8  -5    0.77    0.38
   3  -8   6   12.68    1.04
  -3   8  -6   13.18    0.79
   3  -8   6    9.16    0.75
   3  -8   7  204.37    5.69
   3  -8   7  208.41    5.23
  -3   8  -7  203.56    5.12
   3  -8   8    0.14    0.64
  -3   8  -8    0.47    0.35
   3  -8   8    0.16    0.36
   3  -8   9  229.48    5.77
   3  -8   9  232.71    6.33
   3  -8   9  235.54    5.45
  -3   8  -9  232.05    5.63
  -3   8 -10    0.91    0.35
   3  -8  10   -0.07    0.56
   3  -8  10    0.81    0.38
   3  -8  10    0.48    0.38
   3  -8  10    0.34    0.64
   3  -8  11    9.38    0.73
   3  -8  11    8.67    0.70
  -3   8 -11    9.53    0.64
   3  -8  11    8.47    0.94
   3  -8  11    7.82    0.98
   3  -8  12    7.88    0.76
   3  -8  12    7.41    0.67
   3  -8  12    7.32    0.94
   3  -8  12    7.14    0.89
  -3   8 -12    7.31    0.58
  -3   8 -13   -0.07    0.32
   3  -8  13   -0.05    0.39
   3  -8  13    0.06    0.50
   3  -8  13    0.54    0.65
  -3   8 -14    0.27    0.37
   3  -8  14    0.18    0.64
   3  -8  14    0.22    0.57
   3  -8  14   -0.20    0.45
   3  -8  15    2.66    0.56
   3  -8  15    1.00    0.70
  -3   8 -15    1.57    0.44
   3  -8  16    0.09    0.71
   3  -8  16   -0.29    0.69
   3  -8  17   20.46    1.58
   3  -8  17   21.61    1.60
   3  -8  18    6.42    1.05
   3  -7 -13   12.80    1.27
  -3   7  12   12.90    1.51
   3  -7 -12   10.29    1.18
  -3   7  12   13.29    1.55
   3  -7 -11    8.76    1.06
   3  -7 -10    0.88    0.72
  -3   7   9   15.06    1.45
   3  -7  -9   20.09    1.40
   3  -7  -8    0.65    0.55
  -3   7   8    2.06    0.82
  -3   7   8    1.66    0.81
  -3   7   7  170.81    5.31
   3  -7  -7  165.56    5.00
  -3   7   7  172.64    5.41
   3  -7  -6   72.32    2.75
  -3   7   6   73.88    3.03
  -3   7   6   69.71    2.91
   3  -7  -6   72.18    2.16
  -3   7   5   10.85    1.13
  -3   7   5    9.89    1.13
   3  -7  -5    7.57    0.68
   3  -7  -5    9.27    0.99
   3  -7  -5   10.54    0.97
   3  -7  -4   16.26    1.12
   3  -7  -4   14.56    1.15
   3  -7  -4   15.51    0.90
  -3   7   4   14.14    1.24
   3  -7  -3   66.79    2.43
   3  -7  -3   66.54    2.51
  -3   7   3   67.88    2.63
  -3   7   2    3.52    0.68
   3  -7  -2    3.83    0.66
   3  -7  -1   12.01    1.01
  -3   7   1   13.09    1.02
   3  -7  -1   12.42    0.97
  -3   7   0    8.44    0.54
   3  -7   0    8.45    0.79
   3  -7   0    8.30    0.81
  -3   7   0    7.24    0.78
   3  -7   1   25.08    1.30
  -3   7  -1   25.00    1.29
   3  -7   1   24.13    1.30
  -3   7  -2   46.73    1.79
   3  -7   2   47.62    1.85
   3  -7   3    4.73    0.59
  -3   7  -3    2.63    0.47
   3  -7   4   82.15    2.66
  -3   7  -4   88.25    2.65
   3  -7   4   89.77    2.89
   3  -7   5   17.79    0.95
  -3   7  -5   17.60    0.94
   3  -7   5   15.77    1.09
   3  -7   6  136.84    3.74
  -3   7  -6  139.71    3.70
   3  -7   6  138.99    4.06
   3  -7   7    8.65    0.40
   3  -7   7    9.09    0.69
  -3   7  -7    8.91    0.63
   3  -7   7   10.35    0.91
   3  -7   8   39.69    1.81
   3  -7   8   41.96    1.34
   3  -7   8   41.55    1.95
  -3   7  -8   42.32    1.48
   3  -7   8   42.99    1.58
  -3   7  -9  228.89    5.57
   3  -7   9  232.53    6.09
   3  -7   9  226.79    5.58
   3  -7   9  235.67    6.31
   3  -7   9  215.81    5.66
   3  -7  10    0.25    0.57
   3  -7  10    0.18    0.44
   3  -7  10    0.09    0.43
   3  -7  10    0.31    0.58
  -3   7 -10    0.18    0.34
  -3   7 -11    2.82    0.48
   3  -7  11    2.51    0.59
   3  -7  11    2.47    0.48
   3  -7  11    2.27    0.64
  -3   7 -12    0.34    0.37
   3  -7  12    0.58    0.71
   3  -7  12   -0.20    0.56
   3  -7  12    0.15    0.38
   3  -7  13   32.21    1.71
   3  -7  13   30.30    1.75
   3  -7  13   33.48    1.48
  -3   7 -13   32.95    1.40
  -3   7 -14   27.24    1.33
   3  -7  14   31.22    1.78
   3  -7  14   29.90    1.71
   3  -7  14   27.72    1.40
   3  -7  15    6.72    1.02
  -3   7 -15    5.63    0.71
   3  -7  15    5.54    0.76
   3  -7  15    5.44    0.95
   3  -7  16   13.11    1.27
   3  -7  16   16.82    1.16
   3  -7  16   17.89    1.48
   3  -7  17  106.50    4.00
   3  -7  17   99.82    3.67
   3  -7  18    2.75    1.01
   3  -7  18    1.03    0.75
   3  -6 -14    1.91    0.76
  -3   6  13   -0.25    0.76
  -3   6  13    0.28    0.90
   3  -6 -13    1.06    0.68
   3  -6 -12    1.35    0.64
  -3   6  12    1.96    0.94
  -3   6  12    1.76    0.87
   3  -6 -12    1.45    0.45
  -3   6  11    4.45    0.97
   3  -6 -11    3.41    0.77
  -3   6  11    3.22    0.93
   3  -6 -10    7.19    0.91
  -3   6  10    5.11    1.02
   3  -6  -9    6.86    0.86
   3  -6  -8   15.67    1.14
   3  -6  -7   48.21    2.01
  -3   6   7   42.87    2.15
  -3   6   6   62.71    2.54
  -3   6   6   60.47    2.58
   3  -6  -6   63.39    2.35
   3  -6  -6   59.34    1.76
  -3   6   5  128.28    4.05
   3  -6  -5  124.20    3.24
   3  -6  -5  118.21    3.68
   3  -6  -4   57.28    2.09
  -3   6   4   59.62    2.39
   3  -6  -4   59.75    2.21
  -3   6   3   77.06    2.72
   3  -6  -3   75.99    2.52
   3  -6  -3   71.27    2.50
  -3   6   2   10.70    0.89
   3  -6  -2    8.82    0.84
   3  -6  -2    7.32    0.73
   3  -6  -1  252.54    6.32
   3  -6  -1  246.55    6.40
  -3   6   1  239.21    5.90
  -3   6   1  248.96    6.41
   3  -6   0    3.81    0.56
   3  -6   0    3.42    0.55
  -3   6   0    4.40    0.58
  -3   6   0    3.85    0.36
  -3   6  -1    9.09    0.74
   3  -6   1    7.37    0.72
   3  -6   1    7.65    0.73
   3  -6   2   20.50    1.12
  -3   6  -2   23.47    1.11
  -3   6  -3  160.64    4.28
   3  -6   3  163.78    4.30
  -3   6  -4    0.25    0.30
   3  -6   4   -0.08    0.36
   3  -6   4   -0.37    0.38
   3  -6   5    8.22    0.64
  -3   6  -5    7.04    0.59
   3  -6   5    6.70    0.68
  -3   6  -6  140.85    3.77
   3  -6   6  145.11    3.42
   3  -6   6  147.52    4.06
   3  -6   6  139.00    3.81
   3  -6   7   32.68    1.34
   3  -6   7   32.84    1.59
  -3   6  -7   31.90    1.26
   3  -6   7   32.28    1.48
   3  -6   8   49.74    1.79
   3  -6   8   52.96    1.96
   3  -6   8   51.27    2.10
  -3   6  -8   49.80    1.70
   3  -6   9   13.13    0.87
   3  -6   9   15.43    1.11
  -3   6  -9   13.99    0.82
  -3   6 -10   35.54    1.44
   3  -6  10   37.07    1.51
   3  -6  10   35.06    1.75
  -3   6 -11    2.13    0.50
   3  -6  11    1.81    0.52
   3  -6  11    2.13    0.69
   3  -6  12   81.55    2.73
   3  -6  12   86.69    3.11
  -3   6 -12   87.21    2.70
  -3   6 -13    0.22    0.45
   3  -6  13    0.06    0.46
   3  -6  13    0.58    0.64
   3  -6  14    3.79    0.83
  -3   6 -14    3.86    0.65
   3  -6  14    2.68    0.63
  -3   6 -15   86.08    2.93
   3  -6  15   90.49    3.06
   3  -6  15   87.89    3.31
   3  -6  16    0.90    0.67
  -3   6 -16    0.20    0.57
   3  -6  16    0.58    0.57
   3  -6  17    5.60    0.97
   3  -6  17    7.83    0.95
   3  -6  17    6.19    1.29
   3  -6  18    8.01    1.43
   3  -6  19    1.72    1.36
  -3   5  14    8.12    1.24
   3  -5 -14   11.37    1.06
  -3   5  14   10.35    1.44
  -3   5  13   10.44    1.27
  -3   5  13   12.25    1.43
   3  -5 -13   10.66    1.05
   3  -5 -12   56.30    2.30
  -3   5  12   52.30    2.72
   3  -5 -12   53.52    1.67
  -3   5  12   54.18    2.65
  -3   5  11   63.25    2.79
   3  -5 -11   63.46    2.44
  -3   5  11   59.95    2.87
   3  -5 -11   60.50    1.94
  -3   5  10   11.07    1.15
  -3   5  10   12.11    1.25
   3  -5 -10   10.74    0.99
  -3   5   9    5.47    0.90
   3  -5  -9    5.48    0.73
  -3   5   9    4.64    0.86
   3  -5  -8    0.59    0.50
   3  -5  -7    9.30    0.82
   3  -5  -6   77.37    2.53
   3  -5  -6   76.54    2.00
   3  -5  -5  165.44    4.49
  -3   5   4   85.98    2.90
   3  -5  -4   83.17    2.64
  -3   5   3  191.85    5.24
  -3   5   3  194.24    4.98
   3  -5  -3  190.21    5.27
  -3   5   2  125.52    3.72
   3  -5  -2  126.97    3.74
  -3   5   2  132.89    3.57
  -3   5   2  122.59    3.42
   3  -5  -2  128.27    3.61
   3  -5  -1  517.13   11.77
   3  -5  -1  495.25   11.81
  -3   5   1  499.03   11.67
  -3   5   1  500.11   11.37
  -3   5   1  499.53   11.80
  -3   5   0   34.46    1.07
   3  -5   0   35.29    1.46
  -3   5   0   29.35    1.35
   3  -5   0   31.56    1.41
  -3   5   0   31.81    1.39
  -3   5  -1  508.69   11.75
   3  -5   1  506.71   11.79
  -3   5  -2 1065.74   23.49
   3  -5   2 1043.07   23.49
   3  -5   3   82.58    2.57
  -3   5  -3   79.41    2.43
  -3   5  -3   84.40    2.57
   3  -5   3   80.26    2.45
   3  -5   4  103.83    3.00
   3  -5   4  109.08    3.14
   3  -5   4  106.72    2.50
  -3   5  -4  112.22    3.15
  -3   5  -4  105.59    3.00
   3  -5   5   30.49    1.32
  -3   5  -5   27.16    1.25
  -3   5  -5   28.98    1.18
   3  -5   5   29.49    1.23
   3  -5   6   12.81    0.93
  -3   5  -6   12.18    0.75
   3  -5   6   11.03    0.75
   3  -5   7   57.83    2.14
   3  -5   7   59.26    1.95
  -3   5  -7   53.72    1.84
   3  -5   8   21.34    1.22
  -3   5  -8   21.13    1.03
   3  -5   8   20.12    1.06
  -3   5  -9   28.54    1.25
   3  -5   9   26.43    1.45
   3  -5   9   26.43    1.28
   3  -5  10  173.51    4.87
   3  -5  10  165.38    4.53
  -3   5 -10  163.18    4.44
   3  -5  11  166.08    4.61
  -3   5 -11  169.25    4.57
   3  -5  11  168.77    4.91
   3  -5  12  303.29    7.71
   3  -5  12  305.94    8.03
  -3   5 -12  308.14    7.66
   3  -5  13   11.69    1.15
  -3   5 -13   12.32    1.00
   3  -5  13   11.57    0.98
   3  -5  14  121.59    3.82
   3  -5  14  118.66    3.19
  -3   5 -14  120.37    3.76
   3  -5  14  123.97    4.03
  -3   5 -15   47.55    2.06
   3  -5  15   39.89    1.96
   3  -5  15   44.04    2.15
   3  -5  15   43.09    1.37
  -3   5 -16    3.35    0.74
   3  -5  16    3.00    0.82
   3  -5  16    3.61    0.78
   3  -5  17    6.59    1.04
   3  -5  17   10.61    1.11
   3  -5  18   -0.19    0.79
   3  -5  18    0.28    0.67
  -3   4  16   33.47    2.26
   3  -4 -15    0.29    0.61
  -3   4  15    0.58    0.81
  -3   4  15    0.30    1.02
  -3   4  15    0.38    0.91
  -3   4  14   17.59    1.55
  -3   4  14   16.95    1.69
  -3   4  14   16.61    1.61
   3  -4 -14   17.35    1.22
   3  -4 -13    0.13    0.54
  -3   4  13    1.27    0.86
  -3   4  13    0.10    0.79
  -3   4  12   16.68    1.42
   3  -4 -12   18.79    0.76
   3  -4 -12   19.24    1.20
  -3   4  12   16.30    1.47
   3  -4 -11    9.33    0.60
   3  -4 -11    9.32    0.87
  -3   4  11   10.90    1.20
  -3   4  11    8.72    1.03
  -3   4  10   38.45    1.97
  -3   4  10   42.14    2.12
   3  -4 -10   37.43    1.34
   3  -4 -10   37.01    1.65
  -3   4   9    1.86    0.62
   3  -4  -9    1.93    0.48
  -3   4   9    1.60    0.63
  -3   4   8   69.57    2.73
  -3   4   8   70.72    2.67
   3  -4  -8   68.98    2.31
   3  -4  -7    4.97    0.56
  -3   4   7    4.81    0.74
  -3   4   6    0.26    0.31
   3  -4  -6    0.47    0.34
  -3   4   5    9.59    0.68
   3  -4  -5    8.55    0.67
  -3   4   4    1.75    0.48
  -3   4   4    2.50    0.42
  -3   4   3  535.70   12.30
  -3   4   3  529.27   12.19
  -3   4   2    1.50    0.35
  -3   4   2    1.21    0.39
  -3   4   2    1.47    0.34
  -3   4   1   35.36    1.19
   3  -4  -1   32.39    1.38
  -3   4   1   33.93    1.40
  -3   4   1   34.42    1.34
  -3   4   0   46.67    1.33
   3  -4   0   44.20    1.63
  -3   4   0   43.75    1.61
   3  -4   1   21.91    0.75
  -3   4  -1   22.20    1.03
   3  -4   1   22.52    1.04
   3  -4   2  594.71   12.92
  -3   4  -2  572.69   13.41
  -3   4  -2  587.23   13.41
   3  -4   2  589.20   13.40
  -3   4  -3    1.46    0.36
   3  -4   3    1.84    0.22
  -3   4  -3    1.49    0.34
   3  -4   3    0.94    0.30
  -3   4  -4   38.16    1.42
   3  -4   4   36.58    1.42
  -3   4  -4   39.36    1.42
   3  -4   4   34.86    1.70
  -3   4  -5   79.77    2.41
  -3   4  -5   82.55    2.44
   3  -4   5   77.28    2.58
   3  -4   5   84.53    2.47
   3  -4   6   85.46    2.53
  -3   4  -6   81.95    2.44
   3  -4   6   83.76    2.67
  -3   4  -6   80.10    2.44
  -3   4  -7   13.52    0.79
  -3   4  -7   12.91    0.80
   3  -4   7   14.66    0.86
   3  -4   7   13.72    0.95
   3  -4   8    0.61    0.42
  -3   4  -8    0.79    0.31
   3  -4   8    1.20    0.42
  -3   4  -8    1.04    0.37
  -3   4  -9   28.30    1.30
   3  -4   9   28.42    1.37
   3  -4   9   31.53    1.53
   3  -4  10   95.36    3.06
   3  -4  10   99.69    3.28
  -3   4 -10   99.31    3.04
   3  -4  11   84.87    2.91
   3  -4  11   89.73    3.12
  -3   4 -11   90.41    2.89
   3  -4  12   63.23    2.43
   3  -4  12   64.20    1.94
   3  -4  12   66.69    2.60
  -3   4 -12   66.33    2.45
   3  -4  13   31.72    1.68
   3  -4  13   30.43    1.72
   3  -4  13   31.62    1.11
  -3   4 -13   31.97    1.64
  -3   4 -14   39.25    1.88
   3  -4  14   37.01    1.86
   3  -4  14   41.52    2.03
   3  -4  14   35.81    1.10
  -3   4 -15   22.01    1.45
   3  -4  15   19.96    1.43
   3  -4  15   22.37    1.52
  -3   4 -16    1.31    0.70
   3  -4  16    1.80    0.68
   3  -4  16    1.20    0.70
   3  -4  17    6.75    1.03
   3  -4  17    6.61    1.00
   3  -4  18   -0.40    0.75
   3  -4  18   -0.10    0.67
  -3   3  17   19.60    1.74
  -3   3  17   18.65    1.79
  -3   3  16   11.77    1.34
  -3   3  16   16.28    1.81
  -3   3  15   11.01    1.28
  -3   3  15    7.59    1.30
  -3   3  15    8.43    1.20
   3  -3 -15   11.12    0.94
  -3   3  14   27.18    2.01
  -3   3  14   26.61    1.86
   3  -3 -14   29.46    1.46
  -3   3  14   28.94    1.84
  -3   3  13   15.25    1.49
  -3   3  13   16.47    1.47
  -3   3  13   18.84    1.46
   3  -3 -13   15.25    1.03
  -3   3  12   53.93    2.66
   3  -3 -12   52.87    1.44
  -3   3  12   50.29    2.45
   3  -3 -12   52.87    1.96
  -3   3  12   54.10    2.43
  -3   3  11    7.05    0.99
  -3   3  11    7.45    0.90
  -3   3  11    7.65    1.00
   3  -3 -11    6.10    0.66
   3  -3 -11    7.46    0.47
  -3   3  10    8.46    1.05
   3  -3 -10    7.21    0.69
  -3   3  10    9.84    0.97
  -3   3  10   10.51    1.05
   3  -3 -10    9.34    0.56
  -3   3   9   32.44    1.67
   3  -3  -9   32.08    1.34
  -3   3   9   31.81    1.84
  -3   3   9   35.33    1.79
   3  -3  -9   32.13    1.19
  -3   3   9   35.52    1.21
  -3   3   8   65.11    2.50
  -3   3   8   61.08    2.60
   3  -3  -8   64.68    2.04
   3  -3  -8   64.34    1.94
  -3   3   8   64.92    1.92
  -3   3   7    4.44    0.44
   3  -3  -7    4.72    0.49
  -3   3   7    5.43    0.77
  -3   3   7    5.20    0.70
  -3   3   6    3.44    0.63
  -3   3   6    2.56    0.38
   3  -3  -6    3.00    0.40
  -3   3   6    1.86    0.50
  -3   3   5  130.90    3.45
  -3   3   5  132.89    3.84
   3  -3  -5  131.87    3.41
   3  -3  -5  138.53    3.87
  -3   3   5  123.88    3.76
  -3   3   4   20.46    0.92
   3  -3  -4   17.20    1.04
  -3   3   4   19.40    1.06
  -3   3   3  380.76    9.01
  -3   3   3  384.01    8.89
  -3   3   2    2.76    0.39
  -3   3   2    3.34    0.44
   3  -3  -1  466.92   10.64
  -3   3   1  470.42   10.59
   3  -3   0   49.84    1.48
  -3   3   0   52.04    1.48
  -3   3   0   48.88    1.68
  -3   3  -1  109.89    2.74
  -3   3  -1  111.58    3.04
   3  -3   1  113.70    2.77
   3  -3   1  105.22    3.00
  -3   3  -2    0.34    0.28
   3  -3   2    0.75    0.19
   3  -3   2    0.67    0.28
  -3   3  -2    0.75    0.29
  -3   3  -3   49.43    1.62
  -3   3  -3   45.91    1.61
   3  -3   3   48.40    1.66
   3  -3   3   47.54    1.59
  -3   3  -4   11.97    0.70
   3  -3   4    9.72    0.69
  -3   3  -4   10.50    0.69
   3  -3   5   65.23    2.12
  -3   3  -5   66.40    2.02
   3  -3   5   64.24    2.22
  -3   3  -5   66.73    2.26
  -3   3  -5   68.52    2.11
  -3   3  -6    0.81    0.39
   3  -3   6    1.71    0.42
  -3   3  -6    1.21    0.33
   3  -3   6    1.67    0.41
  -3   3  -6    1.02    0.36
  -3   3  -7    1.43    0.39
  -3   3  -7    1.98    0.35
  -3   3  -7    1.75    0.49
   3  -3   7    1.18    0.44
   3  -3   7    2.01    0.43
  -3   3  -8  178.92    4.79
   3  -3   8  184.97    4.98
  -3   3  -8  187.22    5.03
  -3   3  -8  172.85    4.42
   3  -3   8  181.50    4.85
  -3   3  -9    0.99    0.45
   3  -3   9    0.07    0.46
  -3   3  -9    0.49    0.26
  -3   3  -9    0.20    0.44
   3  -3   9    0.09    0.27
   3  -3   9    0.06    0.37
   3  -3  10   17.53    1.19
  -3   3 -10   17.59    1.20
   3  -3  10   15.97    1.11
   3  -3  10   17.49    0.79
  -3   3 -10   16.30    1.08
  -3   3 -11    5.33    0.73
   3  -3  11    4.92    0.42
   3  -3  11    3.61    0.69
  -3   3 -11    4.98    0.79
   3  -3  11    4.70    0.75
  -3   3 -12   29.61    1.69
   3  -3  12   32.22    1.67
   3  -3  12   29.91    1.66
   3  -3  12   30.95    1.01
  -3   3 -12   29.68    1.61
  -3   3 -13    0.16    0.56
   3  -3  13    0.73    0.58
   3  -3  13    0.47    0.59
   3  -3  13    0.24    0.15
  -3   3 -13   -0.52    0.73
  -3   3 -14    0.17    0.63
   3  -3  14    0.26    0.69
  -3   3 -14    0.37    0.74
   3  -3  14    0.17    0.63
   3  -3  15   32.99    1.90
  -3   3 -15   33.24    1.85
  -3   3 -15   34.37    1.99
   3  -3  15   31.16    1.83
   3  -3  16   25.13    1.67
  -3   3 -16   23.46    1.62
  -3   3 -16   25.23    1.74
   3  -3  16   21.52    1.57
   3  -3  17    1.29    0.79
   3  -3  17    0.62    0.62
   3  -3  18    0.22    0.83
   3  -3  18    0.72    0.75
  -3   2  18    2.79    0.96
  -3   2  18    1.34    0.97
  -3   2  17   16.55    1.53
  -3   2  16   17.11    1.56
  -3   2  16   16.04    1.44
  -3   2  15    8.33    1.14
  -3   2  15    6.31    1.22
  -3   2  15   10.87    1.22
   3  -2 -15    7.88    0.74
  -3   2  14   29.31    2.09
   3  -2 -14   31.44    1.37
  -3   2  14   29.63    1.85
  -3   2  14   29.65    1.77
  -3   2  13    5.19    1.00
  -3   2  13    7.03    0.95
  -3   2  13    6.26    0.90
   3  -2 -13    5.75    0.62
   3  -2 -12    6.84    0.62
  -3   2  12    9.36    0.99
  -3   2  12    8.23    1.14
  -3   2  12    7.65    0.99
   3  -2 -12    8.76    0.41
  -3   2  11    0.10    0.64
  -3   2  11    0.41    0.57
   3  -2 -11   -0.11    0.29
   3  -2 -11    0.26    0.20
  -3   2  11    0.07    0.53
   3  -2 -10    4.90    0.39
   3  -2 -10    4.52    0.47
  -3   2  10    4.01    0.66
  -3   2  10    4.84    0.78
  -3   2  10    4.06    0.80
  -3   2  10    3.65    0.37
  -3   2   9    3.46    0.69
   3  -2  -9    3.35    0.38
   3  -2  -9    3.52    0.37
  -3   2   9    4.22    0.67
  -3   2   9    2.98    0.36
   3  -2  -8   20.74    0.87
  -3   2   8   19.89    1.33
  -3   2   8   19.83    0.85
   3  -2  -8   19.74    0.84
  -3   2   8   18.07    1.14
  -3   2   7   15.96    1.14
   3  -2  -7   14.60    0.69
   3  -2  -7   15.52    0.75
  -3   2   7   14.70    0.98
  -3   2   6   33.37    1.46
   3  -2  -6   33.03    1.20
   3  -2  -6   32.84    1.09
  -3   2   6   33.27    1.58
   3  -2  -6   32.70    1.48
  -3   2   5  743.90   17.37
  -3   2   5  763.04   17.25
   3  -2  -5  761.57   17.30
   3  -2  -5  756.78   16.76
   3  -2  -5  768.72   16.94
  -3   2   4  487.83   11.25
  -3   2   4  481.20   11.31
   3  -2  -4  477.77   11.00
   3  -2  -4  492.55   11.29
   3  -2  -3  296.29    6.83
  -3   2   3  304.09    6.80
   3  -2  -3  287.06    6.79
   3  -2  -2  370.41    8.43
  -3   2   2  375.15    8.39
   3  -2  -2  333.19    8.41
   3  -2  -1  431.72    9.91
  -3   2   1  437.51    9.90
   3  -2   0    9.72    0.57
  -3   2   0    9.23    0.53
   3  -2   0    9.14    0.58
  -3   2  -1    0.58    0.29
   3  -2   1    0.15    0.23
  -3   2  -1    0.38    0.31
   3  -2   1    0.50    0.27
   3  -2   2   63.67    1.80
   3  -2   2   59.77    1.86
   3  -2   2   46.88    1.83
  -3   2  -2   61.95    1.88
  -3   2  -3   64.48    2.02
   3  -2   3   62.04    2.44
   3  -2   3   63.82    1.92
   3  -2   3   66.33    2.05
   3  -2   4   17.33    0.92
   3  -2   4   18.14    0.83
  -3   2  -4   17.47    0.90
   3  -2   5   21.35    1.12
  -3   2  -5   23.02    1.14
   3  -2   5   24.17    1.14
   3  -2   5   23.88    0.97
  -3   2  -5   22.57    1.08
   3  -2   6    4.14    0.41
   3  -2   6    3.73    0.56
  -3   2  -6    3.97    0.53
   3  -2   6    3.60    0.51
  -3   2  -6    3.57    0.47
  -3   2  -7  413.14   10.16
   3  -2   7  429.17    9.67
   3  -2   7  436.20   10.22
  -3   2  -7  414.36   10.07
   3  -2   7  417.41   10.12
  -3   2  -8  171.52    4.26
  -3   2  -8  173.15    4.83
   3  -2   8  176.60    4.28
   3  -2   8  171.14    4.79
   3  -2   8  172.13    4.82
  -3   2  -8  176.10    4.77
   3  -2   9  353.32    8.83
   3  -2   9  355.39    8.86
  -3   2  -9  358.92    8.88
  -3   2  -9  360.46    8.80
   3  -2   9  359.65    8.12
  -3   2  -9  343.70    8.10
   3  -2  10  119.38    2.98
  -3   2 -10  113.93    3.73
  -3   2 -10  115.33    2.97
   3  -2  10  121.63    3.74
   3  -2  10  119.79    3.75
  -3   2 -10  124.44    3.74
   3  -2  11   19.72    0.71
   3  -2  11   19.29    1.29
  -3   2 -11   18.75    1.30
   3  -2  11   19.46    1.30
  -3   2 -11   16.67    1.22
   3  -2  12   61.85    2.52
  -3   2 -12   56.91    2.48
   3  -2  12   63.78    2.55
  -3   2 -12   64.50    2.57
  -3   2 -13   19.21    1.40
   3  -2  13   17.18    1.33
   3  -2  13   17.64    1.33
  -3   2 -13   15.99    1.31
  -3   2 -14   29.59    1.79
   3  -2  14   27.44    1.69
  -3   2 -14   29.89    1.80
   3  -2  14   31.34    1.78
   3  -2  15    4.86    0.96
  -3   2 -15    6.93    1.00
  -3   2 -15    3.72    0.91
   3  -2  15    6.43    0.97
   3  -2  16   10.41    1.17
  -3   2 -16   12.05    1.32
  -3   2 -16   10.82    1.25
   3  -2  16   11.05    1.28
  -3   2 -17   -0.66    0.90
   3  -2  17   -0.56    0.81
   3  -2  17   -0.10    0.73
   3  -2  18    1.18    0.82
   3  -2  18    2.25    0.99
  -3   2 -18    0.35    0.90
  -3   1  19   12.60    1.39
  -3   1  19   11.31    1.45
  -3   1  18    4.47    0.97
  -3   1  18    2.77    0.86
  -3   1  17   32.13    2.42
  -3   1  17   40.35    2.15
  -3   1  17   33.99    2.02
  -3   1  16   -0.10    0.61
   3  -1 -16    0.04    0.40
  -3   1  16   -0.40    0.75
  -3   1  15   27.86    1.74
   3  -1 -15   24.92    1.14
  -3   1  15   28.65    1.72
  -3   1  14    0.33    0.51
   3  -1 -14   -0.32    0.36
  -3   1  14    0.53    0.67
  -3   1  13    7.97    0.95
  -3   1  13   10.17    1.04
   3  -1 -13    9.98    0.65
   3  -1 -12    0.26    0.19
  -3   1  12   -0.08    0.59
  -3   1  12   -0.07    0.52
  -3   1  12   -0.08    0.20
   3  -1 -12    0.15    0.29
  -3   1  11   34.35    1.68
   3  -1 -11   34.47    1.18
  -3   1  11   35.72    1.15
  -3   1  11   35.39    1.76
   3  -1 -11   34.63    1.11
  -3   1  10   66.13    2.46
   3  -1 -10   66.73    1.85
   3  -1 -10   65.35    1.83
  -3   1  10   65.12    2.40
   3  -1  -9   55.04    1.62
  -3   1   9   55.32    2.10
   3  -1  -9   52.57    1.50
  -3   1   8   26.66    1.32
   3  -1  -8   27.69    1.02
   3  -1  -8   27.62    0.87
   3  -1  -7  307.31    7.37
   3  -1  -7  295.47    6.91
  -3   1   7  287.17    7.58
  -3   1   7  293.89    7.31
   3  -1  -6  967.99   21.48
  -3   1   6  910.44   21.71
  -3   1   6  967.05   21.46
   3  -1  -6  962.41   20.92
   3  -1  -6  958.83   21.15
  -3   1   5   38.87    1.60
  -3   1   5   39.02    1.45
   3  -1  -5   36.82    1.46
   3  -1  -5   38.86    1.32
  -3   1   4  217.23    5.73
   3  -1  -4  224.53    5.62
  -3   1   4  233.50    5.62
   3  -1  -4  237.23    5.51
   3  -1  -3  240.92    6.37
  -3   1   3  263.29    6.38
   3  -1  -3  264.32    6.30
  -3   1   3  274.36    6.30
   3  -1  -3  260.53    5.94
   3  -1  -3  266.93    6.22
  -3   1   2  134.40    3.98
   3  -1  -2  147.60    4.12
   3  -1  -2  170.10    3.83
  -3   1   2  170.01    4.12
  -3   1   2  163.89    4.10
   3  -1  -2  166.78    4.04
   3  -1  -2  167.15    4.08
   3  -1  -1 1333.83   29.72
  -3   1   1 1373.36   29.68
   3  -1  -1 1292.07   29.69
  -3   1   1 1392.40   29.54
   3  -1  -1 1350.06   29.50
   3  -1   0   27.11    1.09
  -3   1   0   30.59    1.13
  -3   1   0   29.83    1.07
   3  -1   0   27.94    1.05
  -3   1  -1    0.85    0.30
   3  -1   1    1.18    0.29
  -3   1  -1    0.84    0.29
   3  -1   1    0.61    0.29
  -3   1  -1    0.18    0.45
   3  -1   1    1.18    0.31
   3  -1   2   86.22    2.67
   3  -1   2   90.14    2.42
   3  -1   2   83.17    2.49
   3  -1   3    4.10    0.42
  -3   1  -3    3.24    0.45
   3  -1   4  235.56    6.40
  -3   1  -4  271.09    6.47
   3  -1   4  274.05    6.22
  -3   1  -5  117.95    3.33
   3  -1   5  114.64    3.02
   3  -1   5  111.18    3.32
  -3   1  -5  118.32    3.39
   3  -1   6   18.86    1.07
  -3   1  -6   17.82    1.06
   3  -1   6   15.43    0.76
  -3   1  -6   16.98    1.00
   3  -1   6   17.52    1.03
   3  -1   7  133.94    3.44
   3  -1   7  134.92    3.96
   3  -1   7  138.10    3.99
  -3   1  -7  141.52    4.05
  -3   1  -7  139.14    3.96
  -3   1  -8    4.33    0.62
   3  -1   8    3.97    0.62
   3  -1   8    6.64    0.75
   3  -1   8    5.05    0.41
  -3   1  -8    6.39    0.76
   3  -1   9   35.92    1.72
  -3   1  -9   37.08    1.78
   3  -1   9   36.01    1.17
   3  -1   9   36.31    1.74
  -3   1  -9   38.22    1.77
   3  -1  10    7.43    0.85
   3  -1  10    6.82    0.42
  -3   1 -10    7.83    0.91
  -3   1 -10    7.89    0.91
   3  -1  10    7.80    0.86
  -3   1 -10    5.90    0.43
  -3   1 -11    0.08    0.55
  -3   1 -11    0.24    0.19
   3  -1  11   -0.31    0.56
  -3   1 -11    0.24    0.53
   3  -1  11    0.16    0.55
   3  -1  12   40.62    2.06
  -3   1 -12   46.82    2.20
  -3   1 -12   43.98    2.13
   3  -1  12   47.26    2.18
   3  -1  13    8.94    1.05
  -3   1 -13    8.02    1.07
  -3   1 -13   10.94    1.12
   3  -1  13    9.60    1.07
  -3   1 -14   52.55    2.48
   3  -1  14   56.33    2.56
  -3   1 -14   56.83    2.67
   3  -1  14   60.07    2.67
  -3   1 -15   14.73    1.43
   3  -1  15   12.35    1.28
   3  -1  15   14.43    1.35
  -3   1 -15    9.52    1.19
   3  -1  16    4.54    1.00
  -3   1 -16    5.85    1.08
   3  -1  16    5.12    1.05
   3  -1  17   31.16    1.97
  -3   1 -17   27.05    1.92
   3  -1  17   29.57    1.99
  -3   1 -18   -0.12    0.83
   3  -1  18    0.45    0.89
  -3   0  19    5.80    1.06
  -3   0  19    5.63    1.06
  -3   0  18    6.81    1.04
  -3   0  17    6.99    0.99
  -3   0  17    7.33    1.33
  -3   0  17    4.13    0.85
  -3   0  16    0.43    0.64
  -3   0  16    0.55    0.84
  -3   0  16   -0.18    0.60
  -3   0  15    8.64    0.98
  -3   0  15    8.39    1.27
  -3   0  15    6.71    0.90
  -3   0  14   10.80    1.05
  -3   0  14   12.37    1.07
  -3   0  14   10.39    1.29
  -3   0  13    0.59    0.23
  -3   0  13    0.07    0.49
  -3   0  13    0.22    0.50
  -3   0  12  554.66   12.70
  -3   0  12  485.11   13.25
  -3   0  12  538.83   12.77
  -3   0  11   71.70    2.51
   3   0 -11   72.72    2.00
  -3   0  11   70.20    2.55
   3   0 -10  117.61    3.03
  -3   0  10  117.16    3.51
   3   0  -9  513.86   11.62
  -3   0   9  517.32   12.06
  -3   0   8  340.59    7.78
  -3   0   8  326.90    8.00
   3   0  -8  326.91    7.69
   3   0  -7  163.65    4.15
   3   0  -7  164.21    4.39
  -3   0   7  167.26    4.19
  -3   0   7  172.75    4.37
   3   0  -6  323.21    7.28
   3   0  -6  310.68    7.37
  -3   0   6  316.63    7.48
  -3   0   6  317.66    7.41
   3   0  -6  305.02    7.51
   3   0  -5  196.26    4.85
   3   0  -5  193.90    4.90
   3   0  -5  198.68    4.75
  -3   0   5  200.80    4.89
  -3   0   5  198.54    4.88
   3   0  -4  180.78    4.45
   3   0  -4  174.49    4.45
  -3   0   4  188.22    4.48
  -3   0   4  183.65    4.50
   3   0  -4  172.81    4.35
   3   0  -3  199.14    4.86
   3   0  -3  199.88    4.83
  -3   0   3  199.42    4.56
  -3   0   3  195.14    4.88
  -3   0   3  199.67    4.90
   3   0  -3  195.20    4.53
  -3   0   2   36.06    1.13
   3   0  -2   34.93    1.26
   3   0  -2   36.71    1.31
  -3   0   2   35.66    1.29
   3   0  -2   37.85    1.30
   3   0  -2   35.60    1.11
  -3   0   1  439.50    9.83
   3   0  -1  431.83   10.02
  -3   0   1  433.96    9.97
   3   0  -1  430.37    9.81
  -3   0   0  185.25    4.51
  -3   0   0  184.79    4.56
  -3   0   0  179.78    4.57
  -3   0   0  170.27    4.76
   3   0   0  188.24    4.50
   3   0   0  182.19    4.60
   3   0   1 1291.15   28.26
  -3   0  -1 1315.49   28.35
  -3   0  -1 1301.99   28.28
   3   0   1 1284.56   28.31
   3   0   1 1229.45   28.37
   3   0   2  125.20    3.23
  -3   0  -2  121.39    3.23
   3   0   2  121.44    3.34
  -3   0  -3    4.33    0.45
   3   0   3    3.94    0.41
  -3   0  -4  662.87   14.93
   3   0   4  667.29   14.91
   3   0   5  196.34    4.76
  -3   0  -5  193.25    5.16
  -3   0  -5  190.60    5.18
  -3   0  -5  197.12    4.79
  -3   0  -6    5.48    0.65
   3   0   6    7.22    0.73
   3   0   6    6.31    0.48
  -3   0  -6    6.19    0.49
   3   0   6    6.53    0.71
  -3   0  -6    7.38    0.73
  -3   0  -7    3.66    0.59
   3   0   7    2.89    0.35
   3   0   7    3.02    0.55
   3   0   7    1.84    0.48
  -3   0  -7    3.12    0.59
   3   0   8   29.30    1.52
  -3   0  -8   29.93    1.54
   3   0   8   26.87    1.01
   3   0   8   30.97    1.58
  -3   0  -8   28.47    1.51
  -3   0  -9    1.31    0.56
   3   0   9    2.03    0.59
   3   0   9    1.53    0.27
   3   0   9    1.77    0.58
  -3   0  -9    1.05    0.53
  -3   0 -10   13.22    1.16
   3   0  10   12.93    1.11
  -3   0 -10   12.29    1.11
   3   0  10   11.96    1.10
  -3   0 -11   -0.09    0.60
  -3   0 -11   -0.13    0.22
   3   0  11    0.49    0.61
  -3   0 -11    0.17    0.58
   3   0  11   -0.09    0.60
   3   0  12    6.22    0.94
  -3   0 -12    4.53    0.92
  -3   0 -12    5.64    0.88
   3   0  12    5.41    0.90
   3   0  13    8.09    1.04
  -3   0 -13    7.73    1.06
  -3   0 -13    6.00    1.01
   3   0  13    6.77    0.99
   3   0  14    2.45    0.85
  -3   0 -14    1.33    0.81
   3   0  14    2.04    0.85
  -3   0 -14    2.77    0.88
   3   0  15    2.50    0.95
   3   0  15    1.96    0.78
  -3   0 -15    1.61    0.86
   3   0  16    0.86    0.85
  -3   0 -16    2.24    1.03
   3   0  16    1.44    0.91
   3   0  17   17.75    1.65
  -3   0 -17   22.98    1.77
  -3  -1  18   -0.50    0.60
  -3  -1  18   -0.09    0.66
  -3  -1  18   -0.15    1.09
  -3  -1  17    4.39    0.81
  -3  -1  17    5.48    1.25
  -3  -1  17    4.15    0.82
  -3  -1  16    1.28    0.61
  -3  -1  16    1.22    0.93
  -3  -1  16    0.63    0.62
  -3  -1  15    2.81    0.23
  -3  -1  15    2.04    0.64
  -3  -1  15    3.81    1.03
  -3  -1  15    3.75    0.74
  -3  -1  14   26.41    1.47
  -3  -1  14   24.45    1.83
  -3  -1  14   26.63    1.45
  -3  -1  13   12.89    1.01
  -3  -1  13   15.30    1.44
  -3  -1  13   12.88    1.04
  -3  -1  12    1.26    0.51
  -3  -1  12    2.56    0.92
  -3  -1  12    1.97    0.57
  -3  -1  11   56.28    2.03
  -3  -1  11   57.91    2.58
  -3  -1  11   56.11    1.80
  -3  -1  11   55.57    2.05
   3   1 -10  131.01    3.36
  -3  -1  10  131.18    4.20
  -3  -1  10  128.75    3.41
  -3  -1  10  123.04    3.61
  -3  -1   9   68.09    2.57
  -3  -1   9   63.84    2.08
   3   1  -9   61.60    1.92
  -3  -1   9   64.53    2.00
  -3  -1   8  187.57    4.74
  -3  -1   8  184.56    5.26
   3   1  -8  191.35    4.81
  -3  -1   8  190.26    4.76
   3   1  -8  188.59    4.71
  -3  -1   7  522.00   13.43
   3   1  -7  571.63   13.01
   3   1  -7  581.55   13.62
  -3  -1   7  586.02   13.00
   3   1  -7  573.35   13.02
  -3  -1   7  590.28   13.05
   3   1  -6  353.90    8.38
   3   1  -6  365.26    8.45
  -3  -1   6  362.17    8.39
   3   1  -6  368.18    8.48
   3   1  -6  363.47    8.94
  -3  -1   6  362.54    8.50
   3   1  -5    5.53    0.64
   3   1  -5    8.22    0.58
  -3  -1   5    8.05    0.60
   3   1  -5    7.20    0.56
   3   1  -5    7.60    0.51
  -3  -1   5    8.19    0.32
  -3  -1   5    7.30    0.53
   3   1  -4    6.99    0.35
   3   1  -4    6.42    0.68
  -3  -1   4    6.48    0.35
  -3  -1   4    5.74    0.46
   3   1  -4    7.03    0.55
   3   1  -4    6.46    0.48
   3   1  -4    6.59    0.52
  -3  -1   4    5.72    0.52
   3   1  -3   55.13    1.50
   3   1  -3   44.77    1.82
   3   1  -3   55.11    1.75
  -3  -1   3   53.74    1.65
   3   1  -3   51.40    1.70
   3   1  -3   54.27    1.69
  -3  -1   3   53.63    1.50
  -3  -1   3   51.93    1.72
   3   1  -2    7.00    0.46
  -3  -1   2    7.43    0.51
   3   1  -2    6.47    0.54
  -3  -1   2    6.65    0.47
   3   1  -1   32.06    1.22
   3   1  -1   35.61    1.30
  -3  -1   1   34.07    1.22
  -3  -1   1   35.24    1.27
   3   1   0   39.38    1.41
   3   1   0   38.85    1.42
   3   1   0   36.55    1.42
  -3  -1   0   39.13    1.41
  -3  -1   0   39.30    1.41
  -3  -1   0   40.76    1.43
   3   1   1  770.69   16.99
  -3  -1  -1  732.75   16.94
  -3  -1  -1  746.78   16.88
   3   1   1  737.67   17.00
  -3  -1  -1  766.31   16.97
   3   1   1  759.21   16.88
   3   1   2   81.32    2.47
   3   1   2   83.98    2.33
   3   1   2   80.99    2.51
  -3  -1  -2   80.44    2.47
  -3  -1  -2   65.76    2.36
  -3  -1  -2   78.05    2.32
   3   1   3  282.83    6.66
   3   1   3  276.87    6.94
  -3  -1  -3  273.60    6.67
   3   1   4  106.64    2.92
  -3  -1  -4  107.21    2.95
  -3  -1  -5   -0.04    0.27
   3   1   5    0.10    0.22
  -3  -1  -5    0.42    0.44
   3   1   6  112.00    3.50
  -3  -1  -6  113.24    3.04
   3   1   6  110.80    2.99
  -3  -1  -6  111.08    3.53
   3   1   7   17.02    0.82
   3   1   7   16.70    1.15
  -3  -1  -7   16.92    0.83
  -3  -1  -7   15.68    1.14
  -3  -1  -7   16.70    1.17
  -3  -1  -8    7.52    0.90
  -3  -1  -8    8.25    0.93
   3   1   8    9.36    0.93
  -3  -1  -8    8.51    0.59
   3   1   8   10.76    0.99
  -3  -1  -9    3.32    0.75
   3   1   9    2.99    0.70
  -3  -1  -9    4.94    0.83
   3   1   9    2.22    0.65
  -3  -1 -10   17.97    1.37
   3   1  10   19.88    1.39
  -3  -1 -10   18.01    1.35
   3   1  10   17.82    1.37
  -3  -1 -11    0.99    0.69
   3   1  11    1.33    0.72
   3   1  11    2.05    0.72
  -3  -1 -11    1.55    0.69
   3   1  12   19.10    1.44
   3   1  12   23.40    1.66
  -3  -1 -12   17.83    1.43
  -3  -1 -12   19.65    1.59
   3   1  13   38.58    2.15
  -3  -1 -13   36.35    2.19
  -3  -1 -13   37.52    2.12
   3   1  13   41.08    2.26
  -3  -1 -14  111.35    4.27
  -3  -1 -14  104.55    4.04
   3   1  14  117.71    4.28
   3   1  14  113.37    4.09
  -3  -1 -15  123.72    4.56
   3   1  15  130.36    4.57
   3   1  15  133.07    4.78
   3   1  16   31.94    2.08
  -3  -1 -16   26.93    1.96
  -3  -2  18    2.94    1.06
  -3  -2  18    3.55    0.76
  -3  -2  18    4.29    0.78
  -3  -2  17    4.92    0.78
  -3  -2  17    4.14    1.13
  -3  -2  17    3.67    0.70
  -3  -2  16    2.49    0.64
  -3  -2  16    1.43    0.89
  -3  -2  16    1.97    0.63
  -3  -2  15    0.12    0.45
  -3  -2  15    0.12    0.79
  -3  -2  15    0.63    0.56
  -3  -2  14    8.76    0.81
  -3  -2  14    9.77    1.23
  -3  -2  14   10.74    0.88
  -3  -2  14   11.50    0.71
  -3  -2  13   62.92    2.81
  -3  -2  13   64.02    2.16
  -3  -2  13   62.53    2.17
  -3  -2  13   54.34    1.91
  -3  -2  12  214.36    5.47
  -3  -2  12  216.05    6.32
  -3  -2  12  211.88    5.36
  -3  -2  12  217.86    5.52
  -3  -2  12  211.23    5.36
  -3  -2  11   91.87    2.76
  -3  -2  11   97.77    3.46
  -3  -2  11   95.57    2.78
  -3  -2  11   89.55    2.71
  -3  -2  11   95.28    2.74
  -3  -2  10   93.52    2.67
  -3  -2  10   93.04    3.29
  -3  -2  10   90.33    2.72
  -3  -2  10   96.75    2.75
  -3  -2   9  124.79    3.81
  -3  -2   9  115.66    3.12
  -3  -2   9  113.16    3.25
  -3  -2   9  119.37    3.27
  -3  -2   8   84.75    2.43
   3   2  -8   76.59    2.81
  -3  -2   8   80.26    2.78
  -3  -2   8   74.91    2.40
  -3  -2   8   78.38    2.21
   3   2  -8   78.76    2.24
   3   2  -8   73.35    2.36
  -3  -2   7   55.99    1.88
   3   2  -7   58.18    2.24
  -3  -2   7   56.01    2.15
  -3  -2   7   57.95    1.75
   3   2  -7   55.70    1.70
   3   2  -7   53.84    1.87
  -3  -2   6    0.91    0.16
   3   2  -6    1.09    0.44
   3   2  -6    0.64    0.34
  -3  -2   6    1.38    0.46
  -3  -2   6    0.95    0.30
  -3  -2   6    0.40    0.23
   3   2  -6    0.70    0.23
  -3  -2   5  145.68    3.49
  -3  -2   5  147.01    3.91
   3   2  -5  152.11    4.17
   3   2  -5  144.19    3.62
  -3  -2   5  145.33    3.65
   3   2  -5  143.77    3.91
  -3  -2   5  149.21    4.11
   3   2  -5  146.83    3.91
   3   2  -4    3.24    0.47
   3   2  -4    3.41    0.54
   3   2  -4    3.33    0.33
  -3  -2   4    2.79    0.48
  -3  -2   4    3.08    0.33
   3   2  -4    3.26    0.36
  -3  -2   4    3.00    0.34
  -3  -2   4    3.00    0.45
   3   2  -4    3.09    0.45
  -3  -2   3   88.46    2.40
   3   2  -3   82.60    2.60
   3   2  -3   88.45    2.64
   3   2  -3   91.51    2.77
   3   2  -3   89.13    2.38
  -3  -2   3   85.86    2.70
   3   2  -3   88.16    2.47
  -3  -2   3   88.49    2.44
  -3  -2   2   47.71    1.51
   3   2  -2   44.07    1.49
   3   2  -2   45.22    1.72
   3   2  -2   44.87    1.52
   3   2  -2   37.32    1.58
  -3  -2   2   46.45    1.50
  -3  -2   2   44.34    1.76
  -3  -2   1  407.32    9.55
   3   2  -1  416.84    9.55
   3   2  -1  412.16    9.75
  -3  -2   1  401.44   10.26
  -3  -2   1  411.31    9.65
   3   2  -1  404.89    9.58
  -3  -2   1  416.89    9.55
   3   2   0   22.68    1.23
  -3  -2   0   20.25    1.02
   3   2   0   21.44    1.04
   3   2   0   22.24    1.07
   3   2   0   20.60    1.01
  -3  -2   0   22.00    1.03
  -3  -2   0   19.92    1.02
  -3  -2  -1  211.05    5.22
   3   2   1  203.15    5.29
  -3  -2  -1  203.51    5.26
   3   2   1  216.22    5.62
   3   2   1  194.85    5.15
  -3  -2  -1  211.38    5.30
   3   2   1  200.96    5.28
  -3  -2  -2  257.56    6.31
   3   2   2  266.82    6.52
   3   2   2  248.54    7.24
   3   2   2  242.13    6.24
   3   2   2  267.62    6.51
  -3  -2  -2  262.37    6.47
  -3  -2  -2  250.63    6.47
  -3  -2  -3   17.55    0.92
   3   2   3   13.85    1.00
   3   2   3   15.99    0.86
   3   2   3   14.14    0.99
  -3  -2  -3   16.28    1.04
   3   2   4   18.19    0.95
  -3  -2  -4   21.18    1.03
   3   2   4   21.73    1.24
  -3  -2  -4   21.85    1.25
   3   2   5   23.23    1.36
  -3  -2  -5   23.51    1.07
   3   2   6   22.18    1.38
  -3  -2  -6   27.27    1.46
  -3  -2  -6   26.20    1.14
  -3  -2  -7    9.66    0.99
   3   2   7   11.35    1.04
  -3  -2  -7   11.88    0.79
   3   2   8  149.91    4.54
  -3  -2  -8  148.68    4.55
  -3  -2  -8  139.10    3.79
  -3  -2  -9    3.10    0.77
  -3  -2  -9    4.31    0.84
   3   2   9    3.95    0.79
  -3  -2  -9    3.20    0.45
  -3  -2 -10    0.19    0.65
   3   2  10    1.18    0.68
  -3  -2 -10    0.80    0.64
   3   2  10    1.20    0.66
   3   2  11    0.96    0.70
   3   2  11    1.28    0.74
  -3  -2 -11    1.19    0.73
  -3  -2 -11    1.49    0.82
  -3  -2 -12   75.41    3.29
   3   2  12   73.47    3.07
   3   2  12   72.52    2.52
   3   2  12   75.50    3.24
  -3  -2 -12   71.92    3.09
  -3  -2 -13    1.47    0.91
   3   2  13    1.27    0.86
   3   2  13    1.72    0.60
   3   2  13    2.16    0.88
  -3  -2 -13    2.21    0.92
   3   2  14   50.01    2.59
  -3  -2 -14   56.16    2.78
   3   2  15    5.81    1.20
  -3  -2 -15    8.36    1.37
  -3  -3  18  107.17    4.37
  -3  -3  17   21.83    1.28
  -3  -3  17   24.64    1.94
  -3  -3  17   23.92    1.27
  -3  -3  16    0.13    0.79
  -3  -3  16    0.15    0.39
  -3  -3  16    0.18    0.35
  -3  -3  15    0.24    0.73
  -3  -3  15   -0.28    0.36
  -3  -3  15    0.15    0.42
  -3  -3  15   -0.16    0.41
  -3  -3  14    2.18    0.46
  -3  -3  14    2.17    0.48
  -3  -3  14    2.41    0.85
  -3  -3  14    1.88    0.49
  -3  -3  14    1.85    0.48
  -3  -3  13    2.57    0.44
  -3  -3  13    3.13    0.51
  -3  -3  13    3.46    0.81
  -3  -3  13    2.25    0.46
  -3  -3  13    2.73    0.51
  -3  -3  12   57.12    2.60
  -3  -3  12   59.15    1.88
  -3  -3  12   59.88    2.12
  -3  -3  12   58.87    2.05
  -3  -3  12   61.90    1.91
  -3  -3  11   10.97    0.83
  -3  -3  11   13.04    0.70
  -3  -3  11   11.76    0.68
  -3  -3  11   10.83    1.10
  -3  -3  11   10.46    0.78
  -3  -3  10   58.75    2.02
  -3  -3  10   57.90    2.41
  -3  -3  10   58.70    2.07
  -3  -3  10   57.41    1.78
  -3  -3   9   35.56    0.95
  -3  -3   9   37.67    1.51
   3   3  -9   37.28    1.86
  -3  -3   9   39.05    1.82
  -3  -3   9   36.44    1.25
  -3  -3   9   41.89    1.62
  -3  -3   9   35.27    0.97
   3   3  -8    0.44    0.47
  -3  -3   8    1.45    0.20
  -3  -3   8    1.31    0.53
   3   3  -8    1.36    0.26
  -3  -3   8    1.46    0.40
  -3  -3   8    1.64    0.43
  -3  -3   8    1.60    0.28
  -3  -3   7   76.26    1.98
   3   3  -7   78.47    2.74
  -3  -3   7   74.07    2.41
  -3  -3   7   78.10    2.68
   3   3  -7   72.70    2.00
  -3  -3   7   76.05    2.45
  -3  -3   7   74.64    2.05
  -3  -3   6  183.00    4.86
  -3  -3   6  185.13    4.41
   3   3  -6  185.85    5.10
  -3  -3   6  187.27    4.87
  -3  -3   6  184.72    5.04
   3   3  -6  181.45    4.38
  -3  -3   6  184.01    4.42
   3   3  -5  307.53    7.39
  -3  -3   5  296.29    6.99
   3   3  -5  304.10    7.59
  -3  -3   5  304.75    7.38
  -3  -3   5  294.36    7.50
   3   3  -5  300.26    6.95
   3   3  -5  305.87    7.42
  -3  -3   5  297.41    6.94
   3   3  -4  458.67   10.59
  -3  -3   4  450.76   10.67
   3   3  -4  468.98   10.78
  -3  -3   4  454.17   10.28
   3   3  -4  448.56   10.63
   3   3  -4  445.61   10.28
   3   3  -4  444.47   10.26
  -3  -3   4  452.73   10.19
  -3  -3   4  416.50   10.52
   3   3  -3    5.15    0.60
  -3  -3   3    5.77    0.50
   3   3  -3    6.51    0.56
  -3  -3   3    5.58    0.69
   3   3  -3    6.34    0.50
  -3  -3   3    5.29    0.47
   3   3  -3    5.28    0.60
  -3  -3   2   28.73    1.26
   3   3  -2   29.30    1.39
   3   3  -2   31.39    1.27
  -3  -3   2   33.31    1.75
   3   3  -2   30.14    1.22
  -3  -3   2   31.19    1.22
   3   3  -1   27.10    1.30
  -3  -3   1   34.50    1.39
  -3  -3   1   31.21    1.36
   3   3  -1   30.73    1.31
   3   3  -1   29.50    1.43
   3   3  -1   33.75    1.35
  -3  -3   1   33.09    1.29
  -3  -3   0  105.86    3.11
  -3  -3   0  105.15    3.07
   3   3   0  103.73    3.09
  -3  -3   0   99.48    3.00
   3   3   0  105.16    3.16
   3   3   0  104.13    3.06
   3   3   0  107.04    3.25
   3   3   0  101.88    3.05
  -3  -3  -1   18.44    1.08
   3   3   1   17.79    1.02
  -3  -3  -1   17.43    1.00
   3   3   1   16.98    1.03
   3   3   1   21.13    1.29
   3   3   1   17.52    1.05
  -3  -3  -1   17.36    1.01
  -3  -3  -2    0.23    0.37
  -3  -3  -2    0.35    0.39
   3   3   2   -0.18    0.40
   3   3   2   -0.10    0.61
   3   3   2    0.05    0.37
  -3  -3  -2    0.14    0.37
   3   3   2    0.11    0.36
  -3  -3  -3  190.64    4.90
   3   3   3  189.12    5.18
   3   3   3  182.40    5.01
   3   3   3  184.95    5.14
   3   3   3  169.16    6.24
  -3  -3  -3  190.62    5.15
  -3  -3  -4   29.51    1.33
   3   3   4   27.15    1.38
   3   3   4   28.03    1.51
  -3  -3  -4   28.68    1.51
  -3  -3  -5   15.39    0.94
   3   3   5   16.58    1.19
   3   3   5   14.91    1.03
  -3  -3  -5   15.66    1.17
  -3  -3  -6    3.68    0.78
  -3  -3  -6    3.23    0.68
  -3  -3  -6    3.77    0.56
   3   3   6    2.31    0.57
   3   3   6    2.71    0.69
   3   3   7  302.97    8.00
   3   3   7  301.30    8.06
   3   3   7  300.84    7.54
  -3  -3  -7  300.24    7.29
  -3  -3  -7  281.30    7.85
  -3  -3  -8    0.90    0.65
  -3  -3  -8    0.58    0.43
   3   3   8    0.62    0.64
   3   3   8    0.43    0.56
  -3  -3  -9   85.16    2.61
   3   3   9   87.54    3.33
  -3  -3  -9   87.38    3.36
   3   3   9   86.78    2.90
  -3  -3 -10    1.75    0.73
  -3  -3 -10    1.66    0.84
   3   3  10    1.42    0.58
   3   3  10    1.48    0.74
  -3  -3 -10    2.16    0.45
  -3  -3 -11    1.30    0.78
   3   3  11    0.92    0.81
   3   3  11    0.10    0.81
   3   3  11    1.35    0.54
  -3  -3 -11    1.28    0.39
  -3  -3 -11    0.54    0.75
   3   3  12   -0.54    0.74
   3   3  12    0.61    0.78
   3   3  12    0.18    0.52
  -3  -3 -12   -0.80    0.85
   3   3  13   -1.14    0.97
   3   3  13    0.39    0.79
  -3  -3 -13    0.60    0.87
  -3  -4  18    1.93    1.11
  -3  -4  17   43.49    2.57
  -3  -4  16   23.78    1.80
  -3  -4  16   19.79    0.98
  -3  -4  16   18.70    0.95
  -3  -4  16   18.05    1.04
  -3  -4  16   17.73    1.14
  -3  -4  15    2.36    0.54
  -3  -4  15    3.78    1.00
  -3  -4  15    2.84    0.43
  -3  -4  15    2.20    0.57
  -3  -4  15    2.74    0.44
  -3  -4  14   37.56    2.14
  -3  -4  14   37.52    1.30
  -3  -4  14   39.64    1.74
  -3  -4  14   38.30    1.31
  -3  -4  14   35.94    1.59
  -3  -4  13   22.34    0.95
  -3  -4  13   24.42    1.34
  -3  -4  13   25.33    1.70
  -3  -4  13   24.53    0.93
  -3  -4  13   24.26    1.27
  -3  -4  12    1.43    0.29
  -3  -4  12    0.83    0.61
  -3  -4  12    1.19    0.26
  -3  -4  12    1.61    0.54
  -3  -4  12    1.05    0.46
  -3  -4  11    0.15    0.21
  -3  -4  11    0.69    0.64
  -3  -4  11    0.15    0.16
  -3  -4  11    0.19    0.17
  -3  -4  11    0.10    0.20
  -3  -4  11    0.17    0.40
  -3  -4  11   -0.18    0.49
  -3  -4  10   26.96    0.88
   3   4 -10   25.11    1.63
  -3  -4  10   27.96    1.38
  -3  -4  10   26.84    0.89
  -3  -4  10   26.26    1.58
  -3  -4  10   28.94    1.43
  -3  -4  10   26.72    0.92
  -3  -4  10   27.10    0.89
   3   4  -9   41.54    2.00
  -3  -4   9   43.78    1.77
  -3  -4   9   42.94    1.99
  -3  -4   9   40.62    1.28
  -3  -4   9   40.55    1.77
  -3  -4   9   42.19    1.20
   3   4  -8   57.92    2.40
  -3  -4   8   61.45    1.76
  -3  -4   8   60.42    2.17
  -3  -4   8   62.60    2.39
  -3  -4   8   57.64    1.58
  -3  -4   8   61.96    2.25
   3   4  -7   70.46    2.57
  -3  -4   7   66.92    2.35
  -3  -4   7   66.91    2.47
   3   4  -7   67.27    1.75
  -3  -4   7   66.75    2.40
  -3  -4   7   65.47    1.97
  -3  -4   7   68.82    1.81
   3   4  -6  635.04   13.99
  -3  -4   6  638.47   14.25
   3   4  -6  626.40   14.85
  -3  -4   6  620.64   14.65
  -3  -4   6  616.28   14.75
  -3  -4   6  634.29   14.01
  -3  -4   6  631.76   14.72
  -3  -4   5   16.23    0.87
   3   4  -5   15.86    1.09
  -3  -4   5   18.03    1.08
  -3  -4   5   15.92    1.05
  -3  -4   5   17.30    1.08
   3   4  -5   18.15    0.82
  -3  -4   5   17.37    0.76
  -3  -4   4  285.99    7.06
  -3  -4   4  294.75    7.41
   3   4  -4  285.60    7.37
   3   4  -4  290.86    7.36
   3   4  -4  289.79    6.90
  -3  -4   4  295.09    6.84
  -3  -4   3    5.33    0.50
  -3  -4   3    5.77    0.61
  -3  -4   3    5.20    0.82
   3   4  -3    6.59    0.61
   3   4  -3    5.66    0.53
   3   4  -3    6.34    0.69
  -3  -4   2   14.39    0.91
   3   4  -2   12.93    0.96
  -3  -4   2   15.10    0.97
   3   4  -2   12.79    0.87
  -3  -4   2   15.31    1.66
   3   4  -2   12.02    0.80
  -3  -4   2   13.93    0.80
   3   4  -1   23.73    1.30
  -3  -4   1   26.35    1.29
   3   4  -1   24.57    1.31
   3   4  -1   25.12    1.20
  -3  -4   1   24.99    1.27
   3   4  -1   24.06    1.24
  -3  -4   1   23.77    1.17
  -3  -4   0    0.47    0.39
  -3  -4   0    1.06    0.46
   3   4   0    1.27    0.51
   3   4   0    0.79    0.44
   3   4   0    0.46    0.48
   3   4   0    0.47    0.36
  -3  -4   0    0.11    0.42
  -3  -4  -1   -0.12    0.40
  -3  -4  -1    0.32    0.44
  -3  -4  -1   -0.11    0.38
   3   4   1    0.23    0.61
   3   4   1    0.31    0.43
   3   4   1   -0.19    0.43
   3   4   1   -0.12    0.38
  -3  -4  -2   61.62    2.17
   3   4   2   57.51    2.29
   3   4   2   55.50    2.19
   3   4   2   60.25    2.72
  -3  -4  -2   60.61    2.32
   3   4   2   55.04    2.20
  -3  -4  -2   58.82    2.25
  -3  -4  -3   51.09    2.26
  -3  -4  -3   60.46    2.17
   3   4   3   59.10    2.38
   3   4   3   60.49    2.28
   3   4   3   59.50    3.10
   3   4   3   60.72    2.35
  -3  -4  -3   60.09    2.34
  -3  -4  -4  469.45   11.10
   3   4   4  468.41   11.29
   3   4   4  473.18   11.52
   3   4   4  426.50   13.17
  -3  -4  -4  468.86   11.49
  -3  -4  -5  284.93    7.75
  -3  -4  -5  291.29    7.27
   3   4   5  291.83    7.47
   3   4   5  288.06    7.75
  -3  -4  -6    2.53    0.77
  -3  -4  -6    2.47    0.70
  -3  -4  -6    1.63    0.52
   3   4   6    3.30    0.67
   3   4   6    2.15    0.73
  -3  -4  -7    2.53    0.78
  -3  -4  -7    3.64    0.83
   3   4   7    2.89    0.79
   3   4   7    3.86    0.70
  -3  -4  -7    2.76    0.56
   3   4   7    2.69    0.81
  -3  -4  -8    4.73    0.64
   3   4   8    4.11    0.90
   3   4   8    4.87    0.76
  -3  -4  -8    2.94    0.81
   3   4   8    4.54    0.88
  -3  -4  -8    5.35    0.94
  -3  -4  -9    2.09    0.76
  -3  -4  -9    0.61    0.47
   3   4   9    1.44    0.74
   3   4   9    1.40    0.61
   3   4   9    0.77    0.76
  -3  -4 -10    6.46    1.05
  -3  -4 -10    5.49    0.64
   3   4  10    4.86    1.01
   3   4  10    5.48    0.78
  -3  -4 -11    3.80    1.00
   3   4  11    3.17    0.95
   3   4  11    4.30    0.70
   3   4  12   -0.71    0.84
  -3  -4 -12    0.25    0.82
  -3  -5  18    0.82    0.91
  -3  -5  17   37.42    2.36
  -3  -5  17   40.60    1.85
  -3  -5  16   25.78    1.89
  -3  -5  16   25.65    1.36
  -3  -5  16   25.21    1.46
  -3  -5  15   11.15    1.26
  -3  -5  15    9.13    0.84
  -3  -5  15    7.67    0.85
  -3  -5  14    1.80    0.62
  -3  -5  14    2.42    0.78
  -3  -5  14    2.54    0.59
  -3  -5  13    7.25    0.39
  -3  -5  13    7.99    1.07
  -3  -5  13    7.30    0.39
  -3  -5  13    7.09    0.81
  -3  -5  13    6.42    0.83
  -3  -5  12   17.04    1.16
  -3  -5  12   18.82    1.43
  -3  -5  12   18.78    1.26
  -3  -5  12   18.86    0.73
  -3  -5  12   18.09    0.74
  -3  -5  11    5.08    0.87
  -3  -5  11    5.17    0.72
  -3  -5  11    4.41    0.42
  -3  -5  11    4.41    0.43
  -3  -5  11    4.65    0.75
   3   5 -10   57.18    2.52
  -3  -5  10   59.33    1.79
  -3  -5  10   62.56    2.53
  -3  -5  10   58.11    2.25
  -3  -5  10   61.02    2.37
   3   5  -9    5.72    0.85
  -3  -5   9    5.59    0.85
  -3  -5   9    5.89    0.78
  -3  -5   9    4.98    0.68
  -3  -5   9    5.57    0.52
   3   5  -8   55.09    2.34
  -3  -5   8   57.17    2.19
  -3  -5   8   56.56    1.82
  -3  -5   8   53.70    2.22
  -3  -5   8   54.86    2.23
  -3  -5   8   54.28    1.38
  -3  -5   7  113.49    3.47
  -3  -5   7  106.93    3.08
  -3  -5   7  106.42    3.45
  -3  -5   7  112.98    3.55
   3   5  -7  108.53    3.57
  -3  -5   7  108.56    2.68
   3   5  -6  121.76    2.96
  -3  -5   6  115.46    3.32
   3   5  -6  114.67    3.70
   3   5  -6  114.07    3.02
  -3  -5   6  120.45    3.72
  -3  -5   6  122.65    3.66
  -3  -5   6  123.40    3.69
  -3  -5   6  114.71    2.96
  -3  -5   5    8.45    0.83
  -3  -5   5    8.16    0.85
   3   5  -5    8.11    0.56
   3   5  -5    6.58    0.77
  -3  -5   5    8.40    0.73
  -3  -5   5    7.52    0.83
  -3  -5   5    8.02    0.54
  -3  -5   4   36.48    1.54
   3   5  -4   37.70    1.72
   3   5  -4   33.44    1.33
  -3  -5   4   35.59    1.97
  -3  -5   4   38.10    1.35
  -3  -5   3    5.05    0.53
  -3  -5   3    4.71    0.64
   3   5  -3    4.84    0.69
  -3  -5   3    3.93    1.22
   3   5  -3    4.20    0.52
  -3  -5   2    0.83    0.43
  -3  -5   2    0.33    0.35
  -3  -5   2    1.32    0.47
   3   5  -2    0.99    0.52
   3   5  -2    1.11    0.45
   3   5  -2    1.09    0.52
   3   5  -2    0.81    0.37
  -3  -5   1    0.19    0.42
  -3  -5   1    0.11    0.42
  -3  -5   1   -0.19    0.46
   3   5  -1   -0.07    0.50
   3   5  -1    0.07    0.44
   3   5  -1    0.13    0.47
   3   5  -1   -0.05    0.39
  -3  -5   0   20.41    1.27
   3   5   0   21.69    1.32
   3   5   0   21.95    1.38
   3   5   0   18.77    1.24
   3   5   0   18.52    1.14
  -3  -5   0   19.93    1.21
  -3  -5   0   21.17    1.22
  -3  -5  -1   21.07    1.35
  -3  -5  -1   23.08    1.31
   3   5   1   22.53    1.61
   3   5   1   21.25    1.35
   3   5   1   21.53    1.28
  -3  -5  -1   20.18    1.23
   3   5   1   21.09    1.33
  -3  -5  -2   57.20    2.36
  -3  -5  -2   58.83    2.46
   3   5   2   62.50    2.49
  -3  -5  -2   61.43    2.31
   3   5   2   60.93    2.40
   3   5   2   63.53    2.42
   3   5   2   60.91    2.76
  -3  -5  -3   42.62    2.02
   3   5   3   59.43    3.24
  -3  -5  -3   40.28    2.04
  -3  -5  -3   41.41    1.86
   3   5   3   42.56    2.07
   3   5   3   44.71    1.99
   3   5   3   43.03    2.02
  -3  -5  -4   83.81    2.86
   3   5   4   73.37    3.05
   3   5   4   89.11    3.03
   3   5   4   80.64    4.08
   3   5   4   88.11    3.16
  -3  -5  -4   82.82    3.11
  -3  -5  -5    8.57    1.04
   3   5   5   12.59    1.17
  -3  -5  -5   10.87    0.94
   3   5   5    9.01    0.97
   3   5   5   13.23    2.33
  -3  -5  -6  115.70    4.10
  -3  -5  -6  117.18    3.61
   3   5   6  120.37    4.11
   3   5   6  121.27    3.79
  -3  -5  -6  110.21    4.05
  -3  -5  -7    6.45    1.01
   3   5   7    3.84    0.91
   3   5   7    5.86    0.84
  -3  -5  -7    5.22    0.76
  -3  -5  -7    5.14    0.95
   3   5   7    5.00    0.96
  -3  -5  -8   64.12    2.95
   3   5   8   58.59    2.79
   3   5   8   56.38    2.38
   3   5   8   64.62    2.90
  -3  -5  -8   60.94    2.82
  -3  -5  -8   61.31    2.28
  -3  -5  -9   16.67    1.51
   3   5   9   14.51    1.15
   3   5   9   13.38    1.43
  -3  -5  -9   16.92    1.10
   3   5   9   16.36    1.52
  -3  -5 -10    6.66    1.21
   3   5  10    6.40    1.17
   3   5  10    5.06    0.82
   3   5  10    6.43    1.13
   3   5  11    0.74    0.94
  -3  -6  18    1.73    0.90
  -3  -6  17    0.13    0.85
  -3  -6  17    0.07    0.55
  -3  -6  17   -0.32    0.59
  -3  -6  16    1.23    0.57
  -3  -6  16    0.36    0.81
  -3  -6  16    0.49    0.58
  -3  -6  15    0.11    0.12
  -3  -6  15    0.11    0.69
  -3  -6  15   -0.08    0.62
  -3  -6  15   -0.07    0.51
  -3  -6  14   -0.42    0.76
  -3  -6  14    0.21    0.53
  -3  -6  14    0.90    0.61
  -3  -6  14   -0.04    0.24
  -3  -6  14   -0.04    0.26
  -3  -6  13    8.72    0.55
  -3  -6  13    9.73    1.12
  -3  -6  13    7.97    0.92
  -3  -6  13    9.75    0.95
  -3  -6  13    8.96    0.58
  -3  -6  12   92.23    2.59
  -3  -6  12   97.30    3.24
  -3  -6  12   95.65    3.49
  -3  -6  12   99.18    3.39
  -3  -6  12   92.81    2.66
   3   6 -11    1.90    0.77
  -3  -6  11    1.05    0.39
  -3  -6  11    1.96    0.65
  -3  -6  11    1.03    0.65
  -3  -6  11    1.01    0.57
  -3  -6  10  175.07    4.53
  -3  -6  10  180.73    5.23
  -3  -6  10  175.28    5.20
  -3  -6  10  171.29    5.03
   3   6 -10  178.02    5.36
   3   6  -9   32.41    1.83
  -3  -6   9   31.45    1.68
  -3  -6   9   32.94    1.73
  -3  -6   9   37.36    1.85
  -3  -6   9   34.87    1.42
   3   6  -8   87.52    3.13
  -3  -6   8   85.29    2.63
  -3  -6   8   81.37    2.95
  -3  -6   8   79.06    2.92
  -3  -6   8   84.71    3.06
  -3  -6   7   42.05    1.24
   3   6  -7   45.01    2.04
  -3  -6   7   42.29    1.70
  -3  -6   7   43.11    2.01
  -3  -6   7   43.12    1.97
  -3  -6   7   38.36    1.90
  -3  -6   6  101.61    2.67
  -3  -6   6  104.38    3.15
   3   6  -6  100.92    3.40
  -3  -6   6  103.41    3.49
  -3  -6   6  104.21    3.43
  -3  -6   6   97.00    3.42
   3   6  -6   99.11    2.70
  -3  -6   5    0.54    0.31
  -3  -6   5    1.64    0.53
   3   6  -5    0.53    0.31
   3   6  -5    0.79    0.57
  -3  -6   5    0.11    0.76
  -3  -6   4    1.93    0.43
   3   6  -4    1.43    0.40
  -3  -6   4    2.00    0.55
   3   6  -4    1.98    0.58
  -3  -6   3   52.13    1.86
  -3  -6   3   53.23    2.12
   3   6  -3   52.36    2.19
  -3  -6   3   48.95    2.14
   3   6  -3   50.54    1.87
  -3  -6   2   13.02    0.93
   3   6  -2   12.75    0.90
  -3  -6   2   13.66    1.10
   3   6  -2   13.33    1.10
  -3  -6   2   12.84    1.05
  -3  -6   1    0.07    0.46
  -3  -6   1    0.08    0.55
  -3  -6   1    0.36    0.43
   3   6  -1   -0.77    0.83
   3   6  -1    1.00    0.49
  -3  -6   0  106.33    3.42
  -3  -6   0  111.16    3.65
   3   6   0  100.55    3.62
   3   6   0  107.13    3.58
  -3  -6   0  107.27    3.51
   3   6   0  109.74    3.43
  -3  -6  -1  130.18    3.97
  -3  -6  -1  129.96    4.15
   3   6   1  128.41    4.18
   3   6   1  121.58    4.00
   3   6   1  123.21    4.07
   3   6   1  128.10    3.94
  -3  -6  -1  118.18    3.89
  -3  -6  -2   40.59    1.98
  -3  -6  -2   39.77    2.07
   3   6   2   40.54    1.96
  -3  -6  -2   42.24    1.95
   3   6   2   42.04    2.25
   3   6   2   41.77    2.09
   3   6   2   39.39    1.99
  -3  -6  -3  227.73    6.62
   3   6   3  240.61    7.11
  -3  -6  -3  227.58    6.26
   3   6   3  231.20    6.39
  -3  -6  -3  223.49    6.45
   3   6   3  228.28    6.44
   3   6   3  228.30    6.59
  -3  -6  -4   29.51    1.79
  -3  -6  -4   25.67    1.48
   3   6   4   28.17    1.62
   3   6   4   24.73    1.69
   3   6   4   27.71    2.38
   3   6   4   24.64    1.63
  -3  -6  -5    4.96    0.89
   3   6   5    4.08    0.79
   3   6   5    3.71    1.52
  -3  -6  -5    5.44    0.78
   3   6   5    4.03    0.87
  -3  -6  -6   51.52    2.55
  -3  -6  -6   50.59    2.15
   3   6   6   52.60    3.97
   3   6   6   49.14    2.22
   3   6   6   51.37    2.53
  -3  -6  -6   40.83    2.40
  -3  -6  -7   10.96    1.32
  -3  -6  -7   12.20    1.09
   3   6   7   12.01    2.77
   3   6   7   10.69    1.32
   3   6   7   10.65    1.27
  -3  -6  -8   10.28    0.95
   3   6   8   11.41    1.39
  -3  -6  -8    9.53    1.30
   3   6   8   11.59    1.37
  -3  -6  -9    1.48    0.86
   3   6   9    1.88    1.02
   3   6   9    2.54    0.99
  -3  -7  18    0.65    0.88
  -3  -7  18    0.89    0.67
  -3  -7  17    1.10    0.89
  -3  -7  17    1.62    0.74
  -3  -7  16   14.85    1.44
  -3  -7  16   13.20    1.13
  -3  -7  16   14.74    1.26
  -3  -7  15    0.11    0.74
  -3  -7  15    0.18    0.63
  -3  -7  15   -0.16    0.57
  -3  -7  14    1.29    0.36
  -3  -7  14    1.38    0.69
  -3  -7  14    1.20    0.65
  -3  -7  14    1.32    0.72
  -3  -7  14    0.72    0.34
  -3  -7  13    8.85    0.67
  -3  -7  13    7.56    0.65
  -3  -7  13    7.90    1.04
  -3  -7  13    7.66    1.01
  -3  -7  13    8.09    0.94
  -3  -7  12   32.93    1.35
  -3  -7  12   29.84    1.71
  -3  -7  12   29.48    1.78
  -3  -7  12   35.79    1.92
  -3  -7  11   59.13    2.06
  -3  -7  11   60.65    2.47
  -3  -7  11   61.23    2.59
   3   7 -11   58.74    2.67
  -3  -7  11   61.82    2.65
  -3  -7  10    8.75    1.01
  -3  -7  10    9.60    0.81
  -3  -7  10   10.88    1.12
   3   7 -10    8.63    1.08
  -3  -7  10    9.12    0.97
  -3  -7   9    0.48    0.61
   3   7  -9    0.09    0.69
  -3  -7   9    0.71    0.49
  -3  -7   9   -0.16    0.64
  -3  -7   9   -0.18    0.64
  -3  -7   8    1.29    0.62
   3   7  -8    2.51    0.76
  -3  -7   8    2.26    0.60
  -3  -7   8    1.15    0.65
  -3  -7   8    1.75    0.72
  -3  -7   7   30.01    1.48
   3   7  -7   27.52    0.85
  -3  -7   7   34.02    1.91
  -3  -7   7   27.02    1.62
   3   7  -7   21.84    0.78
  -3  -7   7   32.44    1.76
   3   7  -7   33.37    1.74
  -3  -7   6  165.43    4.65
   3   7  -6  166.39    4.85
  -3  -7   6  158.06    5.59
  -3  -7   6  166.01    4.93
   3   7  -6  155.20    4.06
   3   7  -5    2.48    0.45
  -3  -7   5    3.25    0.68
   3   7  -5    3.94    0.77
  -3  -7   4   21.56    1.36
   3   7  -4   21.48    1.12
   3   7  -4   22.22    1.43
  -3  -7   4   21.30    1.11
  -3  -7   3   14.31    0.97
  -3  -7   3   16.03    1.23
  -3  -7   3   14.58    1.20
   3   7  -3   15.12    1.22
   3   7  -3   15.69    1.00
  -3  -7   2   16.83    1.24
  -3  -7   2   12.72    1.00
   3   7  -2   14.94    1.24
  -3  -7   2   16.94    1.26
   3   7  -2   14.90    1.04
  -3  -7   1   27.28    1.49
  -3  -7   1   29.93    1.73
  -3  -7   1   29.05    1.67
   3   7  -1   28.10    1.50
   3   7  -1   26.13    1.62
  -3  -7   0    2.62    0.71
  -3  -7   0    2.45    0.75
  -3  -7   0    1.04    0.51
   3   7   0    2.39    0.65
   3   7   0    1.77    0.82
  -3  -7  -1   36.33    1.89
  -3  -7  -1   40.48    2.12
   3   7   1   35.65    2.05
   3   7   1   34.88    1.81
  -3  -7  -1   41.29    1.98
  -3  -7  -2   70.10    2.87
  -3  -7  -2   75.28    2.87
  -3  -7  -2   76.11    3.11
   3   7   2   76.66    3.11
   3   7   2   71.39    2.86
  -3  -7  -3    1.07    0.73
   3   7   3    0.92    0.75
   3   7   3    1.66    0.81
  -3  -7  -3    1.40    0.66
   3   7   3    0.56    0.62
  -3  -7  -4   11.11    1.33
   3   7   4   12.36    1.34
   3   7   4   16.59    1.80
   3   7   4   13.84    1.31
  -3  -7  -4   14.16    1.17
   3   7   5    0.32    1.19
   3   7   5    0.53    0.77
  -3  -7  -5    0.82    0.62
  -3  -7  -6   45.52    2.14
   3   7   6   46.25    3.33
   3   7   6   46.89    2.51
  -3  -7  -7  116.38    3.84
   3   7   7  114.13    4.41
   3   7   7  110.51    5.79
   3   7   7  117.81    4.38
  -3  -7  -7  124.51    4.57
   3   7   8   23.12    3.25
  -3  -8  17   23.52    1.85
  -3  -8  17   21.03    1.66
  -3  -8  16   23.03    1.62
  -3  -8  16   19.48    1.55
  -3  -8  16   24.18    1.78
  -3  -8  15   52.11    2.38
  -3  -8  15   52.58    2.54
  -3  -8  15   49.19    2.48
  -3  -8  14    0.61    0.73
  -3  -8  14    1.20    0.77
  -3  -8  14    0.54    0.66
  -3  -8  13    4.51    0.93
  -3  -8  13    5.58    0.96
  -3  -8  13    4.71    0.91
  -3  -8  13    4.93    0.64
   3   8 -12    1.14    0.77
  -3  -8  12    0.82    0.76
  -3  -8  12    0.89    0.50
  -3  -8  12    1.98    0.71
  -3  -8  12    1.41    0.69
   3   8 -11    1.39    0.78
  -3  -8  11    1.42    0.57
  -3  -8  11    0.10    0.67
  -3  -8  11    0.52    0.65
  -3  -8  11    0.44    0.63
   3   8 -10   15.37    1.38
  -3  -8  10   15.40    1.07
  -3  -8  10   15.73    1.31
  -3  -8  10   15.23    1.34
  -3  -8  10   15.44    1.28
   3   8  -9   36.56    2.00
  -3  -8   9   32.92    1.86
  -3  -8   9   32.82    1.94
  -3  -8   9   35.15    2.01
  -3  -8   9   34.85    1.67
  -3  -8   8    4.39    0.87
   3   8  -8    4.80    0.91
  -3  -8   8    5.50    0.81
  -3  -8   8    4.15    1.07
  -3  -8   8    5.72    0.93
  -3  -8   7    2.73    0.82
   3   8  -7    3.63    0.83
   3   8  -7    1.71    0.33
  -3  -8   7    2.25    0.76
   3   8  -7    2.22    0.31
  -3  -8   7    1.85    1.31
  -3  -8   7    3.33    0.72
  -3  -8   6   32.56    1.72
   3   8  -6   31.64    1.74
  -3  -8   6   25.50    1.71
   3   8  -6   29.82    1.22
   3   8  -6   29.98    1.20
   3   8  -5    0.94    0.49
   3   8  -5    0.75    0.67
   3   8  -5    2.36    0.52
  -3  -8   5    1.29    0.64
   3   8  -4  240.11    6.70
  -3  -8   4  230.53    6.78
  -3  -8   4  246.52    6.75
   3   8  -4  244.82    6.20
  -3  -8   3   34.52    1.90
   3   8  -3   34.04    1.90
  -3  -8   3   32.34    1.86
   3   8  -3   32.58    1.55
  -3  -8   2    0.92    0.65
  -3  -8   2    3.25    0.82
   3   8  -2    3.06    0.87
   3   8  -2    3.25    0.68
  -3  -8   1    6.41    0.91
  -3  -8   1    7.22    1.08
   3   8  -1    5.69    1.00
   3   8  -1    6.73    0.82
  -3  -8   0    0.92    0.63
  -3  -8   0    0.20    0.75
   3   8   0    1.51    0.63
   3   8   0    0.48    0.71
  -3  -8  -1    0.75    0.73
   3   8   1   -0.60    0.85
   3   8   1    0.69    0.64
  -3  -8  -1   -0.18    0.66
   3   8   2    0.38    0.64
   3   8   2    0.52    0.89
  -3  -8  -2    1.02    0.76
  -3  -8  -2   -0.09    0.71
   3   8   3    1.92    0.88
  -3  -8  -3    0.71    0.79
  -3  -8  -3    1.10    0.68
   3   8   3    2.53    0.84
   3   8   4   13.16    1.35
  -3  -8  -4   18.35    1.65
   3   8   4   16.82    1.74
  -3  -8  -4   13.97    1.22
   3   8   5    5.20    1.67
  -3  -8  -5    4.21    0.85
   3   8   5    5.85    1.13
   3   8   6   15.74    2.00
  -3  -8  -6   12.40    1.25
   3   8   6   11.08    1.45
  -3  -9  16   27.90    1.86
  -3  -9  15    0.82    0.75
  -3  -9  15   -0.11    0.82
  -3  -9  15    0.20    0.73
  -3  -9  14   32.36    1.93
  -3  -9  14   35.61    2.14
  -3  -9  13    4.82    0.99
  -3  -9  13    6.33    1.10
  -3  -9  13    3.63    0.92
  -3  -9  12    3.26    0.66
   3   9 -12    5.39    1.10
  -3  -9  12    5.00    0.88
  -3  -9  12    4.56    0.91
  -3  -9  12    5.19    1.06
   3   9 -11   -0.61    0.81
  -3  -9  11    0.20    0.73
  -3  -9  11   -0.07    0.54
  -3  -9  11    0.56    0.73
  -3  -9  11    0.10    0.75
  -3  -9  10    1.75    0.80
   3   9 -10    1.29    0.74
  -3  -9  10    2.51    0.65
  -3  -9  10    0.84    0.81
  -3  -9  10    0.78    0.77
   3   9  -9    0.48    0.68
  -3  -9   9    0.88    0.72
  -3  -9   9    2.12    0.70
  -3  -9   9    0.63    1.19
  -3  -9   9    0.55    0.69
  -3  -9   8    0.96    0.68
   3   9  -8    1.28    0.78
  -3  -9   8    1.48    0.72
  -3  -9   8    1.09    0.73
  -3  -9   7    7.79    1.06
   3   9  -7    7.61    1.02
   3   9  -7    7.70    0.48
   3   9  -7    7.35    0.51
  -3  -9   7    7.94    0.99
   3   9  -6    8.21    1.04
  -3  -9   6    7.10    1.05
   3   9  -6    6.94    0.66
   3   9  -6    7.69    0.65
  -3  -9   5   77.61    3.04
   3   9  -5   70.20    2.95
   3   9  -5   74.32    2.46
   3   9  -5   77.24    2.50
   3   9  -4   28.57    1.47
  -3  -9   4   28.47    1.81
   3   9  -4   31.72    1.85
   3   9  -4   27.32    1.43
  -3  -9   4   30.18    1.88
  -3  -9   3   29.83    1.89
   3   9  -3   30.97    1.83
  -3  -9   3   28.30    1.83
   3   9  -3   29.10    1.53
   3   9  -2    0.59    0.77
  -3  -9   2    0.51    0.73
   3   9  -2    1.27    0.70
  -3  -9   2    0.63    0.72
   3   9  -2    0.80    0.57
  -3  -9   1   17.50    1.49
  -3  -9   1   19.30    1.61
   3   9  -1   18.50    1.51
   3   9  -1   17.41    1.27
  -3  -9   0   -0.10    0.78
  -3  -9   0   -0.57    0.81
   3   9   0   -1.04    0.95
   3   9   0    0.61    0.64
  -3  -9  -1    1.32    0.80
   3   9   1   -0.32    0.98
   3   9   1    0.47    0.62
  -3  -9  -1    1.11    0.72
  -3  -9  -2    2.26    0.95
   3   9   2    0.66    1.20
   3   9   2    2.65    0.88
  -3  -9  -2    2.13    0.76
   3   9   3    3.37    1.10
  -3  -9  -3    5.50    0.98
   3   9   3    5.56    0.99
   3   9   4    0.25    1.24
  -3  -9  -4    1.63    0.84
   3   9   4    1.86    0.84
   3   9   5    4.77    1.40
  -3  -9  -5    3.14    0.92
  -3 -10  13    0.11    0.81
   3  10 -12    6.12    1.07
  -3 -10  12    5.92    1.17
  -3 -10  12    4.26    0.97
   3  10 -11    5.34    1.00
  -3 -10  11    5.77    1.09
  -3 -10  11    5.92    0.87
  -3 -10  11    4.50    1.37
  -3 -10  11    8.06    1.19
  -3 -10  10    6.71    1.05
   3  10 -10    2.77    0.91
  -3 -10  10    4.50    1.08
  -3 -10  10    5.12    0.83
  -3 -10   9    7.10    1.06
   3  10  -9    6.70    1.02
  -3 -10   9    9.30    1.07
  -3 -10   9    5.54    1.05
   3  10  -8   26.31    1.75
  -3 -10   8   24.25    1.74
  -3 -10   8   28.34    1.75
  -3 -10   7   -0.11    0.76
   3  10  -7    0.38    0.72
  -3 -10   7   -0.38    0.72
  -3 -10   6  116.48    4.13
   3  10  -6  119.72    4.09
  -3 -10   5   11.08    1.27
   3  10  -5   10.44    1.19
  -3 -10   5   10.29    1.21
  -3 -10   4   75.65    3.25
  -3 -10   4   85.01    3.43
   3  10  -4   77.88    3.18
  -3 -10   3    0.79    0.83
  -3 -10   3   -0.11    0.84
   3  10  -3   -0.10    0.79
   3  10  -3    0.15    0.60
   3  10  -3    0.29    0.60
  -3 -10   2    5.84    1.05
   3  10  -2    6.06    0.94
  -3 -10   2    6.49    1.17
   3  10  -2    5.92    1.12
   3  10  -2    7.51    0.93
  -3 -10   1    0.67    0.82
  -3 -10   1    0.48    0.79
   3  10  -1   -0.11    0.86
   3  10  -1    0.09    0.62
   3  10   0    1.58    0.82
   3  10   0    2.02    0.85
   3  10   0    1.60    0.77
  -3 -10   0    1.67    0.89
   3  10   1    5.03    1.03
   3  10   1    2.76    0.96
   3  10   1    3.46    0.89
  -3 -10  -1    5.24    1.07
   3  10   2   -0.95    1.26
   3  10   2    1.35    0.94
   3  10   2    2.52    0.89
   3  10   3    4.16    1.20
   3  10   3    4.47    1.17
   3  10   3    5.16    1.09
  -3 -11  10    7.88    1.11
  -3 -11   9    5.32    0.98
  -3 -11   8    4.92    1.00
  -3 -11   7   -0.43    0.83
  -3 -11   6   37.80    2.24
  -3 -11   5    1.83    0.88
  -3 -11   4    2.61    1.01
   4 -14   0   26.47    1.86
   4 -14   1   30.61    2.02
   4 -14   2   13.88    1.47
  -4  13   3    0.61    0.89
  -4  13   2    7.67    1.19
  -4  13   2    8.00    1.25
   4 -13  -2    7.07    1.03
  -4  13   1    0.32    0.77
   4 -13  -1   -0.49    0.79
  -4  13   1    0.58    0.82
   4 -13  -1   -0.63    0.97
  -4  13   0    2.03    0.80
   4 -13   0    2.13    0.91
   4 -13   0    1.54    0.83
  -4  13   0    2.60    0.87
   4 -13   1   16.52    1.64
   4 -13   1   13.32    1.36
  -4  13  -1   14.76    1.39
  -4  13  -1   15.78    1.37
  -4  13  -2    9.97    1.13
   4 -13   2   10.39    1.40
  -4  13  -2    9.98    1.17
   4 -13   2   12.45    1.27
   4 -13   3   -0.25    0.77
  -4  13  -3    0.83    0.58
  -4  13  -3    0.72    0.63
   4 -13   3    0.25    0.84
  -4  13  -4   -0.08    0.61
   4 -13   4    0.24    0.85
  -4  13  -4    0.17    0.60
   4 -13   4    0.75    0.93
  -4  13  -5    0.70    0.61
  -4  13  -5   -0.23    0.61
   4 -13   6    0.62    0.89
   4 -13   7   25.13    1.93
   4 -13   8    0.25    0.85
   4 -13   9    7.08    1.26
   4 -13  10    8.21    1.30
  -4  12   4   15.48    1.57
   4 -12  -4   17.70    1.56
  -4  12   4   15.63    1.60
  -4  12   3    9.70    1.29
   4 -12  -3   12.75    1.13
   4 -12  -3    8.81    1.26
  -4  12   3   10.03    1.34
   4 -12  -3    9.61    1.29
   4 -12  -2   -0.34    0.87
  -4  12   2   -0.12    0.83
   4 -12  -2    0.60    0.85
  -4  12   2   -0.11    0.71
   4 -12  -2   -0.26    0.63
  -4  12   1    0.71    0.64
  -4  12   1    0.76    0.78
   4 -12  -1    0.71    0.78
   4 -12  -1    0.34    0.87
   4 -12  -1    1.90    0.75
  -4  12   0    5.50    0.96
   4 -12   0    7.25    1.12
  -4  12   0    6.68    1.01
   4 -12   0    5.49    1.11
   4 -12   0    5.66    0.92
   4 -12   1    1.62    0.83
  -4  12  -1    1.51    0.69
   4 -12   1    1.93    0.84
  -4  12  -1    2.37    0.84
   4 -12   2    1.81    0.81
  -4  12  -2    2.08    0.72
  -4  12  -3   12.32    1.13
  -4  12  -3   15.81    1.23
   4 -12   3   16.59    1.49
  -4  12  -4   -0.07    0.54
  -4  12  -4    0.31    0.58
  -4  12  -5    0.57    0.57
   4 -12   6   22.23    1.71
  -4  12  -6   22.53    1.34
   4 -12   7    7.56    1.14
  -4  12  -7    6.35    0.77
   4 -12   8    7.80    1.18
  -4  12  -8    7.71    0.73
   4 -12   9   23.31    1.75
   4 -12  10   39.23    2.30
   4 -12  11    0.34    0.83
   4 -12  12   -0.46    0.83
   4 -12  12   -0.13    0.86
   4 -12  13    7.36    1.22
   4 -12  13    7.88    1.19
   4 -12  14    1.11    0.90
   4 -12  15   -0.36    0.88
   4 -11  -7    9.49    1.33
  -4  11   6    6.85    1.19
  -4  11   6    6.60    1.03
   4 -11  -6    6.02    1.12
  -4  11   6    7.07    1.28
  -4  11   5   -0.18    0.74
   4 -11  -5   -0.11    0.79
  -4  11   5    0.25    0.85
   4 -11  -5    1.68    0.63
  -4  11   5    0.12    0.83
  -4  11   4    8.73    1.23
  -4  11   4    7.64    0.97
  -4  11   4    6.25    1.15
   4 -11  -4    6.63    1.12
   4 -11  -4    7.51    0.88
   4 -11  -4    8.18    1.12
  -4  11   3   16.77    1.52
  -4  11   3   19.05    1.28
   4 -11  -3   22.09    1.63
   4 -11  -3   17.02    1.56
   4 -11  -3   19.58    1.33
   4 -11  -2    0.94    0.59
  -4  11   2    0.81    0.69
  -4  11   2    0.39    0.50
   4 -11  -2    0.75    0.74
   4 -11  -2    0.41    0.75
  -4  11   1    1.52    0.78
  -4  11   1    1.02    0.45
   4 -11  -1    1.07    0.74
  -4  11   1    1.62    0.65
  -4  11   1    2.33    1.02
   4 -11  -1    1.12    0.79
  -4  11   0    4.52    0.83
  -4  11   0    3.53    0.44
  -4  11   0    2.35    0.75
   4 -11   0    5.91    1.02
  -4  11   0    4.38    0.46
   4 -11   0    3.99    0.93
   4 -11   1   16.49    1.43
  -4  11  -1   15.73    1.30
   4 -11   2   30.20    1.90
  -4  11  -2   31.14    1.75
  -4  11  -3    2.92    0.71
   4 -11   3    3.04    0.84
  -4  11  -4   48.79    2.11
   4 -11   5    8.61    1.13
  -4  11  -5   10.86    0.95
   4 -11   6    0.10    0.63
  -4  11  -6    0.12    0.45
   4 -11   6    0.20    0.53
   4 -11   7    1.53    0.80
  -4  11  -7    1.24    0.46
   4 -11   7    1.66    0.59
   4 -11   8    0.46    0.52
   4 -11   8   -0.41    0.73
  -4  11  -8   -0.23    0.39
   4 -11   9   24.78    1.27
   4 -11   9   23.31    1.70
  -4  11  -9   22.39    1.08
   4 -11  10   17.75    1.05
  -4  11 -10   19.09    0.93
   4 -11  10   21.01    1.59
   4 -11  11    0.35    0.73
   4 -11  11    0.45    0.41
   4 -11  11   -0.42    0.77
   4 -11  12    3.74    0.97
   4 -11  12    2.99    0.89
   4 -11  13   20.43    1.67
   4 -11  14    2.09    0.89
   4 -11  15   39.27    2.35
   4 -11  16    0.72    0.84
   4 -10 -10   57.10    2.82
  -4  10  10   57.81    3.04
  -4  10   9    5.04    1.18
   4 -10  -9    5.33    1.07
  -4  10   8   10.51    1.38
  -4  10   8   10.05    1.42
   4 -10  -8   10.52    1.28
  -4  10   8   13.49    1.48
  -4  10   7    8.87    1.32
  -4  10   7    7.95    1.26
   4 -10  -7    5.53    1.09
  -4  10   6    2.60    0.94
  -4  10   6    1.73    0.89
   4 -10  -6    1.20    0.52
   4 -10  -6    1.66    0.80
  -4  10   5    2.46    0.90
   4 -10  -5    3.95    0.69
  -4  10   5    2.46    0.92
  -4  10   5    3.27    0.80
   4 -10  -5    4.54    0.99
  -4  10   4   30.07    1.93
  -4  10   4   28.89    1.65
   4 -10  -4   30.81    1.81
   4 -10  -4   27.68    1.81
  -4  10   4   32.30    2.01
   4 -10  -4   29.72    1.53
  -4  10   3    0.10    0.64
  -4  10   3   -0.11    0.70
   4 -10  -3   -0.10    0.62
   4 -10  -3   -0.27    0.51
   4 -10  -3    0.37    0.70
  -4  10   3    0.33    0.57
   4 -10  -2    8.48    1.10
  -4  10   2    8.77    0.81
   4 -10  -2    9.67    1.14
  -4  10   2    8.75    1.11
   4 -10  -1   61.65    2.68
  -4  10   1   60.67    2.07
  -4  10   1   66.82    2.76
   4 -10  -1   62.93    2.73
   4 -10   0   44.51    2.23
  -4  10   0   43.75    2.19
  -4  10   0   46.94    1.85
  -4  10   0   47.68    1.52
   4 -10   1   11.84    1.19
  -4  10  -1    9.28    0.99
   4 -10   2   61.29    2.64
  -4  10  -2   59.73    2.43
  -4  10  -3  127.30    3.96
   4 -10   3  126.94    4.01
   4 -10   4   38.61    1.85
  -4  10  -4   40.68    1.81
   4 -10   5   14.80    1.29
   4 -10   5   16.00    1.14
  -4  10  -5   16.82    1.13
   4 -10   6   -0.09    0.63
   4 -10   6    0.86    0.50
  -4  10  -6    0.06    0.48
   4 -10   7    0.73    0.61
   4 -10   7    1.76    0.57
  -4  10  -7    2.26    0.50
   4 -10   8    7.80    0.76
   4 -10   8    5.06    0.89
  -4  10  -8    6.82    0.67
   4 -10   9    4.93    0.96
  -4  10  -9    3.45    0.51
   4 -10   9    4.60    0.65
   4 -10  10    8.23    1.06
   4 -10  10    6.71    0.73
   4 -10  10    6.16    1.05
  -4  10 -10    7.50    0.65
   4 -10  11    8.38    1.09
   4 -10  11   10.00    1.21
   4 -10  11    8.50    0.78
  -4  10 -11    7.64    0.65
  -4  10 -12    0.82    0.37
   4 -10  12    0.39    0.45
   4 -10  12    0.72    0.25
   4 -10  12    2.37    0.83
   4 -10  13    0.58    0.46
   4 -10  13    0.11    0.76
   4 -10  14    6.43    1.12
   4 -10  15    0.45    0.83
   4 -10  16   43.77    2.42
   4  -9 -12    7.23    1.22
  -4   9  11    4.16    1.19
   4  -9 -11    2.91    0.98
  -4   9  10    2.59    1.07
   4  -9 -10    3.35    0.95
  -4   9   9   26.51    1.97
   4  -9  -9   24.29    1.73
  -4   9   9   27.82    2.05
  -4   9   9   26.00    1.93
  -4   9   8    0.73    0.79
   4  -9  -8    0.68    0.72
  -4   9   8   -0.13    0.87
  -4   9   7   18.15    1.60
   4  -9  -7   19.61    1.54
  -4   9   7   19.96    1.68
  -4   9   6   16.46    1.50
   4  -9  -6   16.92    1.39
   4  -9  -6   14.66    0.91
  -4   9   6   14.37    1.43
  -4   9   5    3.67    0.94
  -4   9   5    2.70    0.87
   4  -9  -5    4.85    0.86
   4  -9  -5    3.89    0.60
  -4   9   4   23.15    1.45
   4  -9  -4   23.54    1.28
  -4   9   4   24.98    1.73
   4  -9  -4   26.16    1.63
  -4   9   3   79.39    2.76
  -4   9   3   86.35    3.28
   4  -9  -3   78.24    3.09
   4  -9  -3   83.43    3.06
  -4   9   2   48.58    2.30
  -4   9   2   43.24    1.80
   4  -9  -2   53.42    2.28
   4  -9  -2   48.23    2.27
   4  -9  -1   19.52    1.37
  -4   9   1   13.81    0.87
  -4   9   1   15.04    1.24
  -4   9   0    5.34    0.47
   4  -9   0    4.84    0.82
  -4   9   0    5.91    0.85
   4  -9   0    4.67    0.82
   4  -9   1   11.73    1.11
  -4   9  -1   10.44    0.99
   4  -9   1   11.03    1.05
   4  -9   2    1.06    0.60
   4  -9   2    2.52    0.64
  -4   9  -2    1.64    0.60
  -4   9  -3   44.89    1.90
   4  -9   3   42.85    1.92
   4  -9   4    3.79    0.69
  -4   9  -4    3.25    0.63
   4  -9   5   57.46    2.43
   4  -9   5   56.30    2.17
  -4   9  -5   55.69    2.13
   4  -9   6   19.82    1.18
   4  -9   6   20.20    1.42
  -4   9  -6   21.39    1.17
   4  -9   7   11.91    1.13
   4  -9   7   11.10    0.89
  -4   9  -7   12.47    0.86
   4  -9   8   25.58    1.57
   4  -9   8   23.66    1.25
  -4   9  -8   21.96    1.13
   4  -9   9   95.97    3.36
   4  -9   9   90.77    2.89
   4  -9   9   94.23    3.54
  -4   9  -9   90.68    2.73
   4  -9  10    8.02    0.37
   4  -9  10    7.76    0.75
   4  -9  10    8.90    1.11
  -4   9 -10    8.15    0.68
   4  -9  10    7.37    0.40
   4  -9  11    3.59    0.60
   4  -9  11    2.40    0.36
   4  -9  11    4.14    0.90
  -4   9 -11    2.66    0.50
  -4   9 -12    2.83    0.50
   4  -9  12    3.00    0.57
   4  -9  12    3.33    0.52
   4  -9  12    2.77    0.80
  -4   9 -13    0.57    0.40
   4  -9  13   -0.10    0.46
   4  -9  13    0.72    0.50
   4  -9  13    0.41    0.67
   4  -9  14   12.52    1.00
   4  -9  14   10.74    0.88
   4  -9  14    8.89    1.19
   4  -9  15   10.76    1.28
   4  -9  16   36.03    2.15
   4  -9  17    1.23    0.87
   4  -9  18    3.95    1.07
  -4   8  12   -0.56    0.96
   4  -8 -12   -0.10    0.72
  -4   8  11    0.53    0.90
   4  -8 -11    0.87    0.70
  -4   8  10    0.62    0.87
   4  -8 -10    0.09    0.66
  -4   8   9   17.93    1.56
  -4   8   9   20.06    1.67
   4  -8  -9   20.52    1.49
  -4   8   9   18.02    1.64
  -4   8   8   39.75    2.25
   4  -8  -8   38.44    1.99
  -4   8   8   43.06    2.39
  -4   8   7   40.89    2.24
   4  -8  -7   41.42    2.02
   4  -8  -7   39.90    1.41
  -4   8   7   38.74    2.25
  -4   8   6   70.39    2.99
  -4   8   6   77.25    2.97
  -4   8   6   72.94    3.10
   4  -8  -6   76.94    2.88
   4  -8  -6   68.80    2.21
  -4   8   5   19.59    1.39
   4  -8  -5   21.75    1.44
   4  -8  -5   17.47    1.03
  -4   8   5   23.65    1.63
  -4   8   4    8.61    0.93
   4  -8  -4   12.40    1.13
  -4   8   4   11.23    1.19
  -4   8   3   47.34    1.92
  -4   8   3   49.58    2.32
   4  -8  -3   46.86    2.15
  -4   8   2  107.64    3.28
   4  -8  -2  119.93    3.76
   4  -8  -2  117.05    3.89
  -4   8   2  121.60    3.90
  -4   8   1   36.15    1.39
   4  -8  -1   38.41    1.84
  -4   8   1   35.21    1.81
   4  -8  -1   38.04    1.88
   4  -8   0   43.88    1.97
  -4   8   0   40.63    1.32
   4  -8   0   42.05    1.94
  -4   8   0   40.81    1.89
   4  -8   1   24.91    1.43
   4  -8   1   22.64    1.35
  -4   8  -1   21.74    1.32
   4  -8   2    9.20    0.86
  -4   8  -2   10.74    0.91
  -4   8  -3   25.74    1.33
   4  -8   3   22.88    1.30
   4  -8   4   -0.07    0.47
   4  -8   4    0.41    0.46
  -4   8  -4   -0.06    0.35
   4  -8   5   31.74    1.69
  -4   8  -5   34.62    1.53
   4  -8   5   33.94    1.54
   4  -8   6   73.76    2.75
  -4   8  -6   74.92    2.45
   4  -8   6   72.72    2.48
   4  -8   7  220.36    6.06
  -4   8  -7  216.65    5.61
   4  -8   7  218.85    5.70
   4  -8   8  144.52    4.05
   4  -8   8  142.67    4.55
  -4   8  -8  141.47    3.91
   4  -8   9   44.65    1.35
   4  -8   9   39.01    1.70
   4  -8   9   45.08    2.20
  -4   8  -9   39.35    1.59
   4  -8  10  158.90    4.07
   4  -8  10  157.49    4.39
   4  -8  10  152.92    4.87
  -4   8 -10  156.29    4.22
   4  -8  11   58.30    2.02
   4  -8  11   56.21    2.11
   4  -8  11   52.97    2.43
  -4   8 -11   57.61    2.00
  -4   8 -12    6.83    0.69
   4  -8  12    6.00    0.74
   4  -8  12    5.02    0.92
   4  -8  12    5.17    0.71
   4  -8  13   21.48    1.34
   4  -8  13   23.21    1.32
   4  -8  13   21.88    1.57
  -4   8 -13   23.18    1.22
  -4   8 -14    1.10    0.53
   4  -8  14    0.76    0.66
   4  -8  14    2.11    0.80
  -4   8 -15    0.17    0.49
   4  -8  15    0.43    0.66
   4  -8  15   -0.41    0.74
   4  -8  15   -0.13    0.58
   4  -8  16    6.52    1.02
   4  -8  16    6.18    1.06
   4  -8  17   -0.22    0.83
   4  -8  18    1.85    0.87
  -4   7  13    8.31    1.43
   4  -7 -13    7.78    1.07
  -4   7  12   -0.38    0.74
  -4   7  12    1.08    1.06
   4  -7 -12   -0.09    0.65
  -4   7  12    0.41    0.88
  -4   7  11    6.46    1.11
  -4   7  11    7.93    1.25
   4  -7 -11    7.55    0.97
  -4   7  11    8.38    1.25
  -4   7  10    9.06    1.21
   4  -7 -10   10.07    1.07
  -4   7   9    3.82    1.00
   4  -7  -9    2.67    0.72
  -4   7   8    5.92    0.99
   4  -7  -8    7.45    0.90
  -4   7   7    6.95    1.04
   4  -7  -7    5.71    0.87
   4  -7  -7    6.10    0.47
  -4   7   7    6.30    0.97
  -4   7   6   20.48    1.41
   4  -7  -6   21.43    1.37
  -4   7   6   21.46    1.52
   4  -7  -6   19.24    0.91
  -4   7   5  711.64   16.60
  -4   7   5  710.52   16.94
   4  -7  -5  697.64   16.52
  -4   7   4  315.06    7.87
  -4   7   4  315.02    8.25
   4  -7  -4  300.91    7.91
  -4   7   3 1025.55   23.78
   4  -7  -3 1072.69   24.35
  -4   7   3 1089.44   24.34
  -4   7   2    2.99    0.51
   4  -7  -2    2.60    0.65
  -4   7   2    3.68    0.67
   4  -7  -1    5.04    0.73
  -4   7   1    6.49    0.54
  -4   7   1    5.69    0.74
  -4   7   0   57.10    1.66
   4  -7   0   59.04    2.25
   4  -7   0   57.19    2.26
  -4   7   0   55.64    2.19
   4  -7   1   -0.59    0.48
   4  -7   1   -0.19    0.44
  -4   7  -1   -0.06    0.41
  -4   7  -2    0.46    0.41
   4  -7   2    0.48    0.41
   4  -7   3    0.96    0.44
  -4   7  -3    0.55    0.33
   4  -7   4   11.79    0.86
   4  -7   4   10.36    0.90
  -4   7  -4   11.50    0.84
   4  -7   5    3.96    0.59
  -4   7  -5    2.96    0.51
  -4   7  -6    1.14    0.39
   4  -7   6    1.90    0.46
   4  -7   7   -0.02    0.23
   4  -7   7    0.05    0.41
   4  -7   7    0.13    0.22
  -4   7  -7    0.24    0.39
   4  -7   7    0.08    0.45
   4  -7   8  634.50   14.66
   4  -7   8  629.42   15.11
  -4   7  -8  631.35   14.52
   4  -7   9  687.66   15.62
   4  -7   9  666.06   16.04
  -4   7  -9  667.89   15.44
   4  -7  10  530.87   13.11
   4  -7  10  528.11   12.66
  -4   7 -10  548.24   12.54
   4  -7  11   59.66    2.57
  -4   7 -11   60.32    2.15
   4  -7  11   61.52    2.27
  -4   7 -12    5.08    0.68
   4  -7  12    6.37    0.80
   4  -7  12    5.63    0.90
   4  -7  13   18.68    1.21
   4  -7  13   16.32    1.35
  -4   7 -13   16.94    1.11
  -4   7 -14    1.07    0.56
   4  -7  14    0.78    0.59
   4  -7  14    1.75    0.80
   4  -7  15    0.10    0.70
   4  -7  15   -0.23    0.58
  -4   7 -15    0.13    0.49
   4  -7  16    1.98    0.87
  -4   7 -16    2.41    0.67
   4  -7  16    1.28    0.67
   4  -7  17    4.41    1.03
   4  -7  17    4.16    1.15
   4  -7  18    8.74    1.23
   4  -6 -14    7.40    0.97
  -4   6  14    7.60    1.37
   4  -6 -13   21.43    1.41
  -4   6  13   17.27    1.76
  -4   6  13   20.95    1.86
  -4   6  13   20.19    1.70
  -4   6  12    0.81    0.76
  -4   6  12    3.09    0.99
   4  -6 -12    2.69    0.69
  -4   6  12    3.32    1.02
   4  -6 -12    2.21    0.50
  -4   6  11    3.40    0.93
  -4   6  11    3.25    0.94
   4  -6 -11    3.09    0.71
  -4   6  11    3.26    0.94
   4  -6 -11    2.71    0.54
  -4   6  10    0.83    0.78
  -4   6  10    0.67    0.76
   4  -6 -10    0.35    0.57
  -4   6  10    0.45    0.72
  -4   6   9   10.40    1.15
  -4   6   9    9.58    1.19
   4  -6  -9    9.65    0.93
  -4   6   8   14.41    1.33
   4  -6  -8   15.61    1.11
  -4   6   7   17.39    1.31
   4  -6  -7   15.21    1.10
   4  -6  -7   16.38    0.66
  -4   6   6   28.94    1.62
   4  -6  -6   29.10    1.44
  -4   6   5   31.09    1.57
   4  -6  -5   33.40    1.54
  -4   6   5   31.14    1.73
  -4   6   4   11.95    0.94
   4  -6  -4   12.06    1.08
  -4   6   4   14.34    1.14
  -4   6   4   13.06    0.92
  -4   6   3   34.65    1.52
   4  -6  -3   35.13    1.77
  -4   6   3   36.98    1.77
  -4   6   3   39.40    1.64
   4  -6  -2  265.85    7.11
  -4   6   2  276.73    7.11
  -4   6   2  272.43    6.65
  -4   6   2  272.22    6.90
  -4   6   1    0.10    0.26
   4  -6  -1   -0.13    0.40
  -4   6   1   -0.06    0.36
  -4   6   1    0.22    0.39
  -4   6   0   32.78    1.11
   4  -6   0   34.73    1.58
  -4   6   0   32.80    1.51
  -4   6   0   32.95    1.52
   4  -6   1   73.12    2.51
  -4   6  -1   74.27    1.89
  -4   6  -1   74.34    2.51
   4  -6   2  102.35    3.16
  -4   6  -2  103.62    3.15
  -4   6  -3   27.39    1.32
  -4   6  -3   28.06    1.37
   4  -6   3   26.33    1.31
   4  -6   4    0.17    0.13
  -4   6  -4   -0.17    0.42
  -4   6  -4    0.15    0.36
   4  -6   4    0.21    0.36
   4  -6   5    3.03    0.51
   4  -6   5    3.25    0.27
  -4   6  -5    2.69    0.44
  -4   6  -5    3.05    0.56
  -4   6  -6   31.07    1.46
  -4   6  -6   32.87    1.41
   4  -6   6   32.66    1.47
   4  -6   6   32.55    1.16
   4  -6   6   33.44    1.65
   4  -6   7   24.06    1.24
  -4   6  -7   23.01    1.25
   4  -6   7   23.10    1.37
  -4   6  -7   24.34    1.18
   4  -6   8   67.95    2.35
   4  -6   8   67.43    2.56
  -4   6  -8   66.08    2.25
   4  -6   9  123.57    3.98
   4  -6   9  124.26    3.72
  -4   6  -9  125.90    3.60
   4  -6  10   -0.32    0.64
   4  -6  10   -0.31    0.48
  -4   6 -10   -0.16    0.52
   4  -6  11   53.68    2.23
   4  -6  11   63.81    2.57
  -4   6 -11   58.06    2.16
  -4   6 -12    2.32    0.60
   4  -6  12    2.41    0.69
   4  -6  12    2.46    0.76
   4  -6  13   15.02    1.17
   4  -6  13   19.14    1.46
  -4   6 -13   17.37    1.18
   4  -6  14   17.81    1.30
   4  -6  14   17.69    1.03
   4  -6  14   18.39    1.46
  -4   6 -14   16.27    1.22
  -4   6 -15    2.04    0.66
   4  -6  15    4.19    0.77
   4  -6  15    2.49    0.49
   4  -6  16    1.10    0.79
   4  -6  16    0.70    0.60
  -4   6 -17    0.09    0.66
   4  -6  17   -0.42    0.81
   4  -6  17    0.37    0.64
   4  -6  18    1.30    0.82
  -4   5  15   15.56    1.58
  -4   5  15   15.94    1.80
  -4   5  15   14.73    1.65
  -4   5  14   10.88    1.35
   4  -5 -14   10.81    1.02
  -4   5  14    8.71    1.39
  -4   5  14    8.41    1.26
  -4   5  13   32.04    2.06
  -4   5  13   37.18    2.36
  -4   5  13   33.04    2.16
   4  -5 -13   33.85    1.23
   4  -5 -13   31.37    1.61
  -4   5  12    0.11    0.78
   4  -5 -12    0.57    0.38
  -4   5  12    1.11    0.90
   4  -5 -12    0.78    0.55
  -4   5  12    0.94    0.83
  -4   5  11    4.32    0.89
  -4   5  11    5.56    1.11
   4  -5 -11    5.16    0.74
  -4   5  11    3.20    0.88
   4  -5 -11    4.34    0.55
  -4   5  10   46.58    2.30
  -4   5  10   50.44    2.53
  -4   5  10   48.96    2.44
   4  -5 -10   46.46    1.92
   4  -5 -10   46.61    1.75
  -4   5   9    0.60    0.68
   4  -5  -9    0.34    0.48
  -4   5   9    0.19    0.60
   4  -5  -8    5.77    0.69
  -4   5   8    4.55    0.87
  -4   5   8    4.95    0.82
  -4   5   7    1.23    0.63
  -4   5   7    1.51    0.44
   4  -5  -7    0.36    0.42
   4  -5  -7    0.93    0.18
  -4   5   6    0.29    0.48
  -4   5   6    0.19    0.37
   4  -5  -6    0.55    0.40
  -4   5   5   19.38    1.19
   4  -5  -5   17.25    0.99
  -4   5   5   17.06    1.00
  -4   5   4  135.92    3.85
  -4   5   4  129.12    3.70
  -4   5   3   49.85    1.84
  -4   5   3   50.42    1.85
  -4   5   3   50.56    2.04
  -4   5   2  215.43    5.34
   4  -5  -2  202.63    5.68
  -4   5   2  218.37    5.71
  -4   5   2  215.06    5.50
  -4   5   1   87.31    2.48
   4  -5  -1   88.05    2.87
  -4   5   1   92.65    2.79
  -4   5   1   87.48    2.84
  -4   5   0  106.61    2.77
   4  -5   0  106.79    3.24
  -4   5   0  107.19    3.22
   4  -5   1    7.09    0.47
  -4   5  -1    6.76    0.41
  -4   5  -1    6.89    0.69
   4  -5   1    8.67    0.75
   4  -5   2    0.27    0.21
  -4   5  -2    1.04    0.45
  -4   5  -2    0.05    0.33
   4  -5   2    0.45    0.42
   4  -5   3    3.89    0.54
   4  -5   3    4.71    0.36
  -4   5  -3    4.74    0.60
  -4   5  -3    5.23    0.58
  -4   5  -4   37.68    1.56
   4  -5   4   38.16    1.22
  -4   5  -4   40.75    1.59
   4  -5   4   39.75    1.62
   4  -5   5   71.12    2.12
   4  -5   5   68.55    2.39
  -4   5  -5   76.74    2.42
  -4   5  -5   73.82    2.39
   4  -5   6    0.16    0.37
   4  -5   6   -0.06    0.42
  -4   5  -6    0.20    0.32
  -4   5  -6    0.05    0.37
  -4   5  -7    2.47    0.48
   4  -5   7    2.19    0.47
   4  -5   7    1.21    0.48
  -4   5  -7    1.64    0.41
   4  -5   8    1.29    0.56
  -4   5  -8    1.12    0.42
   4  -5   8    0.94    0.47
  -4   5  -8    1.16    0.43
  -4   5  -9    5.11    0.63
   4  -5   9    5.17    0.68
   4  -5   9    4.95    0.79
  -4   5  -9    5.45    0.69
   4  -5  10  186.11    5.28
   4  -5  10  174.52    5.00
  -4   5 -10  177.29    4.89
   4  -5  11  138.88    4.20
   4  -5  11  144.02    4.48
  -4   5 -11  137.57    4.10
   4  -5  12    5.19    0.91
  -4   5 -12    3.45    0.74
   4  -5  12    4.69    0.60
   4  -5  12    4.63    0.79
   4  -5  13    3.30    0.89
  -4   5 -13    3.56    0.76
   4  -5  13    2.25    0.69
   4  -5  13    3.32    0.52
  -4   5 -14    0.70    0.62
   4  -5  14    1.13    0.73
   4  -5  14    0.22    0.35
   4  -5  14    0.17    0.64
  -4   5 -15   26.89    1.65
   4  -5  15   26.09    1.66
   4  -5  15   27.12    1.05
   4  -5  15   31.08    1.88
  -4   5 -16    2.58    0.74
   4  -5  16    2.27    0.83
   4  -5  16    3.29    0.84
   4  -5  17   12.58    1.34
  -4   5 -17   12.34    1.22
   4  -5  17   12.93    1.27
   4  -5  18    2.20    0.96
  -4   4  16   30.28    2.14
  -4   4  16   27.47    1.98
  -4   4  15    3.00    0.91
  -4   4  15    1.60    1.06
  -4   4  15    1.36    0.91
   4  -4 -14    2.05    0.58
  -4   4  14    0.95    0.83
  -4   4  14    1.65    0.86
  -4   4  14    0.44    0.68
  -4   4  13   23.37    1.69
   4  -4 -13   26.28    0.99
  -4   4  13   24.17    1.90
   4  -4 -13   26.12    1.36
  -4   4  13   28.60    1.91
  -4   4  12    3.79    0.87
   4  -4 -12    3.17    0.62
  -4   4  12    2.40    0.88
  -4   4  12    4.36    0.92
   4  -4 -12    3.93    0.45
   4  -4 -11  116.82    3.42
  -4   4  11  116.74    4.25
  -4   4  11  114.11    4.08
  -4   4  11  120.11    4.04
   4  -4 -11  115.22    3.19
   4  -4 -10   -0.16    0.36
  -4   4  10    0.10    0.68
   4  -4 -10    0.10    0.41
  -4   4  10    0.19    0.63
   4  -4  -9   11.50    0.83
  -4   4   9   10.27    1.14
  -4   4   9   10.88    0.76
   4  -4  -9   10.78    0.76
  -4   4   9   10.43    1.07
  -4   4   8   15.47    1.27
   4  -4  -8   15.52    0.94
   4  -4  -8   17.97    0.96
  -4   4   8   17.25    1.26
  -4   4   8   17.51    0.93
  -4   4   7   26.83    1.54
   4  -4  -7   23.70    1.16
  -4   4   7   24.42    1.45
  -4   4   7   27.42    1.18
  -4   4   6    9.91    0.93
   4  -4  -6    8.56    0.89
   4  -4  -6    8.95    0.70
  -4   4   6    9.87    0.93
  -4   4   6   11.19    0.75
  -4   4   5    3.21    0.58
   4  -4  -5    2.67    0.58
  -4   4   5    3.39    0.47
  -4   4   4  202.00    5.16
  -4   4   4  198.77    5.32
  -4   4   3    2.76    0.50
  -4   4   3    2.47    0.43
  -4   4   2   16.99    0.97
  -4   4   2   17.16    0.90
   4  -4  -1   84.84    2.44
  -4   4   1   81.93    2.56
  -4   4   1   79.38    2.62
  -4   4   1   83.76    2.37
   4  -4   0  531.30   11.70
  -4   4   0  516.17   11.64
   4  -4   0  482.02   12.00
  -4   4   0  525.77   12.07
   4  -4   1  240.47    5.70
  -4   4  -1  234.84    6.08
   4  -4   1  234.03    6.07
  -4   4  -1  246.98    5.68
  -4   4  -2 1514.73   33.15
   4  -4   2 1498.32   32.75
   4  -4   2 1473.34   33.19
   4  -4   2 1543.71   33.26
  -4   4  -2 1466.29   33.15
  -4   4  -3  176.74    4.50
   4  -4   3  164.98    4.12
  -4   4  -3  160.82    4.45
   4  -4   3  164.94    4.53
   4  -4   3  171.16    4.52
  -4   4  -4    6.67    0.64
   4  -4   4    5.28    0.51
   4  -4   4    6.68    0.66
  -4   4  -4    6.76    0.61
  -4   4  -5   53.94    1.88
   4  -4   5   48.08    2.13
   4  -4   5   53.86    1.99
  -4   4  -5   54.59    1.93
  -4   4  -6    1.86    0.45
  -4   4  -6    1.60    0.40
   4  -4   6    1.66    0.44
   4  -4   6    1.68    0.50
   4  -4   7   44.35    1.90
   4  -4   7   41.52    1.76
  -4   4  -7   43.44    1.61
  -4   4  -7   43.28    1.74
  -4   4  -8  349.75    8.44
   4  -4   8  358.40    8.97
   4  -4   8  349.93    8.78
  -4   4  -8  366.91    8.76
   4  -4   9   87.83    2.66
  -4   4  -9   86.57    2.62
   4  -4   9   94.88    3.03
   4  -4   9   91.07    3.14
  -4   4  -9   89.08    2.93
  -4   4 -10  173.26    4.49
   4  -4  10  176.92    5.00
   4  -4  10  168.52    4.52
   4  -4  10  181.16    5.19
  -4   4 -10  173.46    4.89
   4  -4  11   19.02    0.99
  -4   4 -11   20.73    1.29
   4  -4  11   20.19    1.32
   4  -4  11   20.13    1.43
  -4   4 -12    0.07    0.54
   4  -4  12    0.09    0.62
   4  -4  12    0.37    0.36
   4  -4  12    0.40    0.58
  -4   4 -13    3.12    0.74
   4  -4  13    2.71    0.79
   4  -4  13    2.66    0.40
   4  -4  13    2.20    0.73
   4  -4  14   21.30    1.49
   4  -4  14   20.02    0.84
   4  -4  14   24.63    1.64
  -4   4 -14   21.54    1.45
  -4   4 -15   43.59    2.15
   4  -4  15   37.04    2.06
   4  -4  15   38.09    2.18
   4  -4  16   76.95    3.21
   4  -4  16   73.46    3.09
   4  -4  17   10.72    1.27
   4  -4  17    8.73    1.15
  -4   4 -18    1.10    0.77
   4  -4  18    2.71    0.94
   4  -4  18    2.73    0.87
  -4   3  17    8.52    1.25
  -4   3  16    2.59    0.90
  -4   3  16    3.16    1.13
  -4   3  16    3.41    0.99
  -4   3  15    3.94    0.96
  -4   3  15    3.49    0.95
  -4   3  15    2.39    1.02
   4  -3 -15    4.14    0.61
   4  -3 -14    0.96    0.45
  -4   3  14    1.00    0.71
  -4   3  14    0.26    0.84
   4  -3 -14    0.70    0.20
  -4   3  14    2.26    0.89
  -4   3  13    9.15    1.10
   4  -3 -13    9.15    0.54
  -4   3  13    9.18    1.13
  -4   3  13   14.08    1.43
   4  -3 -13    9.52    0.72
   4  -3 -12   10.77    0.65
  -4   3  12   11.73    1.15
  -4   3  12   13.56    1.39
  -4   3  12    9.81    1.12
   4  -3 -12   11.23    0.77
  -4   3  11   71.51    2.78
  -4   3  11   72.55    3.08
  -4   3  11   67.83    2.05
  -4   3  11   72.06    2.88
   4  -3 -11   69.16    2.07
   4  -3 -11   63.15    2.11
  -4   3  10    0.10    0.59
   4  -3 -10    0.26    0.31
   4  -3 -10   -0.04    0.32
  -4   3  10   -0.34    0.58
  -4   3  10    0.61    0.37
   4  -3  -9    1.09    0.36
  -4   3   9    2.04    0.67
   4  -3  -9    0.86    0.32
  -4   3   9    0.54    0.53
  -4   3   9    0.72    0.35
  -4   3   8   23.71    1.13
  -4   3   8   25.94    1.58
   4  -3  -8   29.40    1.12
  -4   3   8   26.61    1.49
   4  -3  -8   25.64    1.16
  -4   3   7   42.47    1.95
  -4   3   7   38.00    1.51
   4  -3  -7   41.48    1.41
   4  -3  -7   40.51    1.86
   4  -3  -7   39.66    1.52
  -4   3   7   43.53    1.86
  -4   3   6  177.31    4.92
   4  -3  -6  174.46    4.86
   4  -3  -6  171.73    4.28
  -4   3   6  174.34    4.84
   4  -3  -6  166.72    4.49
  -4   3   5   16.81    1.06
   4  -3  -5   16.08    0.91
   4  -3  -5   16.29    1.08
  -4   3   5   14.78    1.00
  -4   3   4  127.25    3.70
   4  -3  -4  133.78    3.78
  -4   3   4  125.22    3.70
   4  -3  -3  130.09    3.65
  -4   3   3  125.27    3.57
   4  -3  -3  131.45    3.69
   4  -3  -2   73.64    2.30
  -4   3   2   71.43    2.24
   4  -3  -1   38.87    1.40
  -4   3   1   37.28    1.38
   4  -3   0  180.75    4.39
  -4   3   0  179.73    4.33
   4  -3   0  182.11    4.51
  -4   3   0  143.77    4.50
   4  -3   1  130.23    3.35
  -4   3  -1  124.63    3.38
   4  -3   1  122.74    3.48
  -4   3  -1  129.00    3.57
   4  -3   2   63.42    1.93
   4  -3   2   62.99    2.11
  -4   3  -2   66.22    2.15
   4  -3   2   62.86    2.18
   4  -3   3  313.30    7.11
   4  -3   3  269.78    7.26
  -4   3  -3  300.26    7.30
   4  -3   3  300.78    7.36
   4  -3   4   31.69    1.52
   4  -3   4   30.58    1.41
  -4   3  -4   32.47    1.39
  -4   3  -5   58.77    2.06
   4  -3   5   58.71    2.11
   4  -3   5   57.86    1.92
   4  -3   6   12.57    0.78
  -4   3  -6   12.68    0.98
   4  -3   6   13.90    0.93
   4  -3   6   10.75    0.90
  -4   3  -6   13.54    0.91
  -4   3  -7    6.05    0.72
  -4   3  -7    4.59    0.56
   4  -3   7    4.53    0.62
  -4   3  -7    5.90    0.67
   4  -3   7    5.48    0.55
   4  -3   7    5.96    0.72
  -4   3  -8   12.69    0.81
   4  -3   8   14.41    0.84
  -4   3  -8   15.37    1.13
   4  -3   8   15.70    1.08
   4  -3   8   14.47    1.08
  -4   3  -8   14.41    1.02
  -4   3  -9    1.30    0.54
   4  -3   9    1.69    0.41
   4  -3   9    0.98    0.53
  -4   3  -9    1.74    0.42
   4  -3   9    1.27    0.59
  -4   3  -9    2.79    0.62
  -4   3 -10   29.53    1.19
  -4   3 -10   30.44    1.70
   4  -3  10   29.03    1.59
   4  -3  10   30.29    1.23
   4  -3  10   32.10    1.72
  -4   3 -10   30.65    1.60
  -4   3 -11   -0.08    0.57
   4  -3  11    0.08    0.61
   4  -3  11    0.13    0.28
  -4   3 -11    0.13    0.34
  -4   3 -11   -0.35    0.62
   4  -3  11   -0.16    0.59
  -4   3 -12    1.30    0.71
  -4   3 -12    0.82    0.66
   4  -3  12    2.12    0.72
   4  -3  12    1.83    0.35
   4  -3  12    2.73    0.73
  -4   3 -13    2.54    0.81
   4  -3  13    2.32    0.76
  -4   3 -13    4.01    0.87
   4  -3  13    2.91    0.79
   4  -3  13    3.36    0.37
  -4   3 -14    3.37    0.78
   4  -3  14    2.15    0.85
  -4   3 -14    2.80    0.91
   4  -3  14    2.90    0.76
  -4   3 -15    9.58    1.12
   4  -3  15    7.52    1.16
  -4   3 -15    7.33    1.19
   4  -3  15    8.81    1.11
  -4   3 -16   33.26    2.04
   4  -3  16   32.00    2.04
  -4   3 -16   34.58    2.16
   4  -3  16   37.70    2.15
  -4   3 -17    0.11    0.79
   4  -3  17    0.22    0.82
  -4   3 -17    0.72    0.84
   4  -3  17    0.23    0.76
  -4   2  18   17.13    1.56
  -4   2  18   19.65    1.63
  -4   2  17   36.73    2.22
  -4   2  17   40.74    2.26
  -4   2  16   66.31    3.34
  -4   2  16   64.13    2.93
  -4   2  16   70.99    3.00
  -4   2  15    3.02    0.82
  -4   2  15    0.28    0.79
  -4   2  15    1.53    0.80
   4  -2 -15    2.32    0.42
  -4   2  14    0.27    0.61
  -4   2  14    0.13    0.84
  -4   2  14    1.55    0.75
   4  -2 -14    0.73    0.34
  -4   2  13    4.04    0.81
   4  -2 -13    3.24    0.38
  -4   2  13    1.83    0.87
  -4   2  13    3.24    0.38
  -4   2  13    3.31    0.81
   4  -2 -13    3.03    0.40
  -4   2  12    7.32    1.11
   4  -2 -12    7.62    0.54
  -4   2  12    6.98    0.95
  -4   2  12    6.55    0.92
  -4   2  12    6.88    0.55
   4  -2 -12    7.39    0.53
   4  -2 -11    3.31    0.36
  -4   2  11    4.91    0.92
  -4   2  11    3.79    0.47
  -4   2  11    2.97    0.68
   4  -2 -11    3.51    0.42
   4  -2 -10    3.79    0.36
  -4   2  10    4.73    0.92
   4  -2 -10    3.43    0.44
  -4   2  10    4.93    0.75
   4  -2  -9   10.36    0.54
  -4   2   9   13.62    1.17
  -4   2   9   10.65    0.95
   4  -2  -9    9.90    0.68
   4  -2  -8   18.31    1.19
  -4   2   8   17.34    1.27
   4  -2  -8   16.60    0.69
  -4   2   8   16.48    1.10
   4  -2  -8   16.20    0.88
   4  -2  -7    1.33    0.52
   4  -2  -7    0.55    0.34
  -4   2   7    0.50    0.48
   4  -2  -7    0.85    0.22
  -4   2   7    0.53    0.40
   4  -2  -7    0.79    0.21
  -4   2   6   22.12    1.28
  -4   2   6   22.37    1.18
   4  -2  -6   22.24    1.23
   4  -2  -6   22.13    0.81
   4  -2  -6   20.91    1.04
   4  -2  -5  355.43    8.84
  -4   2   5  355.14    8.76
   4  -2  -5  354.20    8.66
   4  -2  -5  356.07    8.44
  -4   2   5  360.54    8.65
   4  -2  -4  236.85    6.13
  -4   2   4  236.03    6.06
   4  -2  -4  237.89    6.01
   4  -2  -4  233.38    5.83
  -4   2   4  236.00    5.98
   4  -2  -3  552.94   13.02
  -4   2   3  555.26   12.97
   4  -2  -3  554.23   12.98
  -4   2   3  584.50   13.02
   4  -2  -3  563.37   12.62
   4  -2  -3  559.58   12.85
   4  -2  -2   11.16    0.77
  -4   2   2   13.32    0.80
   4  -2  -2   12.52    0.79
   4  -2  -2   13.39    0.69
   4  -2  -2   12.93    0.79
   4  -2  -1   64.53    2.06
  -4   2   1   62.89    1.99
   4  -2  -1   61.20    2.08
   4  -2  -1   61.65    1.90
   4  -2   0    4.21    0.46
  -4   2   0    3.20    0.43
   4  -2   0    3.33    0.40
   4  -2   1    3.26    0.45
  -4   2  -1    3.89    0.58
  -4   2  -1    4.50    0.52
   4  -2   1    3.65    0.46
   4  -2   1    2.73    0.44
  -4   2  -2   17.61    1.03
   4  -2   2   21.00    1.00
   4  -2   2   21.98    1.02
  -4   2  -2   18.90    1.05
   4  -2   2   22.10    1.06
   4  -2   3  167.23    4.13
   4  -2   3  122.52    3.85
   4  -2   3  140.15    3.76
   4  -2   3  140.99    3.93
  -4   2  -3  144.80    3.94
  -4   2  -4    9.74    0.77
   4  -2   4   12.22    1.23
   4  -2   4   11.11    0.72
   4  -2   4   10.78    0.81
   4  -2   5  154.00    4.33
   4  -2   5  151.77    4.02
  -4   2  -5  155.40    4.28
   4  -2   6    4.11    0.49
  -4   2  -6    5.05    0.65
   4  -2   6    5.60    0.68
  -4   2  -6    4.85    0.62
   4  -2   7    2.31    0.56
   4  -2   7    3.01    0.45
  -4   2  -7    3.04    0.58
   4  -2   7    2.90    0.59
  -4   2  -7    3.34    0.59
  -4   2  -8   60.54    2.44
   4  -2   8   62.40    2.44
  -4   2  -8   68.85    2.45
   4  -2   8   59.51    2.40
   4  -2   8   64.76    2.01
   4  -2   9   45.76    1.59
   4  -2   9   48.53    2.11
  -4   2  -9   47.18    2.05
  -4   2  -9   47.33    2.12
   4  -2   9   48.72    2.12
  -4   2 -10   17.94    0.89
   4  -2  10   18.30    0.87
  -4   2 -10   18.19    1.33
   4  -2  10   17.42    1.29
  -4   2 -10   16.96    1.24
   4  -2  10   19.16    1.32
  -4   2 -11    2.99    0.72
  -4   2 -11    3.41    0.77
   4  -2  11    2.06    0.67
  -4   2 -11    2.59    0.40
   4  -2  11    2.07    0.64
   4  -2  11    2.60    0.37
   4  -2  12   22.59    1.53
  -4   2 -12   20.24    1.48
   4  -2  12   21.00    0.82
  -4   2 -12   20.77    0.85
   4  -2  12   17.34    1.39
  -4   2 -12   19.92    1.46
  -4   2 -13   14.89    1.35
   4  -2  13   15.60    1.38
  -4   2 -13   16.63    1.38
   4  -2  13   15.49    1.35
  -4   2 -14    9.78    1.18
   4  -2  14   10.02    1.20
   4  -2  14   12.55    1.27
  -4   2 -14    9.07    1.17
   4  -2  15    1.48    0.84
  -4   2 -15    1.43    0.87
   4  -2  15    1.20    0.76
  -4   2 -15    1.84    0.86
  -4   2 -16   40.17    2.32
   4  -2  16   38.74    2.26
  -4   2 -16   43.21    2.40
   4  -2  16   37.65    2.25
   4  -2  17    2.32    0.94
   4  -2  17    2.70    0.97
  -4   2 -17    0.49    0.86
  -4   1  19    0.11    0.78
  -4   1  19    1.01    0.83
  -4   1  18    3.63    0.90
  -4   1  18    3.74    0.92
  -4   1  17   -0.50    0.77
  -4   1  17   -0.51    0.68
  -4   1  16    2.07    0.75
  -4   1  16    1.26    0.79
  -4   1  15    1.42    0.68
  -4   1  15    0.09    0.64
  -4   1  14    6.16    0.88
  -4   1  14    6.95    0.46
  -4   1  14    7.27    0.95
  -4   1  13    8.03    0.93
  -4   1  13    7.18    0.94
  -4   1  13    6.24    0.51
   4  -1 -13    6.06    0.48
  -4   1  12    9.76    0.98
  -4   1  12    9.64    0.98
   4  -1 -12    9.21    0.61
  -4   1  11   22.31    1.38
   4  -1 -11   22.70    1.01
   4  -1 -10   38.59    1.40
  -4   1  10   39.02    1.79
   4  -1  -9  100.11    2.76
  -4   1   9   87.97    3.35
  -4   1   9   97.63    3.11
  -4   1   8    0.61    0.54
   4  -1  -8    0.58    0.45
  -4   1   8    0.67    0.39
   4  -1  -8    0.31    0.22
   4  -1  -8    0.90    0.33
  -4   1   7    0.62    0.49
   4  -1  -7    0.63    0.40
  -4   1   7    0.72    0.35
   4  -1  -7    0.44    0.25
   4  -1  -7    0.15    0.28
   4  -1  -6   22.67    0.90
  -4   1   6   19.01    1.20
   4  -1  -6   21.18    1.12
  -4   1   6   19.15    1.07
   4  -1  -6   21.23    1.02
   4  -1  -5  113.81    3.55
  -4   1   5  121.62    3.54
   4  -1  -5  110.41    3.31
  -4   1   5  118.41    3.32
   4  -1  -5  116.94    2.79
   4  -1  -5  114.30    3.20
   4  -1  -4  200.27    5.43
   4  -1  -4  209.14    5.27
  -4   1   4  217.81    5.29
  -4   1   4  200.98    5.20
  -4   1   4  201.20    5.41
   4  -1  -4  205.01    4.81
   4  -1  -4  210.83    5.21
   4  -1  -3  344.94    8.58
  -4   1   3  359.45    8.56
   4  -1  -3  360.96    8.40
   4  -1  -3  350.73    8.43
  -4   1   3  367.12    8.53
  -4   1   3  348.41    8.44
   4  -1  -3  353.16    8.08
   4  -1  -2  168.06    4.68
  -4   1   2  174.04    4.62
   4  -1  -2  183.88    4.63
   4  -1  -2  173.83    4.53
  -4   1   2  180.49    4.39
  -4   1   2  180.00    4.65
   4  -1  -2  177.14    4.33
   4  -1  -1   18.99    1.02
  -4   1   1   18.64    0.97
  -4   1   1   19.45    0.90
   4  -1  -1   17.94    0.99
  -4   1   1   18.69    0.99
   4  -1  -1   17.71    0.85
   4  -1   0   17.12    0.93
  -4   1   0   16.86    0.87
   4  -1   0   15.74    0.94
  -4   1   0   14.96    0.89
   4  -1   0   18.24    0.89
  -4   1   0   17.65    0.99
   4  -1   1  803.66   18.02
  -4   1  -1  724.91   18.75
  -4   1  -1  826.32   18.00
  -4   1  -1  804.79   18.00
   4  -1   1  800.43   18.00
   4  -1   1  796.73   17.96
  -4   1  -2  912.19   20.38
   4  -1   2  927.77   20.44
  -4   1  -2  897.33   20.25
   4  -1   2  895.68   20.37
   4  -1   2  896.56   20.24
   4  -1   3   78.83    2.78
   4  -1   3   73.11    2.42
   4  -1   3   73.85    2.29
   4  -1   4    0.35    0.31
  -4   1  -4    0.16    0.37
   4  -1   5    2.16    0.52
   4  -1   5    1.85    0.38
  -4   1  -5    1.92    0.47
   4  -1   6   45.67    1.60
  -4   1  -6   47.68    1.98
   4  -1   6   45.14    1.94
  -4   1  -6   46.66    1.92
  -4   1  -7    1.20    0.48
   4  -1   7    1.79    0.52
   4  -1   7    2.26    0.41
   4  -1   7    1.78    0.51
  -4   1  -7    2.89    0.59
   4  -1   8   17.70    0.89
   4  -1   8   19.60    1.30
  -4   1  -8   19.08    1.30
  -4   1  -8   16.96    1.17
   4  -1   8   18.70    1.26
   4  -1   9   14.44    1.16
   4  -1   9   11.83    0.71
  -4   1  -9   12.31    1.09
   4  -1   9   13.68    1.16
  -4   1  -9   12.82    1.13
   4  -1  10   68.33    2.75
  -4   1 -10   68.36    2.79
   4  -1  10   67.98    2.03
   4  -1  10   69.97    2.80
  -4   1 -10   69.01    2.77
   4  -1  11   23.16    1.58
  -4   1 -11   25.34    1.03
   4  -1  11   24.18    0.96
   4  -1  11   25.85    1.64
  -4   1 -11   26.03    1.68
  -4   1 -11   23.03    1.60
  -4   1 -12    2.43    0.83
  -4   1 -12    2.19    0.35
   4  -1  12    1.13    0.74
  -4   1 -12    1.85    0.73
   4  -1  12    2.86    0.81
  -4   1 -13   54.78    2.65
   4  -1  13   56.41    2.63
  -4   1 -13   60.69    2.73
   4  -1  13   60.94    2.77
  -4   1 -14   59.42    2.81
   4  -1  14   59.81    2.78
  -4   1 -14   52.20    2.65
   4  -1  14   59.32    2.82
  -4   1 -15    6.58    1.16
   4  -1  15    7.85    1.22
  -4   1 -15    7.86    1.18
   4  -1  15    8.81    1.27
  -4   1 -16   11.24    1.42
   4  -1  16   11.36    1.44
  -4   1 -16   10.11    1.32
   4  -1  16   10.05    1.35
  -4   0  18   34.80    1.94
  -4   0  17   49.94    2.88
  -4   0  17   46.13    2.27
  -4   0  17   49.09    2.28
  -4   0  16   10.70    1.09
  -4   0  16    5.43    1.17
  -4   0  16    8.50    1.05
  -4   0  15   21.76    0.85
  -4   0  15   19.22    1.73
  -4   0  15   22.53    1.49
  -4   0  15   22.36    1.44
  -4   0  14   15.70    1.17
  -4   0  14   13.12    1.47
  -4   0  14   14.18    1.16
  -4   0  13   48.32    2.09
  -4   0  13   48.76    2.13
  -4   0  12  141.78    4.16
   4   0 -12  136.92    3.64
  -4   0  12  141.11    4.19
   4   0 -11    4.76    0.54
  -4   0  11    3.70    0.67
  -4   0  10  193.73    5.05
   4   0 -10  176.56    4.65
   4   0  -9    9.80    0.83
   4   0  -9   10.19    0.71
  -4   0   9   11.13    0.84
  -4   0   9   10.86    0.77
   4   0  -8   13.86    0.82
   4   0  -8   14.14    0.91
  -4   0   8   14.12    0.86
  -4   0   8   13.33    0.89
   4   0  -7  127.67    3.48
  -4   0   7  127.00    3.59
   4   0  -7  125.05    3.63
   4   0  -7  131.45    3.42
  -4   0   7  129.25    3.56
   4   0  -6   25.40    1.14
   4   0  -6   23.95    1.13
   4   0  -6   23.40    1.03
  -4   0   6   26.24    1.16
  -4   0   6   24.62    1.15
  -4   0   5    1.12    0.35
   4   0  -5    0.82    0.32
  -4   0   5    0.76    0.35
   4   0  -5    1.03    0.34
   4   0  -5    1.36    0.38
   4   0  -4   25.82    1.18
   4   0  -4   25.71    1.15
  -4   0   4   26.45    0.93
  -4   0   4   28.38    1.24
  -4   0   4   28.60    1.24
   4   0  -4   26.67    0.89
  -4   0   3    2.69    0.48
   4   0  -3    3.25    0.44
   4   0  -3    2.81    0.32
   4   0  -3    3.03    0.45
  -4   0   3    2.63    0.44
  -4   0   3    3.54    0.35
  -4   0   2  112.20    3.28
   4   0  -2  115.13    3.26
  -4   0   2  114.70    3.00
  -4   0   2  114.30    3.19
   4   0  -2  112.44    2.97
  -4   0   1   71.41    2.23
  -4   0   1   64.90    2.29
   4   0  -1   70.29    2.09
   4   0  -1   69.83    2.27
  -4   0   1   68.57    2.09
  -4   0   0    2.35    0.44
   4   0   0    3.27    0.44
   4   0   0    2.29    0.43
  -4   0   0    4.58    0.90
   4   0   0    2.23    0.45
  -4   0   0    1.61    0.40
  -4   0   0    2.52    0.41
  -4   0  -1    3.45    0.49
   4   0   1    2.90    0.47
   4   0   1    3.17    0.48
   4   0   1    0.50    0.71
   4   0   1    3.90    0.53
  -4   0  -1    4.75    0.55
  -4   0  -1    3.35    0.50
   4   0   2 1589.19   35.65
   4   0   2 1571.46   35.99
  -4   0  -2 1630.04   35.68
   4   0   2 1644.59   35.92
  -4   0  -2 1642.51   35.84
   4   0   2 1642.86   35.81
   4   0   3   23.17    1.10
  -4   0  -3   21.13    1.22
   4   0   3   25.15    1.77
  -4   0  -3   26.75    1.18
   4   0   3   25.45    1.26
   4   0   4  173.89    4.72
   4   0   4  186.09    6.17
  -4   0  -4  195.26    4.79
   4   0   5    8.47    0.65
  -4   0  -5    7.34    0.64
   4   0   6   37.25    1.41
  -4   0  -6   35.28    1.41
  -4   0  -6   36.07    1.76
  -4   0  -6   37.27    1.73
  -4   0  -7    9.12    0.90
   4   0   7    7.38    0.84
   4   0   7    6.37    0.57
   4   0   7    6.81    0.84
  -4   0  -7    7.32    0.86
  -4   0  -8    7.90    0.89
   4   0   8    5.35    0.54
   4   0   8    7.88    0.91
   4   0   8    7.60    0.91
  -4   0  -8    5.86    0.85
  -4   0  -9    1.81    0.65
   4   0   9    1.51    0.68
   4   0   9    1.88    0.38
   4   0   9    1.93    0.63
  -4   0  -9    2.08    0.66
  -4   0 -10   10.19    1.13
   4   0  10   11.64    1.15
   4   0  10   10.41    1.12
  -4   0 -10   11.97    1.20
  -4   0 -11   15.27    1.34
   4   0  11   15.36    1.31
   4   0  11   15.46    1.35
  -4   0 -11   14.25    1.31
  -4   0 -12    3.91    0.93
   4   0  12    4.58    0.92
   4   0  12    3.59    0.87
  -4   0 -12    3.82    0.90
  -4   0 -12    3.99    0.43
  -4   0 -13    0.45    0.74
   4   0  13   -0.11    0.76
   4   0  13    0.45    0.81
  -4   0 -13   -0.22    0.74
  -4   0 -14   18.93    1.69
   4   0  14   18.80    1.61
  -4   0 -14   18.26    1.66
   4   0  14   19.12    1.68
  -4   0 -15   61.79    3.09
   4   0  15   68.32    3.09
  -4   0 -15   61.79    3.01
   4   0  15   63.98    3.11
  -4  -1  18    1.20    0.63
  -4  -1  17    4.31    0.79
  -4  -1  17    3.28    1.06
  -4  -1  17    3.67    0.76
  -4  -1  16   -0.15    0.57
  -4  -1  16   -0.41    0.84
  -4  -1  15   29.70    2.10
  -4  -1  15   30.50    1.65
  -4  -1  15   30.54    1.60
  -4  -1  14   32.33    1.62
  -4  -1  14   30.66    2.08
  -4  -1  14   33.79    1.66
  -4  -1  13  457.74   11.10
  -4  -1  13  468.62   12.04
  -4  -1  13  463.40   11.16
  -4  -1  12    0.52    0.74
  -4  -1  12    0.69    0.52
  -4  -1  12    1.54    0.49
  -4  -1  11 1260.47   28.67
  -4  -1  11 1244.27   27.82
  -4  -1  11 1246.27   27.69
   4   1 -11 1239.06   27.59
  -4  -1  10  576.00   14.21
  -4  -1  10  582.68   13.50
   4   1 -10  588.67   13.38
  -4  -1  10  582.66   13.45
  -4  -1   9   37.49    1.51
  -4  -1   9   37.00    1.91
   4   1  -9   37.53    1.54
   4   1  -9   39.33    1.50
  -4  -1   9   37.71    1.54
   4   1  -8  116.72    3.88
   4   1  -8  121.17    3.34
   4   1  -8  122.45    3.35
  -4  -1   8  107.69    3.71
  -4  -1   8  115.93    3.38
  -4  -1   8  121.35    3.33
   4   1  -7   42.33    1.99
   4   1  -7   44.54    1.59
   4   1  -7   40.59    1.61
   4   1  -7   44.69    1.64
  -4  -1   7   43.14    1.62
  -4  -1   7   44.31    1.69
   4   1  -6    1.35    0.36
  -4  -1   6    1.52    0.41
   4   1  -6    1.45    0.55
  -4  -1   6    1.18    0.37
   4   1  -6    1.46    0.38
   4   1  -6    1.50    0.40
  -4  -1   6    1.41    0.18
   4   1  -5   12.21    0.96
   4   1  -5   13.29    0.55
   4   1  -5   13.18    0.83
   4   1  -5   15.83    0.82
  -4  -1   5   13.29    0.81
  -4  -1   5   12.89    0.56
   4   1  -5   13.76    0.85
  -4  -1   5   14.59    0.90
  -4  -1   4   72.41    2.01
   4   1  -4   71.50    1.99
   4   1  -4   73.63    2.36
   4   1  -4   71.95    2.31
   4   1  -4   78.12    2.28
  -4  -1   4   72.46    2.25
  -4  -1   4   75.74    2.39
   4   1  -3   11.13    0.62
   4   1  -3   11.14    0.78
   4   1  -3   10.60    0.74
  -4  -1   3   11.20    0.74
  -4  -1   3   11.25    0.63
   4   1  -2  393.94    9.39
   4   1  -2  409.65    9.62
  -4  -1   2  414.42    9.58
  -4  -1   2  409.61    9.42
   4   1  -1   38.18    1.43
  -4  -1   1   37.38    1.43
  -4  -1   1   36.96    1.45
   4   1  -1   34.66    1.47
  -4  -1   1   35.65    1.48
   4   1   0 1144.66   25.82
   4   1   0 1152.84   25.86
   4   1   0 1153.95   25.92
  -4  -1   0 1149.69   25.86
  -4  -1   0 1167.18   25.86
  -4  -1   0 1195.28   25.91
   4   1   1  325.58    7.95
   4   1   1  321.02    7.88
   4   1   1  322.34    8.03
  -4  -1  -1  327.85    7.98
  -4  -1  -1  324.62    7.98
  -4  -1  -1  333.96    7.94
   4   1   2 2894.71   62.55
   4   1   2 2829.15   62.36
  -4  -1  -2 2907.35   62.44
   4   1   2 2838.24   62.62
  -4  -1  -2 2824.50   62.57
  -4  -1  -2 2860.92   62.57
   4   1   3 2070.02   45.65
   4   1   3 2059.81   45.37
   4   1   3 2118.43   45.76
  -4  -1  -3 2106.86   45.44
  -4  -1  -3 2001.10   45.66
  -4  -1  -3 2055.69   45.66
   4   1   4  176.62    4.99
   4   1   4  175.33    4.67
  -4  -1  -4  185.54    4.74
   4   1   4  179.01    5.06
  -4  -1  -5    4.58    0.57
   4   1   5    5.07    0.54
  -4  -1  -6    2.07    0.61
  -4  -1  -6    3.05    0.48
   4   1   6    1.80    0.43
   4   1   7    1.35    0.61
   4   1   7    0.08    0.33
  -4  -1  -7    0.40    0.34
  -4  -1  -7   -0.25    0.53
   4   1   8   17.34    1.31
  -4  -1  -8   16.68    0.95
  -4  -1  -8   16.63    1.32
  -4  -1  -8   18.40    1.36
  -4  -1  -9   13.50    1.22
   4   1   9   11.42    1.13
   4   1   9   12.51    1.18
  -4  -1  -9   12.85    1.22
   4   1  10    1.52    0.72
  -4  -1 -10    0.61    0.64
   4   1  10    1.31    0.67
  -4  -1 -10    0.59    0.61
  -4  -1 -11   35.24    2.07
   4   1  11   33.97    1.98
   4   1  11   34.92    2.08
  -4  -1 -11   34.84    2.05
  -4  -1 -12    6.66    1.10
   4   1  12    7.70    1.16
   4   1  12    7.61    1.15
  -4  -1 -12    5.46    1.02
  -4  -1 -13   61.88    3.03
   4   1  13   63.12    2.93
   4   1  13   65.76    3.06
  -4  -1 -13   65.69    3.01
  -4  -1 -14   62.19    3.08
   4   1  14   53.88    2.78
  -4  -1 -14   61.00    2.97
   4   1  14   56.85    2.92
  -4  -2  18   11.35    1.55
  -4  -2  17   10.85    0.96
  -4  -2  17   11.33    1.46
  -4  -2  16   19.59    1.77
  -4  -2  16   20.02    1.29
  -4  -2  16   24.03    1.30
  -4  -2  15    8.02    0.80
  -4  -2  15   10.49    1.33
  -4  -2  15    7.24    0.80
  -4  -2  14   14.76    0.98
  -4  -2  14   15.21    1.51
  -4  -2  14   15.21    1.02
  -4  -2  14   13.67    0.92
  -4  -2  13    0.41    0.41
  -4  -2  13   -0.11    0.69
  -4  -2  13    0.16    0.43
  -4  -2  13    0.74    0.47
  -4  -2  12   17.74    1.46
  -4  -2  12   18.03    1.03
  -4  -2  12   17.94    1.08
  -4  -2  11    0.57    0.47
  -4  -2  11    0.66    0.66
  -4  -2  11    0.88    0.42
   4   2 -10  117.88    3.40
  -4  -2  10  119.97    3.48
  -4  -2  10  114.14    3.94
  -4  -2  10  117.71    3.27
   4   2  -9   42.41    2.08
  -4  -2   9   40.47    1.54
  -4  -2   9   41.27    2.00
   4   2  -9   39.80    1.49
   4   2  -9   39.95    1.61
  -4  -2   9   42.19    1.67
   4   2  -8    0.08    0.50
   4   2  -8    0.39    0.39
  -4  -2   8    0.31    0.41
  -4  -2   8    0.46    0.51
  -4  -2   8    0.40    0.31
   4   2  -8    0.11    0.29
   4   2  -7   56.68    1.99
   4   2  -7   54.87    2.30
  -4  -2   7   51.44    2.19
   4   2  -7   53.26    1.73
   4   2  -7   53.10    1.94
  -4  -2   7   54.13    1.81
  -4  -2   7   52.85    1.39
  -4  -2   7   54.16    1.98
  -4  -2   6    0.06    0.18
   4   2  -6    0.64    0.47
  -4  -2   6    0.07    0.42
   4   2  -6    0.20    0.32
  -4  -2   6    0.05    0.35
   4   2  -6    0.28    0.27
   4   2  -6   -0.20    0.37
  -4  -2   6    0.33    0.28
  -4  -2   5   34.86    1.49
   4   2  -5   33.70    1.65
  -4  -2   5   34.65    1.62
   4   2  -5   34.21    1.16
   4   2  -5   34.08    1.48
   4   2  -5   34.29    1.47
  -4  -2   5   33.81    1.33
  -4  -2   5   33.79    1.16
   4   2  -5   36.47    1.34
  -4  -2   4    1.66    0.32
   4   2  -4    2.13    0.46
   4   2  -4    1.81    0.50
  -4  -2   4    1.84    0.44
  -4  -2   4    1.31    0.45
   4   2  -4    1.89    0.44
   4   2  -4    1.87    0.42
  -4  -2   4    1.43    0.32
   4   2  -4    2.25    0.34
  -4  -2   3   45.48    1.88
   4   2  -3   45.41    1.57
   4   2  -3   46.98    1.91
   4   2  -3   45.24    1.77
   4   2  -3   44.53    1.68
  -4  -2   3   46.23    1.65
  -4  -2   3   47.56    1.59
  -4  -2   2    3.13    0.43
   4   2  -2    4.17    0.50
   4   2  -2    2.95    0.54
  -4  -2   2    5.16    0.79
   4   2  -2    2.73    0.50
   4   2  -2    3.21    0.49
  -4  -2   2    3.94    0.48
   4   2  -1    0.13    0.32
  -4  -2   1   -0.27    0.33
   4   2  -1    0.05    0.36
  -4  -2   1    0.15    0.35
   4   2  -1   -0.06    0.34
   4   2  -1   -0.05    0.32
  -4  -2   1   -0.14    0.33
  -4  -2   0    9.62    0.76
   4   2   0    9.91    0.78
   4   2   0    9.63    0.84
   4   2   0   10.39    0.78
   4   2   0   10.18    0.81
  -4  -2   0    8.68    0.74
  -4  -2   0    9.29    0.75
   4   2   1  132.39    3.76
   4   2   1  124.25    3.86
   4   2   1  128.16    3.78
  -4  -2  -1  127.39    3.72
  -4  -2  -1  123.57    3.67
   4   2   1  131.69    3.66
  -4  -2  -1  124.06    3.64
  -4  -2  -2    0.48    0.46
   4   2   2    0.20    0.41
   4   2   2    0.24    0.43
  -4  -2  -2    0.73    0.42
   4   2   2    0.72    0.55
   4   2   2    0.63    0.45
  -4  -2  -2    0.12    0.40
   4   2   3   31.33    1.57
   4   2   3   31.71    1.39
   4   2   3   31.90    1.58
  -4  -2  -3   30.84    1.54
  -4  -2  -3   30.15    1.53
  -4  -2  -3   30.06    1.40
   4   2   4   20.34    1.28
   4   2   4   20.52    1.32
   4   2   4   20.28    1.09
  -4  -2  -4   20.17    1.14
  -4  -2  -4   22.43    1.34
   4   2   5   58.24    2.39
  -4  -2  -5   58.24    2.06
  -4  -2  -5   52.70    2.30
   4   2   5   57.66    2.01
   4   2   6   93.94    3.34
  -4  -2  -6   90.96    2.84
   4   2   7   13.35    1.20
  -4  -2  -7   12.72    1.20
  -4  -2  -7   14.12    0.92
   4   2   8   27.96    1.71
  -4  -2  -8   25.19    1.23
  -4  -2  -8   24.51    1.63
   4   2   9   -0.19    0.66
  -4  -2  -9   -0.09    0.39
  -4  -2  -9   -0.30    0.73
  -4  -2 -10    7.90    1.10
   4   2  10    7.65    1.07
   4   2  10    4.49    0.96
  -4  -2 -10    6.83    1.05
  -4  -2 -11    1.99    0.88
   4   2  11    2.35    0.90
   4   2  11    1.51    0.79
  -4  -2 -11    2.22    0.83
  -4  -2 -12    2.86    0.94
   4   2  12    3.15    1.01
   4   2  12    3.33    0.70
   4   2  12    3.80    0.93
  -4  -2 -12    4.19    1.02
  -4  -2 -13    9.79    1.32
   4   2  13    8.73    1.26
   4   2  13    8.98    0.95
   4   2  13    8.01    1.21
  -4  -2 -13    6.39    1.27
  -4  -3  18    7.96    1.41
  -4  -3  17   23.00    1.98
  -4  -3  16    0.19    0.41
  -4  -3  16    0.26    0.86
  -4  -3  16   -0.41    0.51
  -4  -3  16   -0.36    0.44
  -4  -3  15    0.78    0.42
  -4  -3  15    0.12    0.82
  -4  -3  15    0.77    0.45
  -4  -3  15    0.27    0.47
  -4  -3  14    0.17    0.51
  -4  -3  14    0.04    0.35
  -4  -3  14    0.58    0.79
  -4  -3  14    0.13    0.38
  -4  -3  13    6.32    0.60
  -4  -3  13    6.91    0.78
  -4  -3  13    6.79    1.05
  -4  -3  13    6.15    0.65
  -4  -3  12    2.47    0.43
  -4  -3  12    2.50    0.59
  -4  -3  12    2.01    0.74
  -4  -3  12    2.46    0.46
  -4  -3  11   17.43    1.42
  -4  -3  11   19.60    0.98
  -4  -3  11   20.16    1.16
   4   3 -10    0.19    0.61
  -4  -3  10   -0.23    0.46
  -4  -3  10    0.26    0.33
  -4  -3  10    0.62    0.58
  -4  -3   9   43.91    1.80
   4   3  -9   40.70    2.08
  -4  -3   9   45.19    2.09
   4   3  -9   40.13    1.41
  -4  -3   9   42.94    1.48
   4   3  -8   40.07    1.69
  -4  -3   8   43.20    1.76
   4   3  -8   41.13    2.02
  -4  -3   8   43.40    1.97
   4   3  -8   40.50    1.37
  -4  -3   8   39.08    1.40
  -4  -3   8   38.70    1.16
  -4  -3   7   14.39    0.99
   4   3  -7   12.96    1.11
  -4  -3   7   13.12    1.07
   4   3  -7   14.28    0.73
  -4  -3   7   12.88    0.74
  -4  -3   7   13.95    0.65
   4   3  -7   15.21    0.99
   4   3  -6    7.04    0.84
   4   3  -6    8.55    0.60
  -4  -3   6    8.37    0.85
  -4  -3   6    7.88    0.58
   4   3  -6    7.71    0.76
   4   3  -6    9.01    0.77
  -4  -3   6    8.94    0.77
  -4  -3   6    8.93    0.56
  -4  -3   5   23.48    1.23
   4   3  -5   19.49    1.27
  -4  -3   5   19.81    1.23
   4   3  -5   20.50    0.97
   4   3  -5   21.98    0.96
   4   3  -5   19.14    1.15
   4   3  -5   20.66    1.01
  -4  -3   5   21.07    0.96
   4   3  -5   21.67    1.19
  -4  -3   5   19.91    0.93
   4   3  -4   12.13    0.99
   4   3  -4   14.59    0.97
   4   3  -4   11.43    0.90
   4   3  -4   13.85    0.83
  -4  -3   4   13.15    0.99
   4   3  -4   13.97    0.81
  -4  -3   4   14.54    0.82
  -4  -3   4   12.07    0.76
  -4  -3   3    0.83    0.40
   4   3  -3    1.32    0.48
  -4  -3   3    1.13    0.51
   4   3  -3    1.80    0.47
   4   3  -3    0.86    0.33
   4   3  -3    1.29    0.37
  -4  -3   3    0.88    0.32
  -4  -3   2   13.05    0.94
   4   3  -2   12.63    0.84
   4   3  -2   12.80    0.99
  -4  -3   2   12.81    1.31
   4   3  -2   14.00    0.91
  -4  -3   2   13.69    0.84
  -4  -3   2   13.86    0.89
  -4  -3   1   15.34    1.03
   4   3  -1   17.41    1.02
   4   3  -1   15.12    1.08
   4   3  -1   15.63    1.01
  -4  -3   1   16.26    0.99
   4   3  -1   17.43    1.08
  -4  -3   1   15.45    1.01
   4   3   0  118.89    3.52
   4   3   0  116.51    3.50
   4   3   0  108.78    3.61
   4   3   0  112.93    3.54
  -4  -3   0  119.04    3.46
   4   3   0  115.98    3.47
  -4  -3   0  113.68    3.48
  -4  -3   0  116.74    3.51
  -4  -3  -1   93.08    3.01
   4   3   1   91.43    3.07
   4   3   1   96.00    3.28
   4   3   1   94.75    3.11
   4   3   1   98.49    3.13
  -4  -3  -1   98.68    3.09
  -4  -3  -1   90.38    3.07
   4   3   1   98.33    3.04
   4   3   2  117.31    3.58
  -4  -3  -2  121.92    3.64
   4   3   2  117.57    3.76
   4   3   2  130.38    4.15
   4   3   2  119.78    3.74
   4   3   2  126.81    3.83
  -4  -3  -2  127.15    3.79
  -4  -3  -2  121.49    3.79
  -4  -3  -3   16.61    1.08
   4   3   3   17.33    1.16
   4   3   3   18.20    1.25
   4   3   3   19.71    1.65
   4   3   3   17.83    1.24
  -4  -3  -3   16.46    1.19
  -4  -3  -3   15.72    1.17
   4   3   4   17.68    1.30
   4   3   4   14.57    1.71
   4   3   4   15.46    1.13
   4   3   4   16.06    1.24
  -4  -3  -4   13.95    1.18
  -4  -3  -4   16.84    1.25
  -4  -3  -4   17.65    1.11
   4   3   5   84.54    4.56
   4   3   5   75.25    2.77
   4   3   5   78.73    3.00
  -4  -3  -5   76.80    2.61
  -4  -3  -5   78.75    2.99
   4   3   6   84.03    2.97
   4   3   6   87.16    3.27
  -4  -3  -6   85.59    2.81
  -4  -3  -6   86.53    3.26
  -4  -3  -7    6.73    1.01
  -4  -3  -7    8.49    1.07
  -4  -3  -7    8.34    0.81
   4   3   7    8.16    0.88
   4   3   7    6.07    0.95
  -4  -3  -8    2.66    0.81
  -4  -3  -8    1.59    0.51
   4   3   8    2.00    0.78
   4   3   8    0.81    0.59
   4   3   8    1.88    0.71
  -4  -3  -9    4.66    1.00
  -4  -3  -9    5.41    0.68
   4   3   9    4.74    0.80
   4   3   9    4.93    0.91
  -4  -3 -10    7.98    1.16
   4   3  10    8.70    1.17
   4   3  10    8.41    0.97
  -4  -3 -10    6.87    0.73
  -4  -3 -11    5.83    1.15
   4   3  11    7.89    0.91
  -4  -3 -11    8.63    1.24
   4   3  12   10.48    1.40
   4   3  12   13.51    1.10
  -4  -3 -12   12.69    1.43
  -4  -4  18    2.73    1.14
  -4  -4  17   23.34    1.97
  -4  -4  16   12.49    1.49
  -4  -4  16   11.96    0.97
  -4  -4  16   10.34    0.69
  -4  -4  15   -0.16    0.35
  -4  -4  15    0.19    0.50
  -4  -4  15   -0.12    0.89
  -4  -4  14    1.78    0.35
  -4  -4  14    2.33    0.63
  -4  -4  14    1.71    0.83
  -4  -4  14    1.89    0.40
  -4  -4  13    0.38    0.29
  -4  -4  13    0.52    0.53
  -4  -4  13    0.96    0.81
  -4  -4  13   -0.09    0.28
  -4  -4  12    5.26    0.44
  -4  -4  12    5.76    0.75
  -4  -4  12    5.74    0.48
  -4  -4  12    4.63    0.92
  -4  -4  11    1.63    0.57
   4   4 -11    1.44    0.71
  -4  -4  11    1.42    0.76
  -4  -4  11    1.39    0.32
  -4  -4  10   55.18    2.20
   4   4 -10   56.05    2.59
  -4  -4  10   59.10    2.52
  -4  -4  10   54.21    1.64
  -4  -4  10   55.12    1.47
  -4  -4   9  116.40    3.64
   4   4  -9  118.91    4.05
  -4  -4   9  122.07    3.96
   4   4  -9  117.81    2.95
  -4  -4   9  115.84    3.00
  -4  -4   9  115.11    2.94
  -4  -4   8   25.43    1.01
  -4  -4   8   26.12    1.41
   4   4  -8   26.85    1.63
  -4  -4   8   24.13    1.49
  -4  -4   8   25.70    0.99
   4   4  -8   23.65    0.93
  -4  -4   7   23.02    1.01
  -4  -4   7   23.89    1.34
   4   4  -7   22.91    1.47
  -4  -4   7   19.51    1.33
   4   4  -7   22.01    0.92
  -4  -4   7   23.92    0.96
  -4  -4   6  118.59    3.39
  -4  -4   6  126.14    3.80
   4   4  -6  126.52    3.99
  -4  -4   6  117.34    3.84
   4   4  -6  126.77    3.28
  -4  -4   6  125.27    3.28
  -4  -4   5  255.21    6.36
  -4  -4   5  257.23    6.73
   4   4  -5  261.63    6.93
   4   4  -5  252.48    6.76
  -4  -4   5  261.63    6.25
  -4  -4   5  255.59    6.84
   4   4  -5  254.70    6.32
  -4  -4   4   30.09    1.34
   4   4  -4   27.35    1.54
  -4  -4   4   31.70    1.74
   4   4  -4   31.20    1.35
   4   4  -4   27.97    1.51
   4   4  -4   27.77    1.30
  -4  -4   4   28.83    1.25
  -4  -4   3  134.12    3.81
   4   4  -3  126.82    4.05
   4   4  -3  136.19    3.83
  -4  -4   3  137.60    3.70
  -4  -4   3  131.23    4.73
   4   4  -3  128.30    3.71
  -4  -4   2   41.54    1.75
  -4  -4   2   39.02    1.78
   4   4  -2   37.55    1.84
   4   4  -2   40.47    1.71
   4   4  -2   41.60    1.69
  -4  -4   2   44.55    1.70
  -4  -4   1   66.15    2.44
  -4  -4   1   67.92    2.47
   4   4  -1   68.87    2.43
   4   4  -1   66.86    2.59
   4   4  -1   64.13    2.51
   4   4  -1   67.99    2.41
  -4  -4   1   70.90    2.38
   4   4   0   59.58    2.29
  -4  -4   0   62.74    2.33
   4   4   0   61.32    2.39
   4   4   0   60.91    2.33
   4   4   0   59.74    2.47
  -4  -4   0   61.31    2.27
  -4  -4   0   59.07    2.32
   4   4   1   13.48    1.06
  -4  -4  -1   14.71    1.06
   4   4   1   13.38    1.07
   4   4   1   13.57    1.23
   4   4   1   13.77    1.06
  -4  -4  -1   13.25    1.05
  -4  -4  -1   13.28    1.07
  -4  -4  -2   38.29    1.75
   4   4   2   38.36    1.86
   4   4   2   40.23    2.07
   4   4   2   39.49    1.87
   4   4   2   37.85    1.83
  -4  -4  -2   33.49    1.74
  -4  -4  -2   36.72    1.87
  -4  -4  -3  106.47    3.41
   4   4   3  102.37    3.61
   4   4   3  108.63    3.57
   4   4   3  105.43    3.59
  -4  -4  -3  105.87    3.65
  -4  -4  -3  103.27    3.57
   4   4   3  123.87    4.33
  -4  -4  -4   81.34    2.85
   4   4   4   91.24    3.93
   4   4   4   81.81    3.16
   4   4   4   86.01    3.17
   4   4   4   92.32    3.13
  -4  -4  -4   83.18    3.16
  -4  -4  -4   82.58    3.17
   4   4   5   19.64    1.48
   4   4   5   21.54    1.41
   4   4   5   23.87    2.38
   4   4   5   17.90    1.40
  -4  -4  -5   20.75    1.47
  -4  -4  -5   19.41    1.24
  -4  -4  -6   10.10    1.19
  -4  -4  -6   10.02    0.92
   4   4   6    7.96    2.12
   4   4   6   10.62    1.05
   4   4   6    8.70    1.10
  -4  -4  -7   99.39    3.71
   4   4   7   95.04    3.33
   4   4   7   84.80    5.17
   4   4   7   95.81    3.67
  -4  -4  -7   95.44    3.12
  -4  -4  -7   90.97    3.57
  -4  -4  -8   64.70    2.99
   4   4   8   62.13    2.93
   4   4   8   65.97    2.63
   4   4   8   66.20    2.99
  -4  -4  -8   68.95    2.48
  -4  -4  -8   67.43    3.01
  -4  -4  -9   71.06    3.22
   4   4   9   68.94    3.12
   4   4   9   67.86    2.70
  -4  -4  -9   70.12    2.49
   4   4   9   72.93    3.21
  -4  -4  -9   70.25    3.18
  -4  -4 -10   48.26    2.70
   4   4  10   50.06    2.63
   4   4  10   48.94    2.17
   4   4  10   49.04    2.63
  -4  -4 -10   43.93    2.58
   4   4  11   -0.16    0.61
  -4  -5  18   18.21    1.78
  -4  -5  17    1.62    1.02
  -4  -5  16   10.09    0.98
  -4  -5  16    9.17    1.31
  -4  -5  15   23.75    1.79
  -4  -5  15   23.34    1.40
  -4  -5  14    8.91    1.20
  -4  -5  14    9.50    0.97
  -4  -5  13    4.56    0.97
  -4  -5  13    4.44    0.76
  -4  -5  12    1.80    0.73
  -4  -5  12    1.61    0.59
  -4  -5  12    1.36    0.19
  -4  -5  11   19.40    0.61
  -4  -5  11   22.34    0.82
  -4  -5  11   23.89    1.41
   4   5 -11   22.31    1.64
  -4  -5  11   22.17    1.54
   4   5 -10    1.30    0.72
  -4  -5  10    0.94    0.34
  -4  -5  10    0.63    0.66
  -4  -5  10    0.67    0.61
  -4  -5  10    0.76    0.20
   4   5  -9    3.06    0.82
  -4  -5   9    4.31    0.49
  -4  -5   9    3.39    0.71
  -4  -5   9    2.96    0.68
  -4  -5   9    3.53    0.33
  -4  -5   8  121.80    3.39
   4   5  -8  122.23    4.11
  -4  -5   8  127.10    3.94
   4   5  -8  121.92    3.03
  -4  -5   8  118.92    3.97
  -4  -5   8  124.00    3.11
  -4  -5   7  163.56    4.34
   4   5  -7  163.57    4.98
  -4  -5   7  169.94    4.87
   4   5  -7  162.57    4.02
  -4  -5   7  162.27    4.87
  -4  -5   7  161.97    4.07
  -4  -5   6    0.03    0.29
  -4  -5   6    0.25    0.42
   4   5  -6   -0.24    0.55
  -4  -5   6    0.40    0.57
   4   5  -6    0.35    0.31
  -4  -5   6    0.07    0.50
   4   5  -5    6.67    0.65
  -4  -5   5    7.87    0.77
  -4  -5   5    7.01    1.01
  -4  -5   5    6.62    0.83
  -4  -5   5    7.98    0.63
   4   5  -5    7.08    0.88
  -4  -5   4   11.12    0.89
   4   5  -4    9.64    0.76
   4   5  -4    9.39    0.97
  -4  -5   4    9.75    1.44
  -4  -5   4    9.55    0.74
  -4  -5   3   36.94    1.71
  -4  -5   3   34.67    1.80
   4   5  -3   38.51    1.89
   4   5  -3   39.80    1.73
   4   5  -3   35.36    1.57
  -4  -5   3   40.47    1.61
  -4  -5   2    6.97    0.71
  -4  -5   2    5.23    0.74
   4   5  -2    6.21    0.85
   4   5  -2    6.05    0.90
   4   5  -2    5.70    0.78
   4   5  -2    4.76    0.66
  -4  -5   2    5.78    0.78
  -4  -5   1   37.84    1.84
  -4  -5   1   39.19    1.85
   4   5  -1   40.95    1.81
   4   5  -1   36.39    1.90
   4   5  -1   41.14    1.89
   4   5  -1   39.69    1.94
  -4  -5   1   39.73    1.77
  -4  -5   0   79.05    2.93
  -4  -5   0   80.30    2.92
   4   5   0   79.30    3.13
   4   5   0   84.53    2.99
   4   5   0   82.02    3.02
   4   5   0   79.12    2.85
  -4  -5   0   86.13    2.89
  -4  -5  -1   16.30    1.28
  -4  -5  -1   17.42    1.24
   4   5   1   17.46    1.41
   4   5   1   16.60    1.29
   4   5   1   17.57    1.30
   4   5   1   18.66    1.28
  -4  -5  -1   15.52    1.19
  -4  -5  -2    7.38    0.97
  -4  -5  -2    7.24    0.92
   4   5   2    7.27    0.91
   4   5   2    9.62    1.25
   4   5   2    9.42    1.07
   4   5   2    6.78    0.92
  -4  -5  -2    7.49    0.85
  -4  -5  -3    0.61    0.56
  -4  -5  -3    0.56    0.63
   4   5   3    0.84    0.62
   4   5   3    2.33    1.01
   4   5   3    0.83    0.63
  -4  -5  -3    1.48    0.63
   4   5   3    1.04    0.60
  -4  -5  -4   14.02    1.32
  -4  -5  -4   15.58    1.37
   4   5   4   15.72    1.36
   4   5   4   15.31    1.71
   4   5   4   15.98    1.32
  -4  -5  -4   16.24    1.21
   4   5   4   16.39    1.34
  -4  -5  -5   20.19    1.53
  -4  -5  -5   20.83    1.33
   4   5   5   22.47    1.50
   4   5   5   19.27    1.55
   4   5   5   20.74    2.01
   4   5   5   19.91    1.51
  -4  -5  -6    7.21    1.09
   4   5   6    8.29    1.01
  -4  -5  -6    8.20    0.91
   4   5   6   11.69    2.10
   4   5   6    8.71    1.13
  -4  -5  -7    2.15    0.85
  -4  -5  -7    2.42    0.88
  -4  -5  -7    3.56    0.72
   4   5   7    4.41    2.12
   4   5   7    2.48    0.73
   4   5   7    2.94    0.86
  -4  -5  -8    2.77    0.94
  -4  -5  -8    2.21    0.86
  -4  -5  -8    2.58    0.67
   4   5   8    3.10    1.04
   4   5   8    2.78    2.08
   4   5   8    2.99    0.79
   4   5   8    4.32    1.05
  -4  -5  -9    1.53    0.93
  -4  -5  -9    0.78    0.80
  -4  -5  -9    0.13    0.58
   4   5   9    1.24    0.98
   4   5   9    0.25    0.80
   4   5  10   17.43    1.36
  -4  -6  18    3.91    1.18
  -4  -6  17    4.22    1.16
  -4  -6  16   18.32    1.69
  -4  -6  16   18.74    1.34
  -4  -6  15    1.29    0.87
  -4  -6  15    0.24    0.57
  -4  -6  14   -0.33    0.75
  -4  -6  14    1.05    0.63
  -4  -6  13   16.49    1.46
  -4  -6  13   13.60    0.61
  -4  -6  13   17.04    1.31
  -4  -6  13   15.18    0.62
   4   6 -12    1.57    0.82
  -4  -6  12    2.65    0.38
  -4  -6  12    2.79    0.80
  -4  -6  12    1.20    0.77
  -4  -6  11   24.19    1.06
   4   6 -11   22.39    1.69
  -4  -6  11   24.86    1.54
  -4  -6  11   25.69    1.66
  -4  -6  10   51.25    1.77
   4   6 -10   49.50    2.46
  -4  -6  10   52.29    2.30
  -4  -6  10   46.40    2.28
  -4  -6   9    0.70    0.19
   4   6  -9    0.20    0.72
  -4  -6   9    1.06    0.45
  -4  -6   9    0.61    0.68
  -4  -6   9    0.66    0.59
  -4  -6   8  155.47    4.24
   4   6  -8  150.72    4.85
  -4  -6   8  155.82    4.79
  -4  -6   8  159.68    4.76
   4   6  -8  148.60    3.59
  -4  -6   8  154.77    3.73
  -4  -6   7   10.72    0.88
  -4  -6   7   13.02    1.31
  -4  -6   7   12.29    1.11
   4   6  -7   12.75    1.21
   4   6  -7   11.09    0.63
  -4  -6   7   11.73    0.68
  -4  -6   6   26.06    1.38
   4   6  -6   27.02    1.66
  -4  -6   6   26.41    1.63
   4   6  -6   27.41    1.19
  -4  -6   6   27.86    1.89
  -4  -6   6   26.33    1.14
  -4  -6   5   23.73    1.39
   4   6  -5   26.51    1.62
   4   6  -5   25.24    1.22
  -4  -6   5   24.30    2.19
  -4  -6   5   25.31    1.18
  -4  -6   4    0.50    0.41
  -4  -6   4    0.41    0.55
   4   6  -4    0.34    0.60
   4   6  -4    0.68    0.45
   4   6  -3    6.63    0.94
  -4  -6   3    9.53    0.85
  -4  -6   3    9.24    0.95
   4   6  -3    8.60    0.81
  -4  -6   3    8.39    0.94
  -4  -6   2   73.70    2.84
   4   6  -2   71.95    2.64
  -4  -6   2   80.15    2.93
   4   6  -2   74.68    2.99
  -4  -6   2   77.33    2.66
  -4  -6   1    2.26    0.59
  -4  -6   1    2.58    0.74
   4   6  -1    1.93    0.76
   4   6  -1    1.15    0.61
   4   6  -1    2.65    0.74
  -4  -6   1    0.98    0.59
   4   6  -1    2.24    0.61
  -4  -6   0    2.69    0.69
  -4  -6   0    3.43    0.85
   4   6   0    2.36    0.83
   4   6   0    3.30    0.77
   4   6   0    3.70    0.80
  -4  -6   0    3.61    0.73
   4   6   0    2.74    0.70
  -4  -6  -1    9.41    1.00
  -4  -6  -1    9.17    1.05
   4   6   1    8.24    1.02
   4   6   1    8.05    1.01
  -4  -6  -1    7.56    0.96
   4   6   1    7.49    1.13
   4   6   1    7.94    0.94
   4   6   2    2.46    0.89
  -4  -6  -2    3.60    0.82
  -4  -6  -2    3.33    0.83
   4   6   2    1.94    0.73
   4   6   2    1.92    0.70
  -4  -6  -2    2.30    0.68
   4   6   2    2.20    0.73
   4   6   3   12.94    1.43
  -4  -6  -3   11.27    1.17
  -4  -6  -3   11.38    1.21
   4   6   3   11.21    1.25
   4   6   3   11.51    1.19
  -4  -6  -3   10.79    1.04
   4   6   3   11.81    1.16
   4   6   4    8.32    1.04
  -4  -6  -4    8.04    1.08
  -4  -6  -4    6.11    1.04
   4   6   4    8.97    1.32
  -4  -6  -4    6.62    0.93
   4   6   4    7.72    1.08
   4   6   4    6.83    1.09
  -4  -6  -5   18.58    1.54
  -4  -6  -5   18.63    1.35
  -4  -6  -5   16.51    1.54
   4   6   5   21.90    2.15
   4   6   5   18.24    1.40
   4   6   5   20.31    1.65
   4   6   5   17.64    1.53
  -4  -6  -6    1.40    0.93
  -4  -6  -6    0.56    0.65
   4   6   6    2.06    1.25
   4   6   6    0.74    0.71
   4   6   6    1.02    0.77
  -4  -6  -7    0.37    0.92
  -4  -6  -7    0.95    0.67
   4   6   7    2.23    1.77
   4   6   7    0.82    0.71
   4   6   7    0.97    0.84
  -4  -6  -8    9.52    1.03
   4   6   8    9.42    1.12
  -4  -7  17    4.52    1.08
  -4  -7  16    1.95    0.73
  -4  -7  16    1.59    0.96
  -4  -7  15   26.46    1.66
  -4  -7  15   26.98    1.89
  -4  -7  14    7.60    1.12
  -4  -7  14    6.74    0.96
  -4  -7  13    0.55    0.37
  -4  -7  13    0.42    0.66
  -4  -7  13    0.45    0.65
   4   7 -12    3.56    0.98
  -4  -7  12    2.80    0.49
  -4  -7  12    1.30    0.67
  -4  -7  12    3.86    0.83
  -4  -7  11    0.48    0.71
   4   7 -11    0.88    0.86
  -4  -7  11    0.51    0.46
  -4  -7  11    0.09    0.60
   4   7 -10    1.71    0.88
  -4  -7  10    1.35    0.51
  -4  -7  10    1.58    0.78
  -4  -7  10    0.45    0.66
   4   7  -9    3.83    0.94
  -4  -7   9    4.00    0.65
  -4  -7   9    4.99    0.91
  -4  -7   9    4.35    0.87
   4   7  -8    3.54    0.85
  -4  -7   8    3.40    0.67
  -4  -7   8    3.79    0.93
  -4  -7   8    3.46    0.82
  -4  -7   7   33.33    1.24
  -4  -7   7   32.54    1.62
   4   7  -7   31.04    1.85
  -4  -7   7   38.28    2.00
   4   7  -7   31.52    1.15
  -4  -7   7   31.65    2.19
  -4  -7   6   54.35    1.89
  -4  -7   6   56.40    2.29
   4   7  -6   55.23    1.93
   4   7  -6   54.10    2.47
  -4  -7   6   57.30    2.55
  -4  -7   6   60.66    3.62
  -4  -7   5    4.91    0.61
  -4  -7   5    5.93    0.87
   4   7  -5    4.20    0.84
   4   7  -5    4.53    0.61
  -4  -7   4    0.50    0.52
  -4  -7   4    0.64    0.63
   4   7  -4    0.40    0.45
  -4  -7   4    0.09    0.65
   4   7  -4    0.18    0.62
  -4  -7   3   19.66    1.21
  -4  -7   3   16.40    1.31
   4   7  -3   18.25    1.44
  -4  -7   3   18.22    1.40
   4   7  -3   20.39    1.25
  -4  -7   2   29.15    1.53
  -4  -7   2   27.99    1.70
  -4  -7   2   25.78    1.64
   4   7  -2   28.03    1.79
   4   7  -2   25.08    1.46
  -4  -7   1   -0.08    0.55
  -4  -7   1    0.66    0.72
   4   7  -1   -0.15    0.57
  -4  -7   1   -0.09    0.56
   4   7  -1   -0.10    0.63
  -4  -7   0    3.04    0.70
  -4  -7   0    1.49    0.76
   4   7   0    1.95    0.81
  -4  -7   0    1.92    0.65
   4   7   0    1.91    0.67
  -4  -7  -1    0.62    0.70
   4   7   1    0.53    0.77
  -4  -7  -1    0.42    0.67
  -4  -7  -1    0.46    0.67
   4   7   1    1.33    0.69
  -4  -7  -2   50.19    2.53
  -4  -7  -2   47.26    2.32
   4   7   2   45.85    2.42
  -4  -7  -2   47.74    2.29
   4   7   2   46.02    2.29
   4   7   2   42.05    2.43
  -4  -7  -3    4.26    0.94
   4   7   3    5.20    1.06
  -4  -7  -3    6.61    0.96
   4   7   3    5.58    1.00
   4   7   3    5.85    1.15
  -4  -7  -4    0.22    0.73
  -4  -7  -4   -0.36    0.82
   4   7   4    0.50    0.97
  -4  -7  -4   -0.18    0.54
   4   7   4   -0.60    0.81
   4   7   4    1.18    0.74
  -4  -7  -5    1.77    0.93
   4   7   5    0.75    0.89
  -4  -7  -5    1.09    0.69
   4   7   5    1.39    1.29
   4   7   5    1.49    0.81
  -4  -7  -6    0.09    0.69
   4   7   6    2.67    1.40
   4   7   6    0.36    0.89
  -4  -7  -7    0.97    0.76
  -4  -8  17   40.88    2.45
  -4  -8  16    1.28    0.85
  -4  -8  16    1.68    0.96
  -4  -8  15   19.93    1.55
  -4  -8  15   19.75    1.65
  -4  -8  14    3.60    0.95
  -4  -8  14    3.85    0.91
  -4  -8  13   34.61    1.99
  -4  -8  13   36.75    2.11
  -4  -8  12   27.65    1.37
   4   8 -12   29.80    2.03
  -4  -8  12   31.34    1.87
  -4  -8  12   30.13    1.87
   4   8 -11    4.66    1.02
  -4  -8  11    4.58    0.71
  -4  -8  11    6.94    1.06
  -4  -8  11    5.10    0.96
  -4  -8  10   15.84    1.10
  -4  -8  10   14.99    1.40
   4   8 -10   12.48    1.36
  -4  -8  10   15.07    1.43
  -4  -8   9   13.93    1.07
   4   8  -9   12.73    1.33
  -4  -8   9   10.73    1.44
  -4  -8   9   11.32    1.22
   4   8  -8    0.20    0.70
  -4  -8   8   -0.44    0.58
  -4  -8   8   -0.51    1.21
  -4  -8   8    0.10    0.66
   4   8  -7    1.66    0.73
  -4  -8   7    2.39    0.69
   4   8  -7    1.35    0.37
   4   8  -7    0.86    0.39
  -4  -8   7    1.51    0.73
  -4  -8   6    7.43    0.97
   4   8  -6    8.08    1.07
   4   8  -6    7.33    0.72
  -4  -8   5    1.63    0.77
   4   8  -5    0.79    0.79
   4   8  -5    1.12    0.53
  -4  -8   4  154.06    4.89
   4   8  -4  151.57    4.99
  -4  -8   4  161.65    5.08
   4   8  -4  156.51    4.48
  -4  -8   3    2.57    0.84
  -4  -8   3    3.55    0.94
   4   8  -3    4.91    1.05
   4   8  -3    2.58    0.69
  -4  -8   2   69.75    2.69
  -4  -8   2   72.90    3.05
  -4  -8   2   74.22    3.08
   4   8  -2   72.50    3.09
   4   8  -2   70.07    2.72
  -4  -8   1    0.63    0.74
   4   8  -1    1.63    0.77
  -4  -8   1    2.33    0.78
   4   8  -1    1.49    0.68
  -4  -8   0    0.44    0.75
   4   8   0    0.45    0.84
  -4  -8   0    0.20    0.68
   4   8   0   -0.18    0.62
   4   8   1    0.68    0.67
  -4  -8  -1    1.62    0.91
   4   8   1    0.91    0.84
  -4  -8  -1    1.62    0.76
  -4  -8  -2   11.14    1.40
  -4  -8  -2    8.71    1.12
   4   8   2    7.78    1.34
   4   8   2    9.18    1.15
  -4  -8  -3    3.30    1.07
  -4  -8  -3    2.64    0.89
   4   8   3    1.68    1.11
   4   8   3    4.06    0.95
   4   8   4    9.40    1.42
  -4  -8  -4    8.84    1.18
   4   8   4    9.29    1.24
  -4  -8  -5    8.04    1.15
  -4  -9  15    5.20    1.07
  -4  -9  14    7.22    1.12
  -4  -9  14    7.19    1.14
   4   9 -13   39.90    2.37
  -4  -9  13   39.53    2.21
   4   9 -12   -0.60    0.88
  -4  -9  12   -0.12    0.89
  -4  -9  12    0.53    0.78
   4   9 -11    1.05    0.90
  -4  -9  11    1.02    0.60
  -4  -9  11    3.01    1.12
  -4  -9  11    2.88    0.88
   4   9 -10    1.71    0.92
  -4  -9  10    2.72    0.72
  -4  -9  10    0.68    1.29
  -4  -9  10    1.61    0.82
  -4  -9   9   36.99    1.89
   4   9  -9   42.93    2.30
  -4  -9   9   34.65    2.08
  -4  -9   9   34.52    3.11
   4   9  -8    2.21    0.90
  -4  -9   8    2.26    0.73
  -4  -9   8    2.08    0.80
  -4  -9   7   14.30    1.26
   4   9  -7   12.00    1.32
  -4  -9   7   13.67    1.37
  -4  -9   6  199.84    5.86
   4   9  -6  191.66    5.97
  -4  -9   5  289.89    8.11
   4   9  -5  302.56    8.31
  -4  -9   5  297.75    8.37
   4   9  -5  294.90    7.46
   4   9  -5  299.77    7.53
  -4  -9   4   90.02    3.57
   4   9  -4   99.14    3.73
  -4  -9   4   93.43    3.70
   4   9  -4   90.55    3.11
  -4  -9   3  212.81    6.42
   4   9  -3  205.27    6.42
  -4  -9   3  222.12    6.56
   4   9  -3  209.44    5.92
  -4  -9   2   21.19    1.70
   4   9  -2   15.75    1.56
   4   9  -2   13.72    1.21
  -4  -9   2   17.61    1.57
  -4  -9   1    2.23    0.93
   4   9  -1    1.29    0.95
  -4  -9   1    3.23    0.93
   4   9  -1    2.41    0.78
  -4  -9   0   51.43    2.71
  -4  -9   0   50.64    2.60
   4   9   0   52.74    2.72
   4   9   0   51.72    2.46
   4   9   1    9.74    1.34
  -4  -9  -1   11.66    1.35
   4   9   1    9.39    1.15
   4   9   2    4.22    1.35
   4   9   2    7.59    1.16
  -4  -9  -2    9.89    1.24
  -4  -9  -3    7.80    1.21
   4   9   3    8.90    1.27
  -4 -10  11    5.20    1.88
   4  10 -10   14.57    1.52
   4  10  -9    6.79    1.17
  -4 -10   9   10.13    1.13
   4  10  -8    8.04    1.22
  -4 -10   8    7.29    1.01
  -4 -10   7   15.21    1.37
   4  10  -7   15.14    1.44
  -4 -10   6    3.23    1.00
   4  10  -6    4.53    1.04
  -4 -10   5   61.85    2.85
   4  10  -5   57.46    2.81
  -4 -10   4   23.87    1.86
   4  10  -4   25.69    1.91
  -4 -10   3    3.92    1.12
   4  10  -3    3.56    1.05
   4  10  -2    6.22    1.19
   4  10  -1    8.64    1.35
   4  10   0   -0.13    0.99
  -4 -11   7    4.65    1.00
  -5  14   1    9.47    1.34
  -5  14   0   16.81    1.56
  -5  14   0   18.58    1.65
   5 -14   0   17.67    1.58
  -5  14  -1    1.58    0.91
   5 -14   1    2.12    0.90
  -5  13   3    6.44    1.17
  -5  13   2    0.59    0.83
  -5  13   2    0.25    0.83
   5 -13  -2    0.65    0.74
  -5  13   1   23.50    1.76
  -5  13   1   23.45    1.83
   5 -13  -1   22.79    1.61
  -5  13   0   -0.11    0.66
   5 -13   0   -0.38    0.96
  -5  13   0    0.34    0.74
  -5  13  -1   10.12    1.18
  -5  13  -1   11.89    1.29
   5 -13   1   11.08    1.42
   5 -13   1    7.82    1.26
   5 -13   2   -0.50    0.92
  -5  13  -2   -0.09    0.68
   5 -13   2   -0.62    0.90
  -5  13  -2    0.71    0.74
  -5  13  -3    1.24    0.68
   5 -13   3    0.89    0.88
  -5  13  -4    1.88    0.71
   5 -13   4    0.63    0.94
  -5  13  -5    7.52    0.92
   5 -13   6    2.02    0.98
   5 -13   7   42.81    2.52
   5 -13   8   84.30    3.66
   5 -13   9   47.55    2.68
  -5  12   4   39.21    2.39
   5 -12  -4   41.90    2.49
  -5  12   4   46.91    2.63
  -5  12   3    8.67    1.23
  -5  12   3    7.17    1.23
   5 -12  -3    8.29    1.24
   5 -12  -3    8.92    1.02
  -5  12   2   34.01    2.07
  -5  12   2   31.01    2.04
   5 -12  -2   30.68    1.76
   5 -12  -2   28.57    2.04
  -5  12   1   14.59    1.35
  -5  12   1   15.56    1.45
   5 -12  -1   13.56    1.45
   5 -12   0    7.53    1.16
   5 -12   0    6.44    1.10
  -5  12  -1   15.69    1.35
   5 -12   1   14.30    1.44
   5 -12   2   16.95    1.52
  -5  12  -2   18.88    1.45
  -5  12  -3    0.27    0.61
   5 -12   3   -0.34    0.75
  -5  12  -4    1.27    0.62
   5 -12   5   25.22    1.93
   5 -12   5   35.65    1.88
  -5  12  -5   33.05    1.74
   5 -12   6   21.39    1.73
  -5  12  -6   22.60    1.38
   5 -12   6   19.93    1.39
   5 -12   7   87.42    3.51
   5 -12   7   75.86    2.88
   5 -12   8    0.57    0.79
   5 -12   8    0.35    0.58
  -5  12  -8    0.83    0.53
   5 -12   9    6.64    0.84
  -5  12  -9    5.51    0.71
   5 -12  10   41.69    2.48
   5 -12  10   43.93    1.88
   5 -12  11   16.86    1.68
   5 -12  12    3.10    1.11
   5 -12  13    3.50    1.08
   5 -11  -7    4.00    1.00
  -5  11   6    2.83    1.07
  -5  11   6    2.82    1.01
  -5  11   6    2.05    0.79
   5 -11  -6    1.12    0.93
  -5  11   5    5.26    1.07
  -5  11   5    6.19    0.98
  -5  11   5    5.26    1.12
   5 -11  -5    6.57    1.12
   5 -11  -5    5.63    0.75
  -5  11   4    7.56    1.19
  -5  11   4    7.42    0.91
  -5  11   4    8.79    1.27
   5 -11  -4    7.59    0.91
   5 -11  -4    6.93    1.12
  -5  11   3    1.27    0.58
   5 -11  -3    0.43    0.79
  -5  11   2   -0.09    0.42
  -5  11   2   -0.22    0.77
   5 -11  -2    0.11    0.69
  -5  11   1    1.12    0.39
  -5  11   1    0.83    0.74
   5 -11  -1    1.04    0.73
   5 -11   0    4.66    0.95
  -5  11   0    3.53    0.78
  -5  11  -1   -0.46    0.73
   5 -11   1   -0.21    0.75
   5 -11   2   23.27    1.68
   5 -11   2   27.89    1.74
  -5  11  -2   24.17    1.59
   5 -11   3    0.10    0.72
   5 -11   3   -0.35    0.69
  -5  11  -3    0.50    0.57
   5 -11   4   12.34    1.17
  -5  11  -4   12.57    1.09
   5 -11   5    0.63    0.63
  -5  11  -5    0.97    0.61
   5 -11   5   -0.10    0.68
   5 -11   6    0.15    0.60
   5 -11   6    0.31    0.68
  -5  11  -6    0.28    0.54
   5 -11   7    2.17    0.81
   5 -11   7    2.24    0.66
  -5  11  -7    1.97    0.57
   5 -11   8    6.51    0.86
  -5  11  -8    5.13    0.73
   5 -11   9    1.00    0.57
   5 -11  10   -0.19    0.55
   5 -11  10    0.36    0.85
  -5  11 -10    0.20    0.44
   5 -11  11    0.12    0.79
   5 -11  11    0.50    0.56
  -5  11 -11    0.19    0.42
   5 -11  12    0.37    0.54
   5 -11  12    0.24    0.82
   5 -11  14   -0.25    0.90
   5 -11  15   13.52    1.49
  -5  10  10    0.92    0.99
   5 -10 -10    2.22    0.95
  -5  10   9    3.29    1.07
   5 -10  -9    3.55    1.00
  -5  10   8    0.26    0.92
  -5  10   8    0.78    0.86
  -5  10   8    0.42    0.84
   5 -10  -8    0.52    0.77
  -5  10   7   -0.38    0.80
  -5  10   7   -0.81    0.77
  -5  10   7    0.40    0.92
   5 -10  -7    0.10    0.72
  -5  10   6    0.96    0.82
  -5  10   6    1.00    0.69
   5 -10  -6    1.20    0.68
   5 -10  -6    0.25    0.47
  -5  10   6    0.88    0.89
  -5  10   5   15.01    1.47
  -5  10   5   19.23    1.38
  -5  10   5   16.71    1.56
   5 -10  -5   14.08    1.34
   5 -10  -5   16.63    1.08
  -5  10   4   -0.64    0.68
  -5  10   4   -0.34    0.83
   5 -10  -4    0.78    0.69
  -5  10   3    3.22    0.63
  -5  10   3    3.88    0.94
   5 -10  -3    1.93    0.81
  -5  10   2    7.70    1.07
  -5  10   2    7.51    0.72
  -5  10   1   14.72    0.82
  -5  10   1   17.50    1.37
  -5  10   0    3.48    0.34
   5 -10   0    2.75    0.79
  -5  10   0    2.72    0.78
   5 -10   1   70.65    2.89
  -5  10  -1   71.81    2.85
   5 -10   2    0.59    0.67
  -5  10  -2    0.73    0.59
   5 -10   2    0.09    0.64
   5 -10   3  132.15    4.24
  -5  10  -3  136.44    4.21
  -5  10  -4    1.26    0.57
   5 -10   4    2.80    0.70
  -5  10  -5   21.24    1.33
   5 -10   5   18.62    1.33
   5 -10   6    7.73    0.91
  -5  10  -6    7.36    0.84
   5 -10   7    2.49    0.65
  -5  10  -7    2.10    0.60
  -5  10  -8    3.11    0.62
   5 -10   8    3.22    0.68
   5 -10   9    1.75    0.89
   5 -10   9    2.17    0.65
  -5  10  -9    1.10    0.48
   5 -10  10   -0.11    0.74
   5 -10  10    0.33    0.54
  -5  10 -10    0.21    0.44
   5 -10  11    0.07    0.57
   5 -10  11    0.11    0.71
  -5  10 -11    0.16    0.43
   5 -10  12   11.98    1.01
   5 -10  12   11.28    1.32
  -5  10 -12   12.51    0.92
   5 -10  13    0.33    0.58
   5 -10  13    0.23    0.80
   5 -10  15   32.68    2.10
   5 -10  16   57.81    2.90
  -5   9  11    4.66    1.25
   5  -9 -11    2.83    0.93
  -5   9  10   31.40    2.15
   5  -9 -10   28.57    1.81
  -5   9   9   77.03    3.48
  -5   9   9   77.37    3.41
   5  -9  -9   79.90    3.15
  -5   9   9   80.91    3.60
  -5   9   8    0.73    0.86
  -5   9   8    1.08    0.79
  -5   9   8    0.39    0.88
   5  -9  -8    0.75    0.67
  -5   9   7    8.27    1.14
  -5   9   7    8.12    1.10
   5  -9  -7    6.53    1.00
  -5   9   7    8.08    1.18
   5  -9  -7    7.16    0.61
  -5   9   6    1.49    0.74
  -5   9   6    2.09    0.87
   5  -9  -6    1.24    0.73
   5  -9  -6    1.54    0.47
   5  -9  -5  105.29    3.77
  -5   9   5  109.49    3.68
  -5   9   5  117.35    4.17
  -5   9   4    0.89    0.62
  -5   9   4    2.21    0.87
   5  -9  -4    1.38    0.68
  -5   9   3   -0.17    0.50
  -5   9   3    0.90    0.73
  -5   9   2   29.29    1.32
   5  -9  -2   29.42    1.83
  -5   9   2   28.18    1.73
  -5   9   1  170.89    4.40
   5  -9  -1  179.55    5.37
  -5   9   1  178.15    5.32
  -5   9   0    8.21    0.50
  -5   9   0    9.76    1.00
   5  -9   0    7.81    0.97
   5  -9   1   40.57    2.02
  -5   9  -1   42.32    2.00
   5  -9   2   37.40    1.89
  -5   9  -2   35.91    1.79
   5  -9   3    5.02    0.80
  -5   9  -3    4.81    0.74
   5  -9   4  169.54    4.91
  -5   9  -4  166.32    4.85
  -5   9  -5    0.34    0.52
   5  -9   5   -0.49    0.53
   5  -9   6   13.20    1.08
  -5   9  -6   14.37    1.05
   5  -9   7  118.14    3.74
  -5   9  -7  122.33    3.67
   5  -9   8   -0.20    0.76
   5  -9   8    0.07    0.53
  -5   9  -8    0.06    0.48
   5  -9   9  197.38    5.98
   5  -9   9  202.78    5.48
  -5   9  -9  193.44    5.27
   5  -9  10   20.62    0.71
   5  -9  10   19.50    0.73
   5  -9  10   19.64    1.54
  -5   9 -10   20.79    1.18
   5  -9  10   20.36    1.29
   5  -9  11    4.75    0.51
   5  -9  11    4.11    0.75
   5  -9  11    3.32    0.47
   5  -9  11    3.38    0.93
  -5   9 -11    3.72    0.62
   5  -9  12   46.81    1.75
   5  -9  12   44.30    1.99
   5  -9  12   44.14    2.10
   5  -9  12   50.06    2.49
  -5   9 -12   48.58    1.91
   5  -9  13   17.96    1.13
   5  -9  13   17.52    1.20
   5  -9  13   16.43    1.51
  -5   9 -13   17.15    1.13
  -5   9 -14    0.43    0.49
   5  -9  14    0.44    0.58
   5  -9  14    0.68    0.79
   5  -9  15   12.33    1.40
   5  -9  17   98.44    3.94
   5  -8 -12   17.40    1.38
  -5   8  12   13.37    1.67
  -5   8  11   12.54    1.52
   5  -8 -11    8.06    1.03
  -5   8  11    9.52    1.40
  -5   8  10   -0.12    0.85
   5  -8 -10    1.13    0.69
  -5   8   9   -0.57    0.81
   5  -8  -9    0.17    0.56
  -5   8   8   31.84    2.02
  -5   8   8   33.01    2.00
   5  -8  -8   32.26    1.79
   5  -8  -8   31.05    1.06
  -5   8   8   29.44    2.03
   5  -8  -7   12.18    0.71
  -5   8   7   12.21    1.23
   5  -8  -7   11.14    1.11
  -5   8   7   11.53    1.30
  -5   8   6  111.76    3.81
  -5   8   6  110.03    4.06
   5  -8  -6  112.66    3.74
  -5   8   5  315.46    8.03
  -5   8   5  312.01    8.45
   5  -8  -5  294.17    8.00
  -5   8   4  145.81    4.70
  -5   8   4  140.62    4.22
   5  -8  -4  147.87    4.77
   5  -8  -4  138.55    4.36
  -5   8   3   23.54    1.28
  -5   8   3   22.24    1.56
   5  -8  -3   23.82    1.64
  -5   8   2   19.67    1.06
   5  -8  -2   19.94    1.45
  -5   8   2   19.35    1.41
  -5   8   1   34.64    1.31
  -5   8   1   34.98    1.82
   5  -8  -1   31.03    1.77
  -5   8   0    0.38    0.49
   5  -8   0    0.32    0.59
  -5   8   0    0.38    0.25
  -5   8  -1    4.04    0.71
   5  -8   1    3.15    0.69
   5  -8   2    6.66    0.81
  -5   8  -2    4.18    0.68
   5  -8   3   26.50    1.47
  -5   8  -3   24.49    1.40
   5  -8   4    3.41    0.68
  -5   8  -4    2.93    0.55
   5  -8   5    7.09    0.78
  -5   8  -5    7.99    0.82
  -5   8  -6    4.56    0.68
   5  -8   6    4.88    0.74
   5  -8   7    3.93    0.81
   5  -8   7    3.00    0.65
  -5   8  -7    2.19    0.58
   5  -8   8   22.90    0.87
   5  -8   8   22.90    0.81
   5  -8   8   22.83    1.37
   5  -8   8   23.50    1.58
  -5   8  -8   21.52    1.28
   5  -8   9  405.29   10.09
   5  -8   9  414.32    9.40
   5  -8   9  403.81   10.52
  -5   8  -9  409.05    9.92
   5  -8  10    4.52    0.76
   5  -8  10    4.76    0.78
   5  -8  10    4.05    0.87
  -5   8 -10    5.31    0.72
   5  -8  11    0.71    0.55
   5  -8  11    0.40    0.70
  -5   8 -11    0.12    0.52
   5  -8  12    1.40    0.63
   5  -8  12    0.41    0.64
  -5   8 -12    1.74    0.58
  -5   8 -13    2.60    0.63
   5  -8  13    2.42    0.70
   5  -8  13    4.14    0.99
  -5   8 -14    6.38    0.82
   5  -8  14    5.91    0.87
   5  -8  14    4.48    1.01
  -5   8 -15   -0.36    0.54
   5  -8  15    0.41    0.57
   5  -8  15    0.57    0.86
   5  -8  16   26.75    1.92
   5  -8  17    7.29    1.20
  -5   7  13    3.74    1.15
   5  -7 -12   22.09    1.45
  -5   7  12   20.80    1.76
  -5   7  12   22.52    1.94
  -5   7  12   21.30    1.87
  -5   7  11    5.15    1.06
  -5   7  11    4.96    1.09
   5  -7 -11    4.61    0.84
  -5   7  11    6.09    1.13
   5  -7 -11    4.98    0.73
  -5   7  10    8.24    1.20
   5  -7 -10   14.16    1.13
  -5   7  10   16.08    1.53
  -5   7  10   11.17    1.38
  -5   7   9    2.83    0.88
   5  -7  -9    2.27    0.69
  -5   7   8    5.08    0.95
   5  -7  -8    5.24    0.80
   5  -7  -8    5.24    0.36
  -5   7   7   10.90    1.14
   5  -7  -7    9.33    0.95
  -5   7   6   75.62    2.92
   5  -7  -6   80.35    2.80
  -5   7   6   72.64    3.07
  -5   7   5  146.08    4.33
   5  -7  -5  123.94    4.52
  -5   7   5  146.45    4.64
  -5   7   5  142.24    4.20
   5  -7  -5  145.89    4.25
  -5   7   4   26.09    1.42
   5  -7  -4   21.31    1.65
  -5   7   4   22.64    1.59
  -5   7   4   22.97    1.36
  -5   7   3  518.83   12.56
  -5   7   3  532.48   12.36
   5  -7  -3  521.99   12.93
  -5   7   3  529.89   12.91
  -5   7   2   16.52    0.95
   5  -7  -2   15.71    1.25
  -5   7   2   14.55    1.16
  -5   7   2   14.39    1.09
  -5   7   1    0.25    0.33
  -5   7   1    0.82    0.49
   5  -7  -1    0.31    0.52
  -5   7   1    0.99    0.56
  -5   7   0    7.27    0.50
  -5   7   0    7.52    0.83
   5  -7   0    6.97    0.83
  -5   7   0    7.75    0.82
   5  -7   1   12.65    1.03
  -5   7  -1   12.19    0.56
  -5   7  -1   11.22    0.96
   5  -7   2   40.08    1.81
  -5   7  -2   38.19    1.76
   5  -7   3   15.97    1.10
  -5   7  -3   15.37    1.10
  -5   7  -3   15.26    1.08
   5  -7   4    1.68    0.55
   5  -7   4    0.87    0.17
  -5   7  -4    1.00    0.51
  -5   7  -4    1.02    0.47
  -5   7  -5    0.06    0.41
   5  -7   5    0.05    0.17
  -5   7  -5    0.13    0.42
   5  -7   5   -0.06    0.46
  -5   7  -6   -0.07    0.47
   5  -7   6   -0.17    0.21
   5  -7   6    0.51    0.48
   5  -7   6   -0.66    0.60
  -5   7  -6    0.25    0.43
  -5   7  -7   79.16    2.80
   5  -7   7   80.79    2.23
   5  -7   7   85.49    2.84
  -5   7  -7   78.74    2.71
   5  -7   7   79.93    3.02
   5  -7   8  189.76    5.25
   5  -7   8  193.21    4.84
  -5   7  -8  187.10    5.22
   5  -7   8  181.95    5.48
  -5   7  -8  186.21    5.13
   5  -7   9   58.41    2.33
   5  -7   9   60.50    2.58
   5  -7   9   55.02    2.43
  -5   7  -9   65.00    2.30
   5  -7  10   63.63    2.45
   5  -7  10   59.13    2.63
  -5   7 -10   60.93    2.32
   5  -7  11    0.82    0.61
   5  -7  11    0.96    0.74
  -5   7 -11    1.04    0.55
   5  -7  12   13.10    1.14
  -5   7 -12   12.95    1.05
   5  -7  12   15.07    1.36
  -5   7 -13   10.72    0.99
   5  -7  13   12.32    1.15
   5  -7  13   11.55    1.24
  -5   7 -14    5.05    0.79
   5  -7  14    5.06    0.85
   5  -7  14    6.21    0.75
   5  -7  14    4.74    1.02
   5  -7  15    4.27    1.00
  -5   7 -15    5.11    0.87
   5  -7  15    6.75    0.94
   5  -7  15    5.62    0.74
   5  -7  16    1.71    0.85
  -5   7 -16    1.52    0.72
   5  -7  16    1.70    0.72
   5  -7  17    0.46    0.82
  -5   6  14   14.57    1.69
  -5   6  13    0.49    0.88
  -5   6  13    2.23    0.98
   5  -6 -13    1.05    0.68
  -5   6  13    0.80    0.89
   5  -6 -12    7.33    0.73
  -5   6  12    8.01    1.17
  -5   6  12    8.00    1.31
   5  -6 -12    8.89    0.92
  -5   6  12    8.70    1.26
  -5   6  11    1.22    0.80
  -5   6  11    0.61    0.86
   5  -6 -11    0.93    0.59
  -5   6  11    1.31    0.76
   5  -6 -11    0.60    0.50
  -5   6  10    7.98    1.15
  -5   6  10    5.31    1.01
   5  -6 -10    6.97    0.77
   5  -6 -10    8.58    0.88
  -5   6   9    0.11    0.69
  -5   6   9    0.21    0.63
   5  -6  -9   -0.06    0.49
  -5   6   8    0.77    0.69
  -5   6   8    0.98    0.56
  -5   6   8    0.10    0.64
   5  -6  -8   -0.03    0.06
   5  -6  -8    0.54    0.53
  -5   6   7    5.38    0.88
  -5   6   7    3.73    0.64
   5  -6  -7    4.58    0.66
  -5   6   6    0.47    0.61
  -5   6   6    0.12    0.50
   5  -6  -6    0.40    0.48
  -5   6   5   78.45    2.79
  -5   6   5   79.69    2.68
  -5   6   4  101.78    3.13
  -5   6   4   93.54    3.35
  -5   6   4   94.52    3.08
  -5   6   3   64.18    2.24
   5  -6  -3   57.79    2.48
  -5   6   3   61.65    2.47
  -5   6   3   65.15    2.31
  -5   6   2  130.07    3.57
  -5   6   2  131.46    3.99
   5  -6  -2  121.53    3.96
  -5   6   2  126.77    3.78
  -5   6   1   23.35    1.05
   5  -6  -1   24.35    1.40
  -5   6   1   24.97    1.39
  -5   6   1   23.38    1.29
  -5   6   0    8.59    0.57
   5  -6   0   11.34    0.95
  -5   6   0    9.86    0.88
   5  -6   1   25.46    1.02
  -5   6  -1   26.03    0.96
   5  -6   1   25.76    1.40
  -5   6  -1   25.81    1.40
   5  -6   2   22.79    0.91
  -5   6  -2   21.83    1.28
  -5   6  -2   21.64    1.24
   5  -6   2   23.64    1.31
   5  -6   3   33.14    1.11
   5  -6   3   30.39    1.53
  -5   6  -3   32.99    1.57
  -5   6  -3   32.66    1.55
  -5   6  -4    0.78    0.47
   5  -6   4    0.96    0.26
  -5   6  -4    0.97    0.43
   5  -6   4    0.68    0.46
  -5   6  -5    3.65    0.60
   5  -6   5    3.05    0.37
   5  -6   5    2.47    0.55
  -5   6  -5    3.52    0.57
   5  -6   6   70.31    2.50
   5  -6   6   64.48    1.99
  -5   6  -6   68.64    2.42
  -5   6  -6   67.19    2.42
  -5   6  -7   25.69    1.36
   5  -6   7   28.07    1.30
   5  -6   7   27.55    1.47
   5  -6   7   27.39    1.58
  -5   6  -7   25.90    1.36
   5  -6   8   32.01    1.88
  -5   6  -8   33.09    1.57
   5  -6   8   29.72    1.71
   5  -6   8   34.43    1.70
  -5   6  -8   34.95    1.60
   5  -6   9   38.84    2.04
  -5   6  -9   43.33    1.78
   5  -6   9   39.14    1.87
  -5   6  -9   42.94    1.85
  -5   6 -10   88.69    2.98
   5  -6  10  102.75    3.36
   5  -6  10   94.63    3.48
  -5   6 -10  100.21    3.21
   5  -6  11  259.75    7.01
   5  -6  11  261.60    7.26
  -5   6 -11  255.72    6.86
   5  -6  12   91.04    3.32
   5  -6  12   93.36    2.99
   5  -6  12   94.42    3.56
  -5   6 -12   94.98    3.22
   5  -6  13   25.62    1.62
   5  -6  13   27.44    1.36
   5  -6  13   28.68    1.85
  -5   6 -13   27.04    1.56
   5  -6  14   19.82    1.45
   5  -6  14   22.60    1.67
  -5   6 -14   18.63    1.35
   5  -6  15   18.72    1.60
   5  -6  15   18.45    1.46
  -5   6 -15   20.69    1.44
  -5   6 -16   13.74    1.25
   5  -6  16   15.89    1.56
   5  -6  16   15.90    1.38
   5  -6  17    3.53    1.01
   5  -6  17    4.57    0.99
  -5   5  15   28.56    2.15
  -5   5  14    0.64    0.85
  -5   5  14    0.36    0.83
  -5   5  14   -0.29    0.92
  -5   5  13    0.23    0.74
   5  -5 -13    0.75    0.54
  -5   5  13    1.08    0.99
   5  -5 -13    0.71    0.41
  -5   5  13    0.12    0.73
  -5   5  12    0.54    0.75
   5  -5 -12    0.14    0.45
  -5   5  12    0.51    0.88
   5  -5 -12    0.57    0.52
  -5   5  12    0.12    0.82
   5  -5 -11   62.20    2.17
   5  -5 -11   60.67    2.23
  -5   5  11   61.74    2.98
  -5   5  11   64.94    2.93
  -5   5  10    2.32    0.85
  -5   5  10    2.53    0.56
   5  -5 -10    3.63    0.63
  -5   5  10    3.00    0.82
   5  -5 -10    2.62    0.56
  -5   5   9   36.32    2.07
   5  -5  -9   35.94    1.55
  -5   5   9   34.83    1.98
  -5   5   9   37.91    1.59
   5  -5  -9   35.67    1.57
  -5   5   8    0.37    0.64
  -5   5   8    0.09    0.50
   5  -5  -8   -0.25    0.43
   5  -5  -8    0.44    0.45
  -5   5   8   -0.32    0.47
  -5   5   7   15.27    1.24
  -5   5   7   15.16    1.23
  -5   5   7   12.53    0.93
   5  -5  -7   13.34    0.89
   5  -5  -7   12.20    1.13
  -5   5   6    0.22    0.50
   5  -5  -6   -0.08    0.51
  -5   5   6   -0.08    0.53
  -5   5   6   -0.11    0.43
  -5   5   5    1.18    0.51
   5  -5  -5    2.19    0.61
  -5   5   5    1.82    0.51
  -5   5   4    1.86    0.48
  -5   5   4    2.18    0.48
  -5   5   3   62.94    2.25
  -5   5   3   61.92    2.18
  -5   5   2    2.57    0.57
  -5   5   2    2.90    0.49
  -5   5   2    3.28    0.53
  -5   5   1   97.82    3.06
   5  -5  -1   98.82    2.87
  -5   5   1   98.41    2.77
[truncated: 363,595 more chars]
