# Supplementary material for: Synthesis, crystal structure and aggregation-induced emission of a new pyrene-based compound, 3,3-diphenyl-2-[4-(pyren-1-yl)phen­yl]acrylo­nitrile
Source: Acta Crystallogr E Crystallogr Commun. 2018 Apr 6;74(Pt 5):638–41. doi: 10.1107/S2056989018005182 (PMC5947477; doi:10.1107/S2056989018005182)
Supplement: Supplementary file 2 [file e-74-00638-Isup2.hkl]

data_I                                                                          
_shelx_title ' py1_a.res in P-1'                                                
_shelx_refln_list_code          4                                               
_shelx_F_calc_maximum      169.50                                               
_exptl_crystal_F_000       504.00                                               
_reflns_d_resolution_high  0.8000                                               
                                                                                
loop_                                                                           
 _space_group_symop_operation_xyz                                               
 'x, y, z'                                                                      
 '-x, -y, -z'                                                                   
                                                                                
_cell_length_a     9.2277                                                       
_cell_length_b    10.6445                                                       
_cell_length_c    14.6394                                                       
_cell_angle_alpha 105.169                                                       
_cell_angle_beta   94.806                                                       
_cell_angle_gamma 113.255                                                       
                                                                                
_shelx_F_squared_multiplier     1.000                                           
                                                                                
loop_                                                                           
 _refln_index_h                                                                 
 _refln_index_k                                                                 
 _refln_index_l                                                                 
 _refln_F_squared_calc                                                          
 _refln_F_squared_meas                                                          
 _refln_F_squared_sigma                                                         
 _refln_observed_status                                                         
   2   0   0      14414.23      13381.36       193.34 o                         
   3   0   0        541.22        503.39         5.39 o                         
   4   0   0         10.24          7.20         0.75 o                         
   5   0   0        142.70        119.14         2.04 o                         
   6   0   0        204.05        212.25         2.75 o                         
   7   0   0        115.30        120.46         2.12 o                         
   8   0   0          0.75          0.72         0.62 o                         
   9   0   0         64.43         68.18         2.40 o                         
  10   0   0          1.33          1.46         1.09 o                         
 -10   1   0         25.15         23.81         1.75 o                         
  -9   1   0        267.78        260.60         4.01 o                         
  -8   1   0         80.31         77.28         1.88 o                         
  -7   1   0        214.07        208.21         3.16 o                         
  -6   1   0         67.62         66.00         1.33 o                         
  -5   1   0          9.42          8.99         0.56 o                         
  -4   1   0         41.81         46.49         1.14 o                         
  -3   1   0         70.46         79.86         2.14 o                         
  -2   1   0      16123.05      14727.31       158.79 o                         
   1   1   0        326.72        331.66         3.60 o                         
   2   1   0      11430.85      11214.28       108.39 o                         
   3   1   0        113.41        107.88         1.60 o                         
   4   1   0       3074.71       3208.39        29.19 o                         
   5   1   0         13.70         15.07         0.72 o                         
   6   1   0         20.27         17.17         0.87 o                         
   7   1   0          0.47          0.67         0.64 o                         
   8   1   0          4.81          4.85         0.77 o                         
   9   1   0         16.09         20.18         1.35 o                         
 -11   2   0          0.89          1.99         1.27 o                         
 -10   2   0          1.42          1.56         0.90 o                         
  -9   2   0         59.79         56.17         1.91 o                         
  -8   2   0          4.94          5.83         0.74 o                         
  -7   2   0         66.64         65.74         1.52 o                         
  -6   2   0          1.66          2.47         0.55 o                         
  -5   2   0         38.03         42.91         1.20 o                         
  -4   2   0         19.18          9.93         0.83 o                         
  -3   2   0         23.10         25.89         0.89 o                         
  -2   2   0       5342.39       4721.45       143.11 o                         
  -1   2   0         12.67         12.71         0.97 o                         
   0   2   0         25.67         25.98         0.88 o                         
   1   2   0          3.29          4.37         0.32 o                         
   2   2   0       1186.57       1199.85        10.42 o                         
   3   2   0         65.34         58.77         1.10 o                         
   4   2   0         16.27         26.75         0.81 o                         
   5   2   0         23.47         25.21         0.96 o                         
   6   2   0         63.28         65.52         1.60 o                         
   7   2   0          6.01          6.68         0.80 o                         
   8   2   0          0.41          0.54         0.72 o                         
   9   2   0         13.99         14.96         1.13 o                         
 -11   3   0          6.14          7.41         1.31 o                         
 -10   3   0          0.11         -0.25         0.90 o                         
  -9   3   0        104.26        111.76         2.51 o                         
  -8   3   0          0.96          1.05         0.75 o                         
  -7   3   0         11.12         10.91         1.00 o                         
  -6   3   0         78.75         77.06         3.26 o                         
  -5   3   0         57.50         56.61         3.57 o                         
  -4   3   0        449.86        479.04        20.82 o                         
  -3   3   0        138.26        139.30         2.46 o                         
  -2   3   0       3820.40       3588.22        76.66 o                         
  -1   3   0        429.34        396.60         9.68 o                         
   0   3   0        747.84        734.58        12.11 o                         
   1   3   0         89.38        100.30         1.75 o                         
   2   3   0        868.86        941.42         8.47 o                         
   3   3   0        286.13        287.49         3.03 o                         
   4   3   0        312.33        319.13         3.43 o                         
   5   3   0        122.83        121.39         1.91 o                         
   6   3   0          2.99          3.61         0.60 o                         
   7   3   0         97.23         92.06         1.86 o                         
   8   3   0          3.03          3.82         0.82 o                         
 -11   4   0          2.61          1.96         1.01 o                         
 -10   4   0          3.51          3.34         0.96 o                         
  -9   4   0         71.47         74.05         2.22 o                         
  -8   4   0         80.82         83.23         2.80 o                         
  -7   4   0        292.78        287.73         5.41 o                         
  -6   4   0        101.79        109.87         2.80 o                         
  -5   4   0        311.23        323.14         4.65 o                         
  -4   4   0       1393.68       1422.69        24.63 o                         
  -3   4   0        129.37        124.82         2.53 o                         
  -2   4   0       3627.55       3595.42        45.75 o                         
  -1   4   0        468.40        503.17        12.63 o                         
   0   4   0       1218.73       1263.22        39.01 o                         
   1   4   0        920.92        966.03        13.23 o                         
   2   4   0        839.00        913.65         8.40 o                         
   3   4   0          2.09          1.76         0.45 o                         
   4   4   0        159.94        167.76         2.44 o                         
   5   4   0         69.46         69.80         1.60 o                         
   6   4   0        129.98        130.46         2.35 o                         
   7   4   0          7.88          9.75         0.91 o                         
   8   4   0          4.77          7.03         0.96 o                         
 -11   5   0        225.10        225.24         5.89 o                         
 -10   5   0        530.89        519.37         7.53 o                         
  -9   5   0        472.91        447.12        18.53 o                         
  -8   5   0        156.77        174.02        16.76 o                         
  -7   5   0         10.69         14.38         2.28 o                         
  -6   5   0         75.73         83.74         3.13 o                         
  -5   5   0        113.04         93.15         1.97 o                         
  -4   5   0        286.26        295.29         4.87 o                         
  -3   5   0         76.43         90.65         2.72 o                         
  -2   5   0         78.02         95.12         2.23 o                         
  -1   5   0         50.79         45.96         2.57 o                         
   0   5   0       1433.12       1573.86        18.34 o                         
   1   5   0        101.94        114.33         1.88 o                         
   2   5   0        718.60        772.12         7.39 o                         
   3   5   0         51.94         56.14         1.30 o                         
   4   5   0        235.69        225.52         3.09 o                         
   5   5   0          0.78          0.58         0.63 o                         
   6   5   0          0.23          0.47         0.73 o                         
   7   5   0          5.20          6.67         0.88 o                         
 -11   6   0        227.71        225.98         4.78 o                         
 -10   6   0        418.36        437.86         8.56 o                         
  -9   6   0        225.60        230.13         6.66 o                         
  -8   6   0        285.05        303.53         5.09 o                         
  -7   6   0        159.81        169.04         2.97 o                         
  -6   6   0         11.23          7.70         0.73 o                         
  -5   6   0         26.21         26.45         1.98 o                         
  -4   6   0        116.43         91.79         1.91 o                         
  -3   6   0          4.26         10.72         0.67 o                         
  -2   6   0        273.55        318.72         6.63 o                         
  -1   6   0        620.56        641.50        11.60 o                         
   0   6   0        495.13        527.05         7.10 o                         
   1   6   0         88.81        111.02         2.15 o                         
   2   6   0         40.18         36.29         1.26 o                         
   3   6   0        305.73        296.17         3.98 o                         
   4   6   0          8.13          8.76         0.79 o                         
   5   6   0          0.16          0.22         0.68 o                         
   6   6   0          0.12          0.41         0.74 o                         
 -11   7   0         10.44          9.15         1.57 o                         
 -10   7   0         19.70         17.98         1.58 o                         
  -9   7   0        189.73        192.79         3.63 o                         
  -8   7   0         30.40         30.73         1.38 o                         
  -7   7   0        141.86        141.33         4.88 o                         
  -6   7   0          5.40          3.72         0.65 o                         
  -5   7   0         21.01         20.33         0.95 o                         
  -4   7   0        151.56        158.15         2.81 o                         
  -3   7   0         26.74         22.67         0.97 o                         
  -2   7   0        445.49        443.55         8.83 o                         
  -1   7   0         19.21         19.35         1.36 o                         
   0   7   0          0.80          0.83         0.55 o                         
   1   7   0         21.45         28.56         1.54 o                         
   2   7   0         12.24         11.47         1.02 o                         
   3   7   0          3.18          5.63         0.82 o                         
   4   7   0          7.39          5.95         0.88 o                         
   5   7   0         12.74         12.88         1.15 o                         
 -11   8   0         45.98         50.26         2.23 o                         
 -10   8   0          2.18          2.24         0.98 o                         
  -9   8   0          7.78          6.38         0.89 o                         
  -8   8   0          2.18          1.90         0.81 o                         
  -7   8   0        132.06        132.12         7.17 o                         
  -6   8   0          1.21          0.99         0.67 o                         
  -5   8   0          1.55          1.01         0.58 o                         
  -4   8   0        109.99        114.94         2.36 o                         
  -3   8   0        273.02        272.37         6.37 o                         
  -2   8   0          0.01          1.50         0.81 o                         
  -1   8   0          0.60          1.29         0.67 o                         
   0   8   0          0.66          0.48         0.70 o                         
   1   8   0        225.34        191.28         3.01 o                         
   2   8   0          1.39          1.07         0.85 o                         
   3   8   0          1.00          2.24         0.93 o                         
   4   8   0          0.01          0.56         0.98 o                         
   5   8   0          9.80         10.56         1.18 o                         
 -10   9   0         10.97         12.02         1.35 o                         
  -9   9   0         76.08         71.84         3.39 o                         
  -8   9   0          0.87          0.18         0.81 o                         
  -7   9   0          8.07          7.30         0.85 o                         
  -6   9   0          4.06          4.22         0.77 o                         
  -5   9   0         20.41         23.33         1.42 o                         
  -4   9   0         19.15         14.55         0.93 o                         
  -3   9   0          0.02          1.39         0.90 o                         
  -2   9   0        101.71         93.49         2.12 o                         
  -1   9   0        313.74        298.47         4.38 o                         
   0   9   0          4.17          4.17         0.81 o                         
   1   9   0         11.69         11.88         0.99 o                         
   2   9   0         26.90         30.98         1.57 o                         
   3   9   0          0.00         -0.52         1.07 o                         
 -10  10   0          0.28         -0.34         1.07 o                         
  -9  10   0         96.71         90.73         2.54 o                         
  -8  10   0          9.46         11.21         1.13 o                         
  -7  10   0          7.46          7.62         0.97 o                         
  -6  10   0          6.55          5.91         0.73 o                         
  -5  10   0          9.70          9.15         0.86 o                         
  -4  10   0        137.30        127.86         2.59 o                         
  -3  10   0          5.20          6.84         0.86 o                         
  -2  10   0          0.42          0.65         0.72 o                         
  -1  10   0          5.59          8.39         0.90 o                         
   0  10   0          5.77          6.39         0.82 o                         
   1  10   0         26.26         23.31         1.30 o                         
   2  10   0         89.70         90.43         3.65 o                         
  -9  11   0         44.19         51.19         3.29 o                         
  -8  11   0          8.99         12.81         3.97 o                         
  -7  11   0         16.08         13.27         1.90 o                         
  -6  11   0          8.78          7.42         3.08 o                         
  -5  11   0         12.29         11.23         1.67 o                         
  -4  11   0         13.17         11.36         1.02 o                         
  -3  11   0         78.24         64.55         1.65 o                         
  -2  11   0        186.87        171.41         3.74 o                         
  -1  11   0          6.33          5.73         0.86 o                         
   0  11   0        299.23        296.72         4.03 o                         
   1  11   0         48.13         47.74         1.80 o                         
  -8  12   0          3.97          5.24         1.93 o                         
  -7  12   0          0.38          4.39         1.79 o                         
  -6  12   0          2.83          1.52         2.07 o                         
  -5  12   0         21.20         19.34         2.21 o                         
  -4  12   0         25.79         16.97         1.25 o                         
  -3  12   0         29.39         37.14         1.81 o                         
  -2  12   0          4.44          4.11         1.08 o                         
  -1  12   0         18.26         16.89         1.32 o                         
   5 -13   1         18.11         28.70         2.01 o                         
   1 -12   1          5.63          3.53         0.93 o                         
   2 -12   1         16.96         17.77         1.26 o                         
   3 -12   1         20.89         21.69         1.59 o                         
   4 -12   1          4.11          5.08         1.09 o                         
   5 -12   1         48.94         41.66         2.72 o                         
   6 -12   1         32.88         30.65         3.37 o                         
   7 -12   1         18.97         15.16         1.72 o                         
   8 -12   1         14.91         19.61         2.35 o                         
  -1 -11   1          8.72          8.96         1.06 o                         
   0 -11   1        159.26        165.66         2.95 o                         
   1 -11   1        209.74        214.59         3.60 o                         
   2 -11   1         38.34         34.24         1.32 o                         
   3 -11   1         15.03         13.91         0.89 o                         
   4 -11   1         46.70         44.45         2.66 o                         
   5 -11   1          0.02         -0.93         1.45 o                         
   6 -11   1          0.22          0.66         1.41 o                         
   7 -11   1          6.33          6.03         1.66 o                         
   8 -11   1          9.40          9.23         1.86 o                         
   9 -11   1         11.36         14.67         1.53 o                         
  -2 -10   1          0.01         -0.30         0.86 o                         
  -1 -10   1          0.51          1.43         0.80 o                         
   0 -10   1         16.42         17.07         1.12 o                         
   1 -10   1        285.94        265.43         4.93 o                         
   2 -10   1         48.64         43.34         1.40 o                         
   3 -10   1         79.27         58.36         1.92 o                         
   4 -10   1         29.21         28.97         3.54 o                         
   5 -10   1        229.53        196.91         5.61 o                         
   6 -10   1         35.91         37.99         2.45 o                         
   7 -10   1          4.75          4.57         1.66 o                         
   8 -10   1         79.18         66.28         5.59 o                         
   9 -10   1          4.44          3.77         1.42 o                         
  10 -10   1          5.93          7.27         1.57 o                         
  -4  -9   1          4.36          6.45         1.23 o                         
  -3  -9   1         51.48         50.03         2.01 o                         
  -2  -9   1         65.94         62.33         2.40 o                         
  -1  -9   1         31.01         24.91         1.11 o                         
   0  -9   1          1.26          0.22         0.68 o                         
   1  -9   1          7.57          5.16         0.67 o                         
   2  -9   1        115.07        107.82         2.33 o                         
   3  -9   1         49.27         50.66         1.62 o                         
   4  -9   1         37.09         30.52         1.67 o                         
   5  -9   1        110.41        114.62         3.93 o                         
   6  -9   1          0.84          1.44         1.18 o                         
   7  -9   1         82.89         80.06         2.94 o                         
   8  -9   1         12.42         11.17         1.47 o                         
   9  -9   1          9.99          7.74         1.45 o                         
  10  -9   1          1.20          0.83         1.06 o                         
  -5  -8   1         41.72         34.46         1.62 o                         
  -4  -8   1          4.18          4.17         1.02 o                         
  -3  -8   1         23.97         18.10         1.30 o                         
  -2  -8   1          9.84          9.48         0.99 o                         
  -1  -8   1        227.93        196.55         2.99 o                         
   0  -8   1         16.98         14.79         0.90 o                         
   1  -8   1          8.85          8.85         0.73 o                         
   2  -8   1          3.87          2.46         0.60 o                         
   3  -8   1        292.11        295.09         3.82 o                         
   4  -8   1         60.66         63.80         2.35 o                         
   5  -8   1         12.24         10.05         1.37 o                         
   6  -8   1          0.00          0.67         0.89 o                         
   7  -8   1          3.67          3.08         0.97 o                         
   8  -8   1          4.23          6.14         1.26 o                         
   9  -8   1         10.29         11.31         1.20 o                         
  10  -8   1         18.20         15.06         1.39 o                         
  11  -8   1         38.72         38.07         1.79 o                         
  -6  -7   1         33.14         42.20         1.78 o                         
  -5  -7   1          0.08          0.27         0.83 o                         
  -4  -7   1          0.29          0.06         0.74 o                         
  -3  -7   1         89.54         77.59         1.97 o                         
  -2  -7   1          9.43          7.67         1.54 o                         
  -1  -7   1          7.01         11.93         0.75 o                         
   0  -7   1         18.28         18.29         0.86 o                         
   1  -7   1        118.87        111.56         2.99 o                         
   2  -7   1         20.96         15.50         0.98 o                         
   3  -7   1         76.03         68.39         2.07 o                         
   4  -7   1          0.11         -0.70         0.70 o                         
   5  -7   1         31.57         33.41         1.21 o                         
   6  -7   1         18.37         17.75         1.25 o                         
   7  -7   1         16.26         17.06         2.26 o                         
   8  -7   1         24.63         29.25         1.73 o                         
   9  -7   1         79.34         88.36         2.33 o                         
  10  -7   1         49.92         52.97         1.78 o                         
  11  -7   1         51.18         48.41         2.20 o                         
  -7  -6   1          0.20          0.09         0.87 o                         
  -6  -6   1          8.16          7.41         0.88 o                         
  -5  -6   1          0.47          0.10         0.65 o                         
  -4  -6   1          6.77          5.48         0.68 o                         
  -3  -6   1          0.22          0.65         0.63 o                         
  -2  -6   1          0.12          0.41         0.54 o                         
  -1  -6   1        413.43        456.85         5.62 o                         
   0  -6   1        117.45        129.89         2.16 o                         
   1  -6   1        759.66        815.53        15.75 o                         
   2  -6   1          6.67          8.73         0.79 o                         
   3  -6   1         20.77         22.36         1.41 o                         
   4  -6   1        184.15        204.49         3.58 o                         
   5  -6   1         69.32         71.23         1.58 o                         
   6  -6   1          2.15          3.53         0.58 o                         
   7  -6   1        131.47        138.79         2.66 o                         
   8  -6   1        168.17        156.64         3.38 o                         
   9  -6   1         96.68         92.74         2.64 o                         
  10  -6   1        167.60        163.25         3.79 o                         
  11  -6   1        134.45        144.21         4.21 o                         
  -7  -5   1          8.84          8.90         0.91 o                         
  -6  -5   1          4.58          3.08         0.71 o                         
  -5  -5   1         98.57         92.20         1.88 o                         
  -4  -5   1        113.51        108.78         1.94 o                         
  -3  -5   1          0.64          0.08         0.46 o                         
  -2  -5   1         13.85         17.24         0.80 o                         
  -1  -5   1        777.72        830.30        10.12 o                         
   0  -5   1        113.23        106.19         1.78 o                         
   1  -5   1       2678.57       2853.57        44.71 o                         
   2  -5   1          9.39         10.36         0.78 o                         
   3  -5   1       1305.62       1403.24        23.00 o                         
   4  -5   1         18.29         19.82         0.91 o                         
   5  -5   1        606.87        671.40         8.44 o                         
   6  -5   1        990.32       1018.26        11.23 o                         
   7  -5   1        363.79        355.03         5.59 o                         
   8  -5   1         86.04         96.04         2.74 o                         
   9  -5   1          2.52          3.12         1.14 o                         
  10  -5   1        168.76        175.19         3.98 o                         
  11  -5   1         61.48         57.67         2.38 o                         
  -8  -4   1          8.59          6.22         0.90 o                         
  -7  -4   1          1.45          1.11         0.72 o                         
  -6  -4   1        325.05        326.54         4.41 o                         
  -5  -4   1         18.86         15.70         0.87 o                         
  -4  -4   1        193.74        187.03         2.57 o                         
  -3  -4   1         65.32         68.18         1.31 o                         
  -2  -4   1          6.36          5.08         0.44 o                         
  -1  -4   1       1093.41       1151.35        10.94 o                         
   0  -4   1        484.91        501.27         5.54 o                         
   1  -4   1         24.06         34.95         1.29 o                         
   2  -4   1        285.76        276.40         5.33 o                         
   3  -4   1         63.51         61.20         1.45 o                         
   4  -4   1        652.99        661.96         8.12 o                         
   5  -4   1         20.92         20.35         0.85 o                         
   6  -4   1        281.18        279.01         6.75 o                         
   7  -4   1         93.15         95.19         2.46 o                         
   8  -4   1          1.74          1.44         0.92 o                         
   9  -4   1         26.39         26.68         2.31 o                         
  10  -4   1        198.60        192.19         4.93 o                         
  11  -4   1          0.36         -1.04         1.04 o                         
  -9  -3   1         32.54         37.07         1.61 o                         
  -8  -3   1         40.77         39.18         1.39 o                         
  -7  -3   1         45.40         46.15         1.68 o                         
  -6  -3   1        120.87        120.39         2.56 o                         
  -5  -3   1        109.75        112.81         1.90 o                         
  -4  -3   1         43.25         44.60         1.08 o                         
  -3  -3   1         58.32         87.26         2.32 o                         
  -2  -3   1        180.53        182.85         2.30 o                         
  -1  -3   1        248.47        243.23         3.02 o                         
   0  -3   1         27.68         29.27         0.80 o                         
   1  -3   1        205.73        214.81         4.02 o                         
   2  -3   1        168.48        157.96         3.30 o                         
   3  -3   1        325.75        304.88         4.06 o                         
   4  -3   1        338.42        350.28         4.76 o                         
   5  -3   1         88.88         86.54         3.48 o                         
   6  -3   1         10.35         10.34         0.87 o                         
   7  -3   1          0.79          1.03         0.87 o                         
   8  -3   1        240.03        252.34         4.13 o                         
   9  -3   1          2.26          0.79         0.80 o                         
  10  -3   1         90.16         82.10         2.68 o                         
  11  -3   1          5.75          4.99         1.11 o                         
  -9  -2   1          0.98         -0.19         0.79 o                         
  -8  -2   1          0.06         -0.54         0.76 o                         
  -7  -2   1          8.99         10.29         0.82 o                         
  -6  -2   1         46.62         46.81         1.25 o                         
  -5  -2   1         97.58        105.65         1.77 o                         
  -4  -2   1          0.60         -0.08         0.35 o                         
  -3  -2   1       1103.11       1134.17        10.12 o                         
  -2  -2   1        107.65         95.13         2.03 o                         
  -1  -2   1        206.80        187.88         2.09 o                         
   0  -2   1       2867.11       2667.74        58.29 o                         
   1  -2   1        221.51        194.99         4.95 o                         
   2  -2   1        121.35        125.08         4.13 o                         
   3  -2   1          1.89          1.08         0.37 o                         
   4  -2   1         12.32         10.00         0.67 o                         
   5  -2   1          0.27          0.05         0.50 o                         
   6  -2   1        101.44        118.42         2.17 o                         
   7  -2   1        121.31        114.84         2.19 o                         
   8  -2   1        218.49        210.69         3.34 o                         
   9  -2   1          5.73          5.48         0.85 o                         
  10  -2   1         36.49         38.43         1.61 o                         
 -10  -1   1         16.85         13.66         1.02 o                         
  -9  -1   1          9.88          8.77         0.89 o                         
  -8  -1   1         27.49         26.39         1.18 o                         
  -7  -1   1          5.40          4.92         0.69 o                         
  -6  -1   1         33.84         37.33         1.22 o                         
  -5  -1   1          0.68          0.14         0.42 o                         
  -4  -1   1        100.16        101.27         1.79 o                         
  -3  -1   1         89.09         94.63         1.88 o                         
  -2  -1   1         30.57         24.32         0.61 o                         
  -1  -1   1        348.79        313.22         4.31 o                         
   2  -1   1       2623.50       2359.12        38.31 o                         
   3  -1   1          2.49          2.42         0.35 o                         
   4  -1   1       2197.87       2197.07        26.24 o                         
   5  -1   1       1098.04       1074.09         9.97 o                         
   6  -1   1          2.80          0.77         0.46 o                         
   7  -1   1        257.63        251.51         3.34 o                         
   8  -1   1        425.74        422.88         5.44 o                         
   9  -1   1          0.08          0.52         0.77 o                         
  10  -1   1         22.70         19.84         1.31 o                         
 -10   0   1         19.30         20.33         1.19 o                         
  -9   0   1        418.45        412.58         5.10 o                         
  -8   0   1         32.73         30.32         1.13 o                         
  -7   0   1          5.86          6.34         0.65 o                         
  -6   0   1          6.04          6.71         0.69 o                         
  -5   0   1         65.05         59.46         1.30 o                         
  -4   0   1        193.37        191.06         2.71 o                         
  -3   0   1       1214.37       1199.42        13.69 o                         
  -2   0   1       1042.26        972.94        10.97 o                         
   2   0   1       5431.07       5292.33        83.51 o                         
   3   0   1       3568.98       3552.27        35.00 o                         
   4   0   1          7.45          9.59         0.92 o                         
   5   0   1        291.85        280.05         3.29 o                         
   6   0   1        413.19        407.57         4.57 o                         
   7   0   1          6.73          7.22         0.72 o                         
   8   0   1        215.23        212.49         3.19 o                         
   9   0   1          0.31         -0.21         0.76 o                         
  10   0   1         93.88        100.74         2.53 o                         
 -10   1   1        255.80        262.42         4.17 o                         
  -9   1   1         42.91         44.11         1.89 o                         
  -8   1   1         19.89         19.95         1.02 o                         
  -7   1   1        373.65        382.86         4.50 o                         
  -6   1   1        124.39        115.46         2.36 o                         
  -5   1   1        303.74        333.61         3.95 o                         
  -4   1   1         58.73         51.32         1.07 o                         
  -3   1   1       3921.43       3729.40        38.86 o                         
  -2   1   1       8647.96       7645.55       327.22 o                         
   1   1   1      13348.93      12590.78       156.98 o                         
   2   1   1      14023.31      13089.79       172.80 o                         
   3   1   1       2043.54       2079.81        19.12 o                         
   4   1   1        832.90        900.89         8.98 o                         
   5   1   1         68.21         62.93         1.43 o                         
   6   1   1        170.82        164.70         2.67 o                         
   7   1   1          1.36          2.24         0.67 o                         
   8   1   1          0.96          0.73         0.69 o                         
   9   1   1          0.19         -0.15         0.81 o                         
 -11   2   1         57.91         60.52         2.29 o                         
 -10   2   1          8.08          7.07         1.05 o                         
  -9   2   1          2.88          1.97         0.85 o                         
  -8   2   1        324.01        322.98         4.45 o                         
  -7   2   1         18.12         14.53         0.84 o                         
  -6   2   1         94.33        101.31         2.42 o                         
  -5   2   1        631.82        647.00         8.24 o                         
  -4   2   1        163.30        172.93         2.77 o                         
  -3   2   1       1175.89       1201.29        19.36 o                         
  -2   2   1          2.48          2.45         0.45 o                         
  -1   2   1       8689.78       8054.19       128.15 o                         
   0   2   1          0.69          0.54         0.42 o                         
   1   2   1        183.86        203.70         2.91 o                         
   2   2   1        532.55        542.77         7.05 o                         
   3   2   1        540.79        568.95         6.77 o                         
   4   2   1        318.97        352.25         3.89 o                         
   5   2   1        112.92        114.43         2.34 o                         
   6   2   1        366.73        381.22         4.83 o                         
   7   2   1         18.49         18.19         1.06 o                         
   8   2   1         37.76         42.05         1.44 o                         
   9   2   1          1.24          1.00         0.79 o                         
 -11   3   1          4.16          0.79         1.04 o                         
 -10   3   1         55.35         54.13         1.88 o                         
  -9   3   1        140.91        152.97         3.24 o                         
  -8   3   1        138.04        139.70         4.32 o                         
  -7   3   1         39.90         37.69         1.33 o                         
  -6   3   1          0.40          0.06         0.54 o                         
  -5   3   1          3.56          1.52         0.59 o                         
  -4   3   1         89.35        105.25         2.72 o                         
  -3   3   1       1282.59       1295.39        20.75 o                         
  -2   3   1         36.05         37.02         1.20 o                         
  -1   3   1       1055.38       1026.41        16.68 o                         
   0   3   1        121.34        121.72         2.77 o                         
   1   3   1         39.54         36.75         1.10 o                         
   2   3   1         14.21          9.49         0.53 o                         
   3   3   1         42.11         49.71         1.11 o                         
   4   3   1        277.13        263.14         3.03 o                         
   5   3   1          1.16          1.16         0.51 o                         
   6   3   1          0.13          0.45         0.59 o                         
   7   3   1          2.65          2.17         0.66 o                         
   8   3   1          4.28          3.67         0.79 o                         
 -11   4   1          1.95          2.24         1.16 o                         
 -10   4   1         92.72         92.42         2.61 o                         
  -9   4   1        183.98        195.55         3.66 o                         
  -8   4   1        166.62        171.76         3.97 o                         
  -7   4   1         34.60         37.04         1.42 o                         
  -6   4   1         77.72         79.42         1.92 o                         
  -5   4   1         86.13         87.22         2.15 o                         
  -4   4   1        215.75        228.48         3.44 o                         
  -3   4   1         91.89         94.44         1.82 o                         
  -2   4   1        243.47        247.46         4.18 o                         
  -1   4   1        714.75        723.15        17.58 o                         
   0   4   1         21.57         33.73         1.41 o                         
   1   4   1        258.61        259.37         4.76 o                         
   2   4   1          1.07          1.64         0.41 o                         
   3   4   1          0.00          0.08         0.44 o                         
   4   4   1         34.30         37.74         1.13 o                         
   5   4   1        375.41        364.19         4.40 o                         
   6   4   1          0.01          0.37         0.67 o                         
   7   4   1          5.18          5.74         0.87 o                         
   8   4   1         11.93         13.92         1.11 o                         
 -11   5   1         87.80         85.28         4.44 o                         
 -10   5   1        114.39        118.79         2.96 o                         
  -9   5   1         36.69         39.93         3.08 o                         
  -8   5   1        117.15        124.97         4.48 o                         
  -7   5   1         45.66         41.56         1.53 o                         
  -6   5   1         23.58         29.73         1.22 o                         
  -5   5   1        293.04        267.22         7.13 o                         
  -4   5   1        231.08        245.57         3.77 o                         
  -3   5   1       1284.72       1388.29        14.44 o                         
  -2   5   1          9.12          9.83         0.83 o                         
  -1   5   1       1918.76       2021.05        47.47 o                         
   0   5   1        166.28        163.46         3.92 o                         
   1   5   1         25.99         24.28         0.97 o                         
   2   5   1          2.53          3.14         0.81 o                         
   3   5   1         68.84         59.43         1.40 o                         
   4   5   1         51.55         47.23         1.34 o                         
   5   5   1         35.14         36.02         1.27 o                         
   6   5   1          0.97          1.09         0.73 o                         
   7   5   1          0.66          0.82         0.82 o                         
 -11   6   1         70.98         79.53         3.13 o                         
 -10   6   1       2071.46       2116.64        25.67 o                         
  -9   6   1         74.92         79.09         2.44 o                         
  -8   6   1        793.08        787.75         9.39 o                         
  -7   6   1         15.79         16.27         1.31 o                         
  -6   6   1         28.07         23.95         1.22 o                         
  -5   6   1         61.00         66.08         1.74 o                         
  -4   6   1          0.16          0.11         0.46 o                         
  -3   6   1        657.88        681.66         8.63 o                         
  -2   6   1         42.62         43.33         1.95 o                         
  -1   6   1         88.92        110.31         2.61 o                         
   0   6   1         60.99         67.10         2.22 o                         
   1   6   1       2113.22       2247.89        29.13 o                         
   2   6   1          5.22          4.74         0.73 o                         
   3   6   1        307.87        347.44         4.51 o                         
   4   6   1         24.25         23.00         1.06 o                         
   5   6   1        108.22        106.92         2.20 o                         
   6   6   1          8.90         10.72         0.99 o                         
 -11   7   1         11.37         19.42         2.66 o                         
 -10   7   1          0.36          0.11         1.03 o                         
  -9   7   1         60.37         63.35         1.80 o                         
  -8   7   1        998.92       1021.31        10.75 o                         
  -7   7   1        581.97        578.73         8.14 o                         
  -6   7   1        476.15        460.06         6.60 o                         
  -5   7   1          2.47          1.51         0.61 o                         
  -4   7   1         18.10         16.49         1.12 o                         
  -3   7   1         33.79         34.59         1.59 o                         
  -2   7   1         27.71         26.52         1.20 o                         
  -1   7   1        459.65        456.80         7.40 o                         
   0   7   1          0.07          0.09         0.70 o                         
   1   7   1         27.28         20.51         2.84 o                         
   2   7   1         81.81         85.82         3.26 o                         
   3   7   1        103.93        104.28         3.49 o                         
   4   7   1          1.61          1.86         0.86 o                         
   5   7   1         44.52         37.05         1.53 o                         
 -11   8   1          3.41          3.98         1.04 o                         
 -10   8   1         13.11         14.16         1.07 o                         
  -9   8   1         33.05         35.72         1.60 o                         
  -8   8   1         63.77         63.88         1.89 o                         
  -7   8   1          6.75          7.78         0.84 o                         
  -6   8   1          1.32          0.84         0.67 o                         
  -5   8   1         90.42         93.55         3.09 o                         
  -4   8   1        104.16        101.84         2.33 o                         
  -3   8   1         40.49         38.87         2.25 o                         
  -2   8   1          0.00         -0.08         0.62 o                         
  -1   8   1         58.53         67.53         2.30 o                         
   0   8   1         14.20         14.57         1.12 o                         
   1   8   1         21.85         14.65         1.37 o                         
   2   8   1         40.19         42.77         1.78 o                         
   3   8   1          0.10          0.55         0.98 o                         
   4   8   1          1.58          3.26         1.08 o                         
 -10   9   1          8.01          7.69         1.09 o                         
  -9   9   1          0.89          0.23         0.90 o                         
  -8   9   1         19.83         20.37         1.28 o                         
  -7   9   1         29.54         28.97         1.37 o                         
  -6   9   1         37.37         37.21         1.63 o                         
  -5   9   1        471.52        485.22         7.92 o                         
  -4   9   1         44.98         43.31         4.13 o                         
  -3   9   1          0.50          1.27         0.80 o                         
  -2   9   1         28.62         23.09         1.17 o                         
  -1   9   1         50.26         41.84         1.79 o                         
   0   9   1         10.84         10.27         2.34 o                         
   1   9   1          3.35          3.92         0.85 o                         
   2   9   1          2.64          2.58         0.99 o                         
   3   9   1          2.50          1.90         1.03 o                         
 -10  10   1         17.63         17.45         1.45 o                         
  -9  10   1          1.29          0.84         0.91 o                         
  -8  10   1         51.97         45.26         1.79 o                         
  -7  10   1          0.99          1.73         0.83 o                         
  -6  10   1          6.74          4.98         0.86 o                         
  -5  10   1         43.07         42.98         3.84 o                         
  -4  10   1        178.25        173.32         3.46 o                         
  -3  10   1          0.42         -0.37         0.73 o                         
  -2  10   1          0.05          0.34         0.75 o                         
  -1  10   1          0.30         -0.22         0.79 o                         
   0  10   1          6.10          8.16         0.99 o                         
   1  10   1         53.13         61.63         1.98 o                         
   2  10   1         54.16         54.34         3.12 o                         
  -9  11   1         88.99        108.81         3.84 o                         
  -8  11   1         44.35         56.61         2.76 o                         
  -7  11   1         23.59         29.35         3.69 o                         
  -6  11   1         25.99         24.27         1.60 o                         
  -5  11   1          1.99          2.83         0.86 o                         
  -4  11   1          4.33          3.79         0.76 o                         
  -3  11   1          0.05          0.68         0.77 o                         
  -2  11   1          0.05          0.76         0.86 o                         
  -1  11   1          4.76          5.46         0.94 o                         
   0  11   1          0.20          0.52         0.90 o                         
  -7  12   1        105.57        148.27         5.51 o                         
  -6  12   1          2.21          4.77         1.70 o                         
  -5  12   1         41.15         40.39         2.26 o                         
  -4  12   1          3.51          2.47         0.93 o                         
  -3  12   1          3.44          4.70         1.02 o                         
  -2  12   1         18.19         16.29         1.60 o                         
   4 -13   2         21.52         29.66         1.70 o                         
   5 -13   2          0.39         -0.22         1.09 o                         
   6 -13   2         42.18         53.48         4.28 o                         
   1 -12   2          5.68          3.83         0.90 o                         
   2 -12   2          9.05         15.20         1.17 o                         
   3 -12   2          1.72          0.62         0.85 o                         
   4 -12   2          3.02          5.40         1.49 o                         
   5 -12   2         65.01         49.78         2.90 o                         
   6 -12   2         33.05         27.23         4.59 o                         
   7 -12   2          4.58          2.29         1.44 o                         
   8 -12   2         28.92         25.07         2.49 o                         
  -1 -11   2          2.11          1.36         0.84 o                         
   0 -11   2         52.76         50.10         1.93 o                         
   1 -11   2          0.96          0.61         0.68 o                         
   2 -11   2        270.02        248.12         3.56 o                         
   3 -11   2          1.45          2.64         1.04 o                         
   4 -11   2        112.92         84.89         3.56 o                         
   5 -11   2         68.75         69.55         3.66 o                         
   6 -11   2         58.14         58.63         2.98 o                         
   7 -11   2         11.81         10.44         2.67 o                         
   8 -11   2         13.28         10.43         1.87 o                         
   9 -11   2         32.23         30.86         2.24 o                         
  -3 -10   2         16.03         17.92         1.27 o                         
  -2 -10   2         28.64         31.20         1.40 o                         
  -1 -10   2         28.05         29.24         1.24 o                         
   0 -10   2          1.57          2.30         0.74 o                         
   1 -10   2          9.52          8.02         0.76 o                         
   2 -10   2         41.10         41.15         1.23 o                         
   3 -10   2        513.85        466.82         7.89 o                         
   4 -10   2        183.74        167.09         4.94 o                         
   5 -10   2          0.01          1.31         1.01 o                         
   6 -10   2        108.28        101.54         3.86 o                         
   7 -10   2          1.76          1.03         1.64 o                         
   8 -10   2         86.82         79.65         3.77 o                         
   9 -10   2          0.47          0.55         1.27 o                         
  10 -10   2          1.31          1.59         1.18 o                         
  -4  -9   2         48.44         46.64         3.72 o                         
  -3  -9   2          1.71          2.12         0.85 o                         
  -2  -9   2         27.27         22.26         1.22 o                         
  -1  -9   2         19.16         15.13         0.95 o                         
   0  -9   2          1.02          0.43         0.63 o                         
   1  -9   2          5.09          5.00         0.67 o                         
   2  -9   2         47.97         49.67         1.32 o                         
   3  -9   2        567.41        517.30        10.33 o                         
   4  -9   2          6.74          4.96         1.05 o                         
   5  -9   2        120.36        101.24         3.59 o                         
   6  -9   2         16.00         13.07         1.60 o                         
   7  -9   2          6.34          4.83         1.40 o                         
   8  -9   2          1.02          0.30         1.11 o                         
   9  -9   2         17.06         16.42         1.17 o                         
  10  -9   2          0.00          0.51         0.82 o                         
  -5  -8   2         30.26         26.99         2.00 o                         
  -4  -8   2        203.56        198.23         3.60 o                         
  -3  -8   2          8.35          7.43         1.30 o                         
  -2  -8   2        186.23        182.72         3.73 o                         
  -1  -8   2          2.63          2.79         0.61 o                         
   0  -8   2         36.44         36.08         1.19 o                         
   1  -8   2         29.62         26.93         0.97 o                         
   2  -8   2          4.00          4.69         0.58 o                         
   3  -8   2         29.48         26.28         1.36 o                         
   4  -8   2         22.49         27.60         2.13 o                         
   5  -8   2         12.90         15.18         3.43 o                         
   6  -8   2          7.50          8.97         1.40 o                         
   7  -8   2         15.00         16.94         1.25 o                         
   8  -8   2          5.61          5.63         0.85 o                         
   9  -8   2         21.13         22.47         1.20 o                         
  10  -8   2         15.90         15.05         1.14 o                         
  11  -8   2          1.50          1.33         0.93 o                         
  -6  -7   2         59.15         53.07         2.30 o                         
  -5  -7   2         13.93         12.71         1.11 o                         
  -4  -7   2         79.62         75.21         1.99 o                         
  -3  -7   2         45.04         41.93         1.76 o                         
  -2  -7   2          0.02          0.33         0.58 o                         
  -1  -7   2         57.46         53.31         1.29 o                         
   0  -7   2         76.29         68.27         2.11 o                         
   1  -7   2         80.44         69.57         1.74 o                         
   2  -7   2          2.40          1.64         0.40 o                         
   3  -7   2        139.30        130.36         3.56 o                         
   4  -7   2          3.60          1.30         0.80 o                         
   5  -7   2        105.89        108.15         3.49 o                         
   6  -7   2         92.55         85.04         2.20 o                         
   7  -7   2         26.47         25.31         1.40 o                         
   8  -7   2          1.15          1.41         0.74 o                         
   9  -7   2         23.55         24.18         1.36 o                         
  10  -7   2          1.09          0.72         0.82 o                         
  11  -7   2         14.50         13.38         1.17 o                         
  -7  -6   2          0.01          0.93         0.79 o                         
  -6  -6   2         35.99         32.13         1.29 o                         
  -5  -6   2          0.05          0.32         0.63 o                         
  -4  -6   2        239.01        208.87         3.52 o                         
  -3  -6   2         40.59         36.17         1.24 o                         
  -2  -6   2         14.20         13.74         0.71 o                         
  -1  -6   2         29.05         28.04         1.07 o                         
   0  -6   2        155.46        160.86         2.56 o                         
   1  -6   2        122.15        137.30         3.79 o                         
   2  -6   2         18.92         25.64         1.33 o                         
   3  -6   2         72.17         61.08         4.10 o                         
   4  -6   2        264.53        284.66         6.17 o                         
   5  -6   2         57.36         62.29         1.58 o                         
   6  -6   2         79.65         79.08         1.80 o                         
   7  -6   2         47.38         45.70         1.47 o                         
   8  -6   2         32.80         34.09         1.40 o                         
   9  -6   2         13.65         12.15         1.16 o                         
  10  -6   2          0.84         -0.27         1.07 o                         
  11  -6   2          2.24          3.19         1.19 o                         
  -7  -5   2         12.83         14.47         1.01 o                         
  -6  -5   2        573.33        526.19         7.89 o                         
  -5  -5   2         37.40         36.40         1.18 o                         
  -4  -5   2         19.91         16.18         0.80 o                         
  -3  -5   2          2.31          2.46         0.45 o                         
  -2  -5   2        172.38        189.41         2.57 o                         
  -1  -5   2          5.25          6.84         0.58 o                         
   0  -5   2         95.07        102.88         1.66 o                         
   1  -5   2        572.99        638.89        10.57 o                         
   2  -5   2        668.88        732.06        17.54 o                         
   3  -5   2       2700.04       2914.60        45.91 o                         
   4  -5   2          0.58          1.07         0.47 o                         
   5  -5   2        130.51        157.38         2.56 o                         
   6  -5   2        325.47        336.69         5.14 o                         
   7  -5   2        109.04        119.07         2.44 o                         
   8  -5   2        100.74        105.69         2.69 o                         
   9  -5   2        194.03        199.46         4.68 o                         
  10  -5   2         57.24         55.44         2.50 o                         
  11  -5   2          9.55          9.56         1.39 o                         
  -8  -4   2          0.10          0.57         0.80 o                         
  -7  -4   2        588.76        554.11         7.13 o                         
  -6  -4   2         47.49         42.75         1.36 o                         
  -5  -4   2        210.04        210.83         3.10 o                         
  -4  -4   2        107.34        113.35         2.19 o                         
  -3  -4   2         35.20         37.63         1.19 o                         
  -2  -4   2         27.47         31.01         0.94 o                         
  -1  -4   2        120.99        127.89         1.80 o                         
   0  -4   2        173.25        177.80         3.09 o                         
   1  -4   2          1.09          1.87         0.42 o                         
   2  -4   2        115.13        122.14         5.62 o                         
   3  -4   2       1621.21       1620.30        18.35 o                         
   4  -4   2       3995.71       4145.16        40.91 o                         
   5  -4   2         11.76         15.70         0.89 o                         
   6  -4   2        507.26        496.66        10.22 o                         
   7  -4   2         96.94        102.88         2.48 o                         
   8  -4   2         63.18         60.60         2.32 o                         
   9  -4   2         42.17         44.20         2.00 o                         
  10  -4   2          0.29         -0.23         1.03 o                         
  11  -4   2          1.39          0.21         1.03 o                         
  -9  -3   2         22.71         22.86         1.16 o                         
  -8  -3   2        163.96        158.68         3.15 o                         
  -7  -3   2          2.48          1.86         0.67 o                         
  -6  -3   2         92.03        105.75         1.94 o                         
  -5  -3   2        105.56        102.83         1.72 o                         
  -4  -3   2         35.72         36.85         0.97 o                         
  -3  -3   2         83.62         84.43         1.59 o                         
  -2  -3   2         59.96         48.54         1.11 o                         
  -1  -3   2         11.75          8.65         0.39 o                         
   0  -3   2         16.06         18.16         0.76 o                         
   1  -3   2        242.75        219.37         3.95 o                         
   2  -3   2       1406.90       1379.97        15.42 o                         
   3  -3   2          2.26          1.80         0.34 o                         
   4  -3   2        177.82        176.54         2.88 o                         
   5  -3   2        160.97        163.58         4.16 o                         
   6  -3   2          0.22         -0.16         0.54 o                         
   7  -3   2         70.12         75.51         2.11 o                         
   8  -3   2        104.33        106.54         3.58 o                         
   9  -3   2         72.08         75.19         2.17 o                         
  10  -3   2          3.97          2.92         0.88 o                         
  -9  -2   2          0.06          0.31         0.76 o                         
  -8  -2   2          0.94          0.77         0.67 o                         
  -7  -2   2          4.54          4.80         0.66 o                         
  -6  -2   2         20.68         22.48         0.94 o                         
  -5  -2   2          0.12          0.57         0.42 o                         
  -4  -2   2         14.47          9.92         0.78 o                         
  -3  -2   2        126.05        123.16         2.25 o                         
  -2  -2   2        324.05        329.29         4.15 o                         
  -1  -2   2       1363.10       1320.42        14.69 o                         
   0  -2   2       2050.00       1939.37        42.37 o                         
   1  -2   2        680.50        617.59        31.33 o                         
   2  -2   2         24.19         19.23         1.13 o                         
   3  -2   2        155.05        162.55         8.33 o                         
   4  -2   2         67.13         56.60         2.24 o                         
   5  -2   2         69.39         58.23         1.58 o                         
   6  -2   2          6.96          9.28         0.81 o                         
   7  -2   2        198.56        187.57         3.25 o                         
   8  -2   2          8.33          7.44         0.85 o                         
   9  -2   2         38.73         38.85         2.25 o                         
  10  -2   2          6.70          6.56         1.01 o                         
 -10  -1   2         28.69         32.45         1.46 o                         
  -9  -1   2          1.27          0.91         0.68 o                         
  -8  -1   2         69.97         70.91         2.24 o                         
  -7  -1   2          9.29          9.12         0.84 o                         
  -6  -1   2         26.73         28.35         1.10 o                         
  -5  -1   2          8.82          7.12         0.65 o                         
  -4  -1   2       1044.36       1124.74        13.13 o                         
  -3  -1   2         18.10         19.10         0.68 o                         
  -2  -1   2        360.94        335.50         3.83 o                         
  -1  -1   2       1037.01        963.69        11.77 o                         
   1  -1   2          7.26          3.22         0.39 o                         
   2  -1   2        612.13        571.60        21.35 o                         
   3  -1   2        259.42        239.62         4.85 o                         
   4  -1   2       2445.81       2504.09        25.14 o                         
   5  -1   2        142.85        137.31         2.94 o                         
   6  -1   2         33.34         37.57         1.08 o                         
   7  -1   2         99.91         99.68         2.08 o                         
   8  -1   2         66.99         62.57         1.75 o                         
   9  -1   2         18.18         16.98         1.14 o                         
  10  -1   2          9.00          9.18         1.13 o                         
 -10   0   2         12.00         11.18         1.07 o                         
  -9   0   2         33.19         27.28         1.14 o                         
  -8   0   2         10.37         11.72         0.97 o                         
  -7   0   2         90.35         93.46         1.96 o                         
  -6   0   2        120.88        126.82         2.91 o                         
  -5   0   2          1.37          2.34         0.46 o                         
  -4   0   2        303.80        314.41         3.87 o                         
  -3   0   2        101.00         99.81         1.38 o                         
  -2   0   2         97.35         94.69         2.21 o                         
   1   0   2       5889.49       5580.19       120.51 o                         
   2   0   2      28730.94      27632.17       420.76 o                         
   3   0   2        319.73        339.21         5.21 o                         
   4   0   2       4325.83       4479.28        40.41 o                         
   5   0   2          5.58          7.20         0.55 o                         
   6   0   2        185.70        175.57         2.57 o                         
   7   0   2         40.86         36.02         1.22 o                         
   8   0   2        176.31        159.87         3.27 o                         
   9   0   2         57.29         55.22         1.83 o                         
  10   0   2          0.21          0.31         1.00 o                         
 -10   1   2          0.53          0.71         0.79 o                         
  -9   1   2        252.67        244.78         3.90 o                         
  -8   1   2         93.06        101.21         2.56 o                         
  -7   1   2        688.64        727.39         7.88 o                         
  -6   1   2       1002.56       1059.61        10.55 o                         
  -5   1   2       1052.67       1075.34        19.14 o                         
  -4   1   2        470.23        489.14         4.74 o                         
  -3   1   2        480.54        445.09        11.74 o                         
  -2   1   2        983.16        921.45        12.73 o                         
   0   1   2       1706.33       1536.44        33.75 o                         
   1   1   2        753.08        749.07        33.21 o                         
   2   1   2       1246.96       1272.75        25.79 o                         
   3   1   2        194.26        217.75         5.22 o                         
   4   1   2       7555.51       7903.39        70.54 o                         
   5   1   2          0.36          2.06         0.54 o                         
   6   1   2       2806.81       2765.13        25.93 o                         
   7   1   2         74.92         77.12         1.77 o                         
   8   1   2          1.77          3.07         0.79 o                         
   9   1   2          0.01          0.75         0.82 o                         
 -11   2   2         70.71         72.01         2.33 o                         
 -10   2   2          0.52         -0.01         1.03 o                         
  -9   2   2         18.14         17.91         1.47 o                         
  -8   2   2          3.33          2.44         0.78 o                         
  -7   2   2         10.27          9.68         0.82 o                         
  -6   2   2          6.00          6.82         0.60 o                         
  -5   2   2         59.62         60.16         1.28 o                         
  -4   2   2         31.98         35.22         0.95 o                         
  -3   2   2       1084.48        996.58        33.75 o                         
  -2   2   2       5665.86       5402.08       117.63 o                         
  -1   2   2       1026.49        991.83        12.90 o                         
   0   2   2          0.02          0.20         0.24 o                         
   1   2   2         85.89         71.06         1.38 o                         
   2   2   2         17.23         22.69         0.87 o                         
   3   2   2        660.48        710.01         9.06 o                         
   4   2   2          2.43          1.19         0.46 o                         
   5   2   2          8.83         11.96         1.07 o                         
   6   2   2         60.54         58.58         1.86 o                         
   7   2   2         40.12         37.99         1.41 o                         
   8   2   2         40.21         36.87         1.40 o                         
   9   2   2         17.79         21.51         1.25 o                         
 -11   3   2          8.17          5.01         1.19 o                         
 -10   3   2          1.63          1.20         0.99 o                         
  -9   3   2         77.01         78.91         2.19 o                         
  -8   3   2          4.65          5.29         0.87 o                         
  -7   3   2          0.91          1.71         0.55 o                         
  -6   3   2         85.09         96.99         1.96 o                         
  -5   3   2        564.25        575.09         6.67 o                         
  -4   3   2        208.93        200.44         4.44 o                         
  -3   3   2          8.70          8.41         0.81 o                         
  -2   3   2       1387.74       1407.06        22.49 o                         
  -1   3   2        242.57        228.69         3.73 o                         
   0   3   2        257.36        285.66        12.28 o                         
   1   3   2         14.36         15.31         0.71 o                         
   2   3   2         97.50         85.90         1.66 o                         
   3   3   2          1.68          0.27         0.41 o                         
   4   3   2        356.89        339.08         4.13 o                         
   5   3   2         70.66         68.22         1.73 o                         
   6   3   2          4.93          5.06         0.69 o                         
   7   3   2         40.18         41.06         1.32 o                         
   8   3   2         16.29         18.78         1.09 o                         
 -11   4   2          2.17         -0.21         1.04 o                         
 -10   4   2          7.43          7.04         1.09 o                         
  -9   4   2         24.91         27.24         1.29 o                         
  -8   4   2        101.88        104.10         2.31 o                         
  -7   4   2          0.14         -0.05         0.64 o                         
  -6   4   2        160.62        166.31         3.28 o                         
  -5   4   2        126.31        131.12         3.48 o                         
  -4   4   2         50.15         47.21         1.82 o                         
  -3   4   2          2.37          3.92         0.57 o                         
  -2   4   2       1077.66       1080.91        14.75 o                         
  -1   4   2          2.02          1.71         0.51 o                         
   0   4   2        130.09         97.50         3.77 o                         
   1   4   2        347.85        357.59         6.23 o                         
   2   4   2        103.16         80.88         1.63 o                         
   3   4   2        156.81        161.60         2.39 o                         
   4   4   2        100.18        104.32         1.93 o                         
   5   4   2        100.36         97.57         1.97 o                         
   6   4   2          8.17          8.87         0.86 o                         
   7   4   2         10.41          8.23         0.94 o                         
 -11   5   2          4.17          3.87         1.30 o                         
 -10   5   2        292.30        297.90         5.98 o                         
  -9   5   2        120.02        126.28         2.76 o                         
  -8   5   2        270.83        269.91         4.20 o                         
  -7   5   2         34.08         38.49         1.47 o                         
  -6   5   2         41.92         35.27         1.77 o                         
  -5   5   2         12.53          8.17         0.84 o                         
  -4   5   2        601.07        589.09         7.96 o                         
  -3   5   2        381.91        351.81         4.46 o                         
  -2   5   2        305.35        304.63         5.80 o                         
  -1   5   2        199.76        222.83         3.13 o                         
   0   5   2         99.53         97.05         3.23 o                         
   1   5   2         18.97         18.59         1.08 o                         
   2   5   2         74.21         83.04         1.63 o                         
   3   5   2        177.20        168.05         2.56 o                         
   4   5   2         23.35         21.58         1.02 o                         
   5   5   2        112.22        110.70         2.19 o                         
   6   5   2         17.14         18.67         1.13 o                         
   7   5   2         16.88         20.93         1.25 o                         
 -11   6   2          1.55          2.07         1.03 o                         
 -10   6   2         33.84         39.28         2.18 o                         
  -9   6   2        115.62        115.64         3.66 o                         
  -8   6   2        864.42        879.39        13.08 o                         
  -7   6   2         99.22         98.46         2.19 o                         
  -6   6   2        940.77        922.92        13.39 o                         
  -5   6   2        367.27        352.88         5.28 o                         
  -4   6   2        770.46        751.47         9.58 o                         
  -3   6   2         35.11         24.71         2.28 o                         
  -2   6   2          8.85          5.61         0.78 o                         
  -1   6   2         48.69         43.62         1.25 o                         
   0   6   2         48.37         41.38         1.61 o                         
   1   6   2        308.72        315.32         6.07 o                         
   2   6   2          4.98          4.55         1.11 o                         
   3   6   2        113.08        113.05         2.13 o                         
   4   6   2          5.78          7.15         0.79 o                         
   5   6   2         53.62         52.90         1.61 o                         
   6   6   2         80.66         78.60         2.04 o                         
 -11   7   2        178.48        182.04         3.82 o                         
 -10   7   2          0.09         -0.26         0.96 o                         
  -9   7   2        570.65        583.46         7.40 o                         
  -8   7   2         80.37         85.13         1.98 o                         
  -7   7   2        457.47        464.93        10.91 o                         
  -6   7   2        291.71        278.85         6.07 o                         
  -5   7   2         41.05         42.68         1.51 o                         
  -4   7   2          6.55          8.61         0.95 o                         
  -3   7   2         10.52         10.19         1.31 o                         
  -2   7   2          5.36          7.90         0.79 o                         
  -1   7   2          8.46          6.89         0.71 o                         
   0   7   2          0.52          1.36         0.80 o                         
   1   7   2         45.58         36.05         2.02 o                         
   2   7   2          0.03          0.22         0.91 o                         
   3   7   2        192.21        204.10         3.65 o                         
   4   7   2        124.03        128.85         2.68 o                         
   5   7   2        127.70        125.21         4.12 o                         
 -11   8   2        370.47        367.10         5.38 o                         
 -10   8   2        188.86        188.87         3.36 o                         
  -9   8   2          1.91          1.35         0.80 o                         
  -8   8   2         49.13         52.40         2.76 o                         
  -7   8   2        147.91        148.22         3.21 o                         
  -6   8   2        199.03        192.48         4.64 o                         
  -5   8   2         56.42         54.32         2.02 o                         
  -4   8   2        315.17        320.82         7.50 o                         
  -3   8   2         11.36         10.02         1.17 o                         
  -2   8   2        148.77        150.80         2.82 o                         
  -1   8   2         86.28         78.86         3.03 o                         
   0   8   2         18.59         23.31         1.38 o                         
   1   8   2          1.58          1.05         0.92 o                         
   2   8   2         78.07         79.46         2.47 o                         
   3   8   2          2.98          1.22         1.01 o                         
   4   8   2         23.68         25.58         1.71 o                         
 -10   9   2         20.51         19.34         1.45 o                         
  -9   9   2          0.08          0.12         0.94 o                         
  -8   9   2          4.81          5.70         1.00 o                         
  -7   9   2          2.38          1.83         0.86 o                         
  -6   9   2         45.12         45.42         1.96 o                         
  -5   9   2         82.08         80.22         2.52 o                         
  -4   9   2        135.29        132.64         4.39 o                         
  -3   9   2         32.45         33.00         1.36 o                         
  -2   9   2         28.83         26.20         1.27 o                         
  -1   9   2          0.56          2.78         0.79 o                         
   0   9   2        102.86         93.82         3.78 o                         
   1   9   2          0.21          0.21         0.86 o                         
   2   9   2          2.98          3.45         0.96 o                         
   3   9   2          5.82          5.57         1.26 o                         
 -10  10   2          0.52          0.15         1.10 o                         
  -9  10   2          0.03         -0.55         0.98 o                         
  -8  10   2          9.48          9.33         1.11 o                         
  -7  10   2         18.58         14.76         1.32 o                         
  -6  10   2         26.64         27.04         2.09 o                         
  -5  10   2         18.73         20.92         1.65 o                         
  -4  10   2         23.70         24.60         1.39 o                         
  -3  10   2         21.37         21.72         1.24 o                         
  -2  10   2         29.04         23.05         1.21 o                         
  -1  10   2          4.67          6.65         0.97 o                         
   0  10   2          0.08          0.03         0.84 o                         
   1  10   2         17.01         19.37         1.33 o                         
  -9  11   2          0.95          1.88         1.64 o                         
  -8  11   2          0.02         -0.91         1.78 o                         
  -7  11   2         13.32         15.40         2.12 o                         
  -6  11   2         20.71         25.55         1.72 o                         
  -5  11   2          0.01         -0.18         0.90 o                         
  -4  11   2          3.65          1.80         0.78 o                         
  -3  11   2         13.34         17.18         1.18 o                         
  -2  11   2         19.70         16.47         1.13 o                         
  -1  11   2         24.24         24.83         1.66 o                         
   0  11   2         10.37          7.90         1.09 o                         
  -7  12   2         27.88         47.26         4.64 o                         
  -6  12   2          0.73          0.81         1.78 o                         
  -5  12   2         63.39         86.03         2.71 o                         
  -4  12   2          1.64         -0.17         0.94 o                         
  -3  12   2          8.15         11.06         1.20 o                         
   3 -13   3          9.40          8.30         1.08 o                         
   4 -13   3          2.95          1.21         0.94 o                         
   5 -13   3          3.45          3.01         1.49 o                         
   6 -13   3          8.56         11.91         2.65 o                         
   0 -12   3          2.02          0.76         1.15 o                         
   1 -12   3          0.27          0.71         0.99 o                         
   2 -12   3         61.95         63.11         1.95 o                         
   3 -12   3          3.78          2.82         0.87 o                         
   4 -12   3         40.29         40.91         3.44 o                         
   5 -12   3          2.54         -0.01         1.31 o                         
   6 -12   3        127.35        126.27         4.54 o                         
   7 -12   3         30.42         28.54         2.35 o                         
   8 -12   3         10.67          6.66         1.67 o                         
  -1 -11   3          0.52          0.79         0.77 o                         
   0 -11   3         40.32         37.42         1.31 o                         
   1 -11   3          0.03          0.61         0.65 o                         
   2 -11   3        358.95        339.29         4.34 o                         
   3 -11   3        115.42        109.42         3.07 o                         
   4 -11   3          2.08          8.21         1.50 o                         
   5 -11   3          0.94          0.31         1.04 o                         
   6 -11   3        107.42        115.08         7.26 o                         
   7 -11   3         13.47         11.73         1.89 o                         
   8 -11   3          2.60          3.38         1.57 o                         
   9 -11   3         20.11         16.70         1.60 o                         
  -3 -10   3          0.44          0.56         0.87 o                         
  -2 -10   3         21.52         22.64         1.21 o                         
  -1 -10   3         46.61         56.93         1.57 o                         
   0 -10   3         33.33         30.80         1.22 o                         
   1 -10   3         12.14         11.27         0.79 o                         
   2 -10   3          1.74          0.59         0.51 o                         
   3 -10   3         32.91         25.05         1.90 o                         
   4 -10   3        426.98        351.35         7.79 o                         
   5 -10   3        425.24        371.31         8.26 o                         
   6 -10   3        195.57        159.42         4.93 o                         
   7 -10   3        175.31        165.12         5.22 o                         
   8 -10   3          4.62          5.62         1.13 o                         
   9 -10   3         27.74         22.95         3.10 o                         
  10 -10   3          1.69          0.88         1.18 o                         
  -4  -9   3        560.89        586.93         8.73 o                         
  -3  -9   3         76.93         81.62         2.42 o                         
  -2  -9   3         32.20         37.75         1.40 o                         
  -1  -9   3        264.11        253.53         3.55 o                         
   0  -9   3        184.18        185.14         3.01 o                         
   1  -9   3          0.33          0.56         0.54 o                         
   2  -9   3         20.39         18.75         1.18 o                         
   3  -9   3        158.27        155.19         5.86 o                         
   4  -9   3        129.67        121.35         3.73 o                         
   5  -9   3         17.69         13.57         1.50 o                         
   6  -9   3         41.02         36.43         2.20 o                         
   7  -9   3          4.84          4.23         1.13 o                         
   8  -9   3          0.36          0.77         0.95 o                         
   9  -9   3          3.48          4.97         0.90 o                         
  10  -9   3          7.60          7.34         1.02 o                         
  -5  -8   3          0.21         -0.20         0.87 o                         
  -4  -8   3          8.63          9.38         1.32 o                         
  -3  -8   3         96.77         92.03         2.46 o                         
  -2  -8   3        137.57        135.76         2.36 o                         
  -1  -8   3          0.30          0.58         0.52 o                         
   0  -8   3          1.15          1.18         0.51 o                         
   1  -8   3        157.19        143.65         3.04 o                         
   2  -8   3        237.11        244.63         7.55 o                         
   3  -8   3         10.38         10.23         1.08 o                         
   4  -8   3         69.15         67.33         3.95 o                         
   5  -8   3         73.41         70.44         2.80 o                         
   6  -8   3          2.18          2.02         0.89 o                         
   7  -8   3          1.44          1.44         0.62 o                         
   8  -8   3          9.10          9.45         0.91 o                         
   9  -8   3         33.72         33.98         1.39 o                         
  10  -8   3          0.84          1.57         0.86 o                         
  -6  -7   3          0.21          0.96         0.86 o                         
  -5  -7   3          0.33          1.06         0.80 o                         
  -4  -7   3         50.39         51.92         1.65 o                         
  -3  -7   3         37.80         41.83         1.37 o                         
  -2  -7   3         19.98         21.52         1.01 o                         
  -1  -7   3        130.66        128.81         2.06 o                         
   0  -7   3          1.36          1.02         0.42 o                         
   1  -7   3          1.58          1.24         0.42 o                         
   2  -7   3        109.44         88.07         2.60 o                         
   3  -7   3         10.32         10.36         2.90 o                         
   4  -7   3          2.04          2.01         0.73 o                         
   5  -7   3         40.12         42.94         1.74 o                         
   6  -7   3         64.27         64.45         1.59 o                         
   7  -7   3          0.20          0.21         0.66 o                         
   8  -7   3         12.79         15.90         0.97 o                         
   9  -7   3         13.04         11.00         1.02 o                         
  10  -7   3          2.42          2.77         0.90 o                         
  11  -7   3         28.80         33.64         1.57 o                         
  -7  -6   3          8.03         10.70         1.22 o                         
  -6  -6   3          0.02          0.01         0.85 o                         
  -5  -6   3         71.22         67.74         1.88 o                         
  -4  -6   3         25.11         23.87         1.10 o                         
  -3  -6   3        154.67        142.26         2.50 o                         
  -2  -6   3         65.23         61.69         1.43 o                         
  -1  -6   3         52.71         47.78         1.17 o                         
   0  -6   3          0.38         -0.01         0.32 o                         
   1  -6   3         15.11         24.89         1.37 o                         
   2  -6   3          3.04          3.12         0.60 o                         
   3  -6   3        385.30        448.35         8.38 o                         
   4  -6   3         63.39         75.33         2.13 o                         
   5  -6   3         87.85         89.77         1.93 o                         
   6  -6   3        118.19        132.74         2.44 o                         
   7  -6   3         58.64         57.24         1.64 o                         
   8  -6   3        145.33        145.21         2.91 o                         
   9  -6   3          4.16          6.43         0.97 o                         
  10  -6   3         52.89         44.29         1.80 o                         
  11  -6   3          6.03          3.82         1.37 o                         
  -8  -5   3        163.65        168.40         3.19 o                         
  -7  -5   3          0.51          2.44         0.80 o                         
  -6  -5   3          5.03          4.92         0.78 o                         
  -5  -5   3          7.67          4.28         0.80 o                         
  -4  -5   3        108.48        104.35         2.43 o                         
  -3  -5   3         13.31         12.90         0.78 o                         
  -2  -5   3        261.45        262.44         4.29 o                         
  -1  -5   3        203.36        205.58         6.04 o                         
   0  -5   3          0.41          0.32         0.36 o                         
   1  -5   3         19.47         21.62         0.95 o                         
   2  -5   3          9.07         10.19         0.79 o                         
   3  -5   3        192.83        225.57         3.46 o                         
   4  -5   3         13.16         12.93         0.67 o                         
   5  -5   3        597.56        645.68         7.46 o                         
   6  -5   3        216.74        234.68         7.28 o                         
   7  -5   3          7.18          9.59         0.86 o                         
   8  -5   3        359.32        341.92         5.05 o                         
   9  -5   3          4.12          5.43         1.04 o                         
  10  -5   3        161.58        161.57         3.79 o                         
  11  -5   3          6.40          6.76         1.52 o                         
  -8  -4   3         48.91         47.95         1.54 o                         
  -7  -4   3        100.68         85.77         1.78 o                         
  -6  -4   3        137.12        138.72         3.29 o                         
  -5  -4   3        124.30        108.73         2.03 o                         
  -4  -4   3        354.08        366.75         4.44 o                         
  -3  -4   3         12.02         16.12         0.68 o                         
  -2  -4   3          0.15          0.75         0.35 o                         
  -1  -4   3          7.24          8.53         0.43 o                         
   0  -4   3         29.84         28.33         1.69 o                         
   1  -4   3        542.96        536.60         7.15 o                         
   2  -4   3         23.04         18.52         0.83 o                         
   3  -4   3          5.47          4.39         0.45 o                         
   4  -4   3        441.71        463.72         6.89 o                         
   5  -4   3       1011.44       1008.90        12.29 o                         
   6  -4   3        104.10        130.32         2.94 o                         
   7  -4   3         31.23         33.85         1.32 o                         
   8  -4   3        188.84        184.45         3.74 o                         
   9  -4   3          4.29          3.66         0.97 o                         
  10  -4   3         30.10         31.01         1.97 o                         
  11  -4   3          7.61         10.43         2.06 o                         
  -9  -3   3         16.51         17.90         1.03 o                         
  -8  -3   3         61.98         63.90         1.58 o                         
  -7  -3   3         72.19         82.30         1.74 o                         
  -6  -3   3          6.69          8.69         0.85 o                         
  -5  -3   3         78.49         91.04         1.66 o                         
  -4  -3   3          3.23          3.18         0.41 o                         
  -3  -3   3         20.59         15.95         0.57 o                         
  -2  -3   3        271.75        265.92         5.10 o                         
  -1  -3   3        280.18        265.54         3.47 o                         
   0  -3   3         98.66         89.17         1.97 o                         
   1  -3   3        599.39        563.81         7.53 o                         
   2  -3   3        430.96        452.49         5.57 o                         
   3  -3   3        120.25        132.22         2.24 o                         
   4  -3   3        779.83        821.01        20.13 o                         
   5  -3   3          1.10          0.33         0.40 o                         
   6  -3   3        174.63        164.56         2.82 o                         
   7  -3   3         57.26         54.91         1.65 o                         
   8  -3   3        245.13        245.92         5.66 o                         
   9  -3   3         17.98         18.66         1.37 o                         
  10  -3   3          4.91          3.70         0.97 o                         
  -9  -2   3          0.88          1.06         0.75 o                         
  -8  -2   3          1.36          0.70         0.70 o                         
  -7  -2   3         44.79         39.65         1.32 o                         
  -6  -2   3          8.44          7.54         0.67 o                         
  -5  -2   3        150.12        143.84         2.90 o                         
  -4  -2   3        130.74        126.99         1.78 o                         
  -3  -2   3        237.29        242.99         2.48 o                         
  -2  -2   3          2.96          2.78         0.25 o                         
  -1  -2   3       1015.43        956.76        18.13 o                         
   0  -2   3        245.13        239.83         5.89 o                         
   1  -2   3          5.45          2.21         0.24 o                         
   2  -2   3        823.58        789.52        10.19 o                         
   3  -2   3        185.16        177.86         2.88 o                         
   4  -2   3        380.26        397.53        14.43 o                         
   5  -2   3          0.13          0.16         0.47 o                         
   6  -2   3        159.35        154.23         3.03 o                         
   7  -2   3         76.35         71.32         2.08 o                         
   8  -2   3        352.91        377.96         5.53 o                         
   9  -2   3          2.28          1.26         0.79 o                         
  10  -2   3          0.64          0.53         0.93 o                         
 -10  -1   3          0.85          0.89         0.73 o                         
  -9  -1   3          0.10         -0.41         0.69 o                         
  -8  -1   3          0.03         -0.41         0.63 o                         
  -7  -1   3         11.23          7.98         0.84 o                         
  -6  -1   3         29.74         33.76         1.24 o                         
  -5  -1   3        121.31        134.01         2.44 o                         
  -4  -1   3         32.61         30.64         0.86 o                         
  -3  -1   3        144.51        146.22         2.35 o                         
  -2  -1   3        863.95        839.30         7.31 o                         
  -1  -1   3       3763.22       3581.56        34.89 o                         
   0  -1   3        815.70        793.85        12.50 o                         
   1  -1   3        418.70        376.98        12.70 o                         
   2  -1   3       2717.39       2604.31        38.52 o                         
   3  -1   3         12.61         10.36         1.19 o                         
   4  -1   3        190.68        207.24         4.46 o                         
   5  -1   3        280.11        278.94         3.89 o                         
   6  -1   3        914.81        896.80        14.64 o                         
   7  -1   3          9.47          9.53         0.88 o                         
   8  -1   3        201.38        199.35         3.36 o                         
   9  -1   3        133.11        118.52         2.64 o                         
  10  -1   3          8.94          7.72         1.12 o                         
 -10   0   3          0.07         -0.30         0.83 o                         
  -9   0   3         27.19         31.98         1.47 o                         
  -8   0   3         38.57         41.57         1.50 o                         
  -7   0   3         49.95         54.66         1.44 o                         
  -6   0   3          3.02          3.02         0.48 o                         
  -5   0   3         11.34         15.62         0.65 o                         
  -4   0   3          6.76          8.45         0.45 o                         
  -3   0   3        548.19        547.42         5.36 o                         
  -2   0   3       6997.76       6803.00        65.84 o                         
  -1   0   3         78.33         69.70         1.07 o                         
   0   0   3        192.21        178.82         3.69 o                         
   1   0   3       1328.39       1326.08        21.24 o                         
   2   0   3        554.07        558.49        10.21 o                         
   3   0   3         12.19         11.40         0.84 o                         
   4   0   3         56.55         67.37         2.40 o                         
   5   0   3        157.74        170.11         2.60 o                         
   6   0   3        288.13        287.67         5.15 o                         
   7   0   3        111.40        103.94         2.04 o                         
   8   0   3         60.76         67.89         1.76 o                         
   9   0   3         16.32         16.65         1.27 o                         
 -10   1   3         42.01         41.43         2.20 o                         
  -9   1   3         16.22         18.43         1.23 o                         
  -8   1   3         85.33         88.14         1.86 o                         
  -7   1   3        284.14        308.92         3.93 o                         
  -6   1   3         63.61         66.77         1.25 o                         
  -5   1   3        664.36        715.38         6.82 o                         
  -4   1   3        979.84        981.42         8.80 o                         
  -3   1   3        768.54        724.64         8.88 o                         
  -2   1   3        281.79        262.83         3.51 o                         
  -1   1   3       9645.91       9435.35       117.52 o                         
   0   1   3        136.83        127.91         5.43 o                         
   1   1   3         50.54         49.52         1.41 o                         
   2   1   3       1353.31       1368.56        44.82 o                         
   3   1   3        761.40        767.95        10.78 o                         
   4   1   3       5678.47       5719.49        51.44 o                         
   5   1   3        114.22        127.42         2.22 o                         
   6   1   3       2441.93       2476.84        23.46 o                         
   7   1   3          0.00          0.43         0.70 o                         
   8   1   3         40.17         39.69         2.05 o                         
   9   1   3          0.35          0.41         0.89 o                         
 -11   2   3         10.05          7.51         1.24 o                         
 -10   2   3         11.56         11.38         1.65 o                         
  -9   2   3         61.03         64.16         1.80 o                         
  -8   2   3        177.92        178.58         2.94 o                         
  -7   2   3         50.51         54.80         1.42 o                         
  -6   2   3       1344.23       1467.04        14.21 o                         
  -5   2   3         37.78         34.14         0.96 o                         
  -4   2   3       1457.70       1552.88        14.56 o                         
  -3   2   3        836.76        818.02        11.30 o                         
  -2   2   3        298.42        272.41         7.28 o                         
  -1   2   3        265.52        270.68         4.89 o                         
   0   2   3         56.38         52.27         1.90 o                         
   1   2   3        745.62        718.64        12.04 o                         
   2   2   3          6.32          8.34         0.72 o                         
   3   2   3         46.70         43.56         1.68 o                         
   4   2   3         73.32         85.68         1.69 o                         
   5   2   3       1421.86       1440.95        14.20 o                         
   6   2   3        231.30        222.89         3.43 o                         
   7   2   3        150.70        135.24         2.65 o                         
   8   2   3        797.89        769.94         8.27 o                         
 -11   3   3         18.29         15.93         1.52 o                         
 -10   3   3          0.09         -0.20         0.85 o                         
  -9   3   3          5.77          6.92         0.83 o                         
  -8   3   3        167.95        173.03         2.89 o                         
  -7   3   3         94.55        102.81         2.01 o                         
  -6   3   3        218.56        215.49         3.02 o                         
  -5   3   3       1370.96       1389.81        13.36 o                         
  -4   3   3        315.79        356.32         5.80 o                         
  -3   3   3       1056.77       1056.95        17.49 o                         
  -2   3   3        128.44        118.65         3.87 o                         
  -1   3   3        584.75        561.85        13.76 o                         
   0   3   3        543.92        530.61        14.00 o                         
   1   3   3         13.97         12.25         0.62 o                         
   2   3   3         43.29         40.21         1.47 o                         
   3   3   3        534.28        513.09         6.98 o                         
   4   3   3         49.76         47.70         1.28 o                         
   5   3   3        132.43        133.68         2.27 o                         
   6   3   3         18.73         19.94         1.00 o                         
   7   3   3         53.45         49.56         1.59 o                         
   8   3   3         43.25         53.89         1.75 o                         
 -11   4   3         54.60         58.95         1.97 o                         
 -10   4   3          5.05          4.05         0.88 o                         
  -9   4   3         14.28         15.30         1.01 o                         
  -8   4   3        161.68        168.51         2.85 o                         
  -7   4   3        433.65        454.67         5.43 o                         
  -6   4   3         23.95         24.52         1.39 o                         
  -5   4   3         57.50         58.00         4.26 o                         
  -4   4   3          5.95          7.19         0.90 o                         
  -3   4   3       1498.80       1471.71        23.93 o                         
  -2   4   3        582.35        571.75         8.37 o                         
  -1   4   3          0.49          1.83         0.38 o                         
   0   4   3         19.97         20.18         1.08 o                         
   1   4   3         29.99         31.04         1.09 o                         
   2   4   3         35.29         41.45         1.36 o                         
   3   4   3        176.95        162.77         2.48 o                         
   4   4   3        293.85        297.31         5.13 o                         
   5   4   3         20.35         18.91         0.98 o                         
   6   4   3         26.98         28.15         1.23 o                         
   7   4   3         65.21         69.39         2.32 o                         
 -11   5   3         11.88         12.19         1.25 o                         
 -10   5   3         57.86         56.97         1.81 o                         
  -9   5   3         18.33         23.85         1.21 o                         
  -8   5   3         99.80         98.13         2.28 o                         
  -7   5   3         92.71         92.33         2.24 o                         
  -6   5   3        143.61        139.59         3.24 o                         
  -5   5   3        158.45        172.52         4.33 o                         
  -4   5   3        141.39        138.91         3.04 o                         
  -3   5   3        537.20        531.21         8.23 o                         
  -2   5   3          5.67          4.71         0.71 o                         
  -1   5   3        265.81        263.60         4.85 o                         
   0   5   3         83.80         94.73         3.05 o                         
   1   5   3        100.62        103.48         3.12 o                         
   2   5   3        167.77        164.17         3.13 o                         
   3   5   3        119.98        121.19         4.16 o                         
   4   5   3          2.45          2.82         0.67 o                         
   5   5   3         51.46         47.90         1.48 o                         
   6   5   3         71.31         69.33         2.02 o                         
 -11   6   3        118.58        123.93         2.81 o                         
 -10   6   3        187.99        186.85         3.37 o                         
  -9   6   3         42.89         43.93         1.68 o                         
  -8   6   3        954.35        999.78        12.78 o                         
  -7   6   3          3.49          3.19         1.16 o                         
  -6   6   3        265.17        239.52        11.76 o                         
  -5   6   3        179.64        172.81         3.95 o                         
  -4   6   3         97.89        101.15         2.63 o                         
  -3   6   3        206.80        206.54         4.59 o                         
  -2   6   3         26.27         19.69         0.96 o                         
  -1   6   3         20.32         25.59         1.00 o                         
   0   6   3         12.79          9.91         1.05 o                         
   1   6   3         78.43         81.82         2.92 o                         
   2   6   3         24.20         21.58         1.26 o                         
   3   6   3        634.37        634.08         6.83 o                         
   4   6   3         31.96         31.78         1.25 o                         
   5   6   3         65.57         56.80         1.83 o                         
   6   6   3         54.23         54.03         2.09 o                         
 -11   7   3         55.77         55.02         1.94 o                         
 -10   7   3          5.36          5.76         0.96 o                         
  -9   7   3         38.16         38.62         1.70 o                         
  -8   7   3        223.98        223.82         3.83 o                         
  -7   7   3         37.83         40.87         2.31 o                         
  -6   7   3       3120.69       3068.87        35.07 o                         
  -5   7   3       1484.14       1453.57        17.53 o                         
  -4   7   3       3056.32       2937.12        48.14 o                         
  -3   7   3        183.16        185.30         4.02 o                         
  -2   7   3         10.39         10.55         0.80 o                         
  -1   7   3         29.48         28.81         1.16 o                         
   0   7   3          0.07          1.59         0.92 o                         
   1   7   3          2.41          5.75         1.17 o                         
   2   7   3          0.01          0.37         1.10 o                         
   3   7   3          2.57          3.04         0.87 o                         
   4   7   3         13.83         15.47         1.25 o                         
   5   7   3         98.52         87.11         2.54 o                         
 -11   8   3          2.09          0.64         1.17 o                         
 -10   8   3         14.78         12.87         1.20 o                         
  -9   8   3          1.91          1.12         0.88 o                         
  -8   8   3        125.17        123.01         2.77 o                         
  -7   8   3         11.53         12.66         1.15 o                         
  -6   8   3        337.18        338.03         5.48 o                         
  -5   8   3         58.26         64.26         2.34 o                         
  -4   8   3        135.40        132.20         3.37 o                         
  -3   8   3        361.60        362.50         5.04 o                         
  -2   8   3        329.18        333.99         6.17 o                         
  -1   8   3        465.11        450.09         5.99 o                         
   0   8   3          7.91          8.15         1.19 o                         
   1   8   3          5.79          5.95         1.11 o                         
   2   8   3          0.65          0.27         0.91 o                         
   3   8   3          3.98          4.21         1.09 o                         
   4   8   3          8.05          8.47         1.37 o                         
 -10   9   3         17.50         16.01         1.58 o                         
  -9   9   3         18.75         19.61         1.92 o                         
  -8   9   3         74.89         70.10         2.31 o                         
  -7   9   3          1.29          0.99         0.89 o                         
  -6   9   3         79.85         76.27         2.61 o                         
  -5   9   3          0.29          0.73         1.48 o                         
  -4   9   3        223.06        225.83         4.85 o                         
  -3   9   3        108.20        102.64         2.35 o                         
  -2   9   3          4.48          4.36         0.82 o                         
  -1   9   3         14.10         14.15         1.07 o                         
   0   9   3         42.88         39.32         2.81 o                         
   1   9   3          0.11          0.28         1.03 o                         
   2   9   3          1.42          3.48         1.01 o                         
  -9  10   3          4.66          5.21         1.10 o                         
  -8  10   3         43.69         47.07         2.18 o                         
  -7  10   3          0.19         -0.40         1.05 o                         
  -6  10   3          2.05          2.23         2.38 o                         
  -5  10   3          8.86          8.58         1.35 o                         
  -4  10   3          0.00          0.12         0.69 o                         
  -3  10   3          2.32          2.17         0.79 o                         
  -2  10   3         97.05         97.48         2.63 o                         
  -1  10   3         16.78         17.86         2.18 o                         
   0  10   3          1.97          2.23         0.93 o                         
   1  10   3          2.47          2.92         1.18 o                         
  -8  11   3         73.60         87.98         4.39 o                         
  -7  11   3         42.17         50.05         2.45 o                         
  -6  11   3          0.34          1.83         1.04 o                         
  -5  11   3          4.43          2.53         1.29 o                         
  -4  11   3         48.31         52.68         2.18 o                         
  -3  11   3          5.20          3.78         0.92 o                         
  -2  11   3          2.65          1.85         0.84 o                         
  -1  11   3         23.80         24.22         2.18 o                         
  -6  12   3         10.22         16.92         2.34 o                         
  -5  12   3         18.60         23.17         1.61 o                         
  -4  12   3         26.18         29.08         1.70 o                         
   3 -13   4         72.69         82.08         2.53 o                         
   4 -13   4          0.51          0.62         0.98 o                         
   5 -13   4          2.41          3.71         1.73 o                         
   6 -13   4          0.33          0.28         1.74 o                         
   0 -12   4          0.04         -0.52         1.30 o                         
   1 -12   4        112.59        117.87         2.76 o                         
   2 -12   4          3.22          2.03         0.81 o                         
   3 -12   4         28.55         28.53         1.97 o                         
   4 -12   4          0.02          0.31         1.09 o                         
   5 -12   4          3.34          3.51         1.71 o                         
   6 -12   4         31.66         32.65         3.08 o                         
   7 -12   4          0.73          0.56         2.11 o                         
   8 -12   4          9.18          5.62         1.68 o                         
  -2 -11   4          2.50          2.55         1.22 o                         
  -1 -11   4         80.04         77.06         1.85 o                         
   0 -11   4         17.19         16.39         1.41 o                         
   1 -11   4         48.73         51.90         1.41 o                         
   2 -11   4          0.18          0.66         0.71 o                         
   3 -11   4        112.91        108.40         3.48 o                         
   4 -11   4        143.43        134.85         5.83 o                         
   5 -11   4         31.57         34.45         2.20 o                         
   6 -11   4         21.92         16.94         1.86 o                         
   7 -11   4          1.81          1.09         1.41 o                         
   8 -11   4          0.03         -0.15         1.19 o                         
   9 -11   4         35.37         29.95         1.82 o                         
  -3 -10   4        211.21        219.70         7.15 o                         
  -2 -10   4         27.13         30.43         1.31 o                         
  -1 -10   4          0.35          0.19         0.65 o                         
   0 -10   4         26.69         25.62         1.10 o                         
   1 -10   4         86.71         86.77         1.86 o                         
   2 -10   4          1.05          1.11         0.84 o                         
   3 -10   4          6.16          9.95         1.74 o                         
   4 -10   4        122.25        109.71         3.58 o                         
   5 -10   4          2.64          5.70         2.13 o                         
   6 -10   4        237.42        187.48         5.38 o                         
   7 -10   4         12.52          9.45         1.77 o                         
   8 -10   4        104.65         87.62         2.73 o                         
   9 -10   4         46.78         37.87         2.30 o                         
  10 -10   4         40.87         40.48         2.18 o                         
  -4  -9   4        250.86        257.29         4.84 o                         
  -3  -9   4         78.69         80.29         2.04 o                         
  -2  -9   4        198.83        189.52         2.96 o                         
  -1  -9   4        131.25        127.67         2.66 o                         
   0  -9   4         47.39         44.66         1.31 o                         
   1  -9   4          9.63          9.46         1.02 o                         
   2  -9   4         48.30         48.19         2.52 o                         
   3  -9   4        641.11        628.81        11.58 o                         
   4  -9   4          8.03          9.72         1.29 o                         
   5  -9   4        529.98        464.13         9.54 o                         
   6  -9   4          2.96          5.34         1.33 o                         
   7  -9   4        387.25        354.53         5.95 o                         
   8  -9   4         18.79         14.08         1.41 o                         
   9  -9   4         68.85         65.94         2.60 o                         
  10  -9   4         21.01         20.08         1.43 o                         
  -5  -8   4          2.37          1.79         0.97 o                         
  -4  -8   4        403.90        431.16         6.69 o                         
  -3  -8   4        671.58        665.71         9.11 o                         
  -2  -8   4         57.01         56.93         1.43 o                         
  -1  -8   4          3.58          3.16         0.58 o                         
   0  -8   4         39.90         43.92         1.19 o                         
   1  -8   4        364.27        349.63         5.35 o                         
   2  -8   4          1.75          2.90         1.02 o                         
   3  -8   4        138.76        133.10         3.56 o                         
   4  -8   4          1.10          0.22         0.66 o                         
   5  -8   4          8.08          8.67         1.18 o                         
   6  -8   4          9.86          9.55         1.12 o                         
   7  -8   4          8.97          9.33         0.79 o                         
   8  -8   4         24.46         25.04         1.51 o                         
   9  -8   4         80.54         83.55         2.08 o                         
  10  -8   4          0.00         -0.05         0.85 o                         
  -6  -7   4         44.89         41.97         1.91 o                         
  -5  -7   4        215.03        214.63         3.68 o                         
  -4  -7   4          1.08          1.03         0.69 o                         
  -3  -7   4         56.94         59.65         1.70 o                         
  -2  -7   4          8.30         10.29         0.95 o                         
  -1  -7   4          8.14          7.81         0.59 o                         
   0  -7   4          2.75          2.26         0.42 o                         
   1  -7   4          5.76          8.82         0.57 o                         
   2  -7   4        351.69        332.07        16.84 o                         
   3  -7   4        233.47        239.60         5.98 o                         
   4  -7   4         32.13         31.17         1.38 o                         
   5  -7   4          2.62          2.76         0.41 o                         
   6  -7   4         24.38         28.26         1.06 o                         
   7  -7   4          3.21          2.85         0.67 o                         
   8  -7   4          9.96          9.70         0.85 o                         
   9  -7   4         19.73         17.32         1.65 o                         
  10  -7   4         17.41         16.44         1.16 o                         
  -7  -6   4          1.20          0.77         0.88 o                         
  -6  -6   4          0.31          0.84         0.79 o                         
  -5  -6   4         23.39         23.42         1.17 o                         
  -4  -6   4          0.43          1.37         0.67 o                         
  -3  -6   4          4.17          5.01         0.65 o                         
  -2  -6   4         67.61         63.22         2.39 o                         
  -1  -6   4         60.64         53.70         1.21 o                         
   0  -6   4          8.01          6.73         0.54 o                         
   1  -6   4          9.88         18.70         0.83 o                         
   2  -6   4          0.72          1.48         0.64 o                         
   3  -6   4          0.14         -0.11         0.54 o                         
   4  -6   4          0.60          0.34         0.31 o                         
   5  -6   4          2.98          2.42         0.51 o                         
   6  -6   4          4.68          5.57         0.68 o                         
   7  -6   4         77.79         76.91         1.94 o                         
   8  -6   4          7.43          5.69         0.78 o                         
   9  -6   4         24.54         29.42         1.45 o                         
  10  -6   4         36.78         35.24         1.68 o                         
  11  -6   4          7.34          7.16         1.21 o                         
  -8  -5   4         27.81         34.74         2.00 o                         
  -7  -5   4         25.62         25.30         1.15 o                         
  -6  -5   4         97.90        106.50         2.03 o                         
  -5  -5   4         58.02         60.03         1.60 o                         
  -4  -5   4         32.25         27.40         1.10 o                         
  -3  -5   4         99.22        100.25         1.93 o                         
  -2  -5   4         80.82         77.61         1.46 o                         
  -1  -5   4        187.56        192.38         2.52 o                         
   0  -5   4         17.51         17.67         0.81 o                         
   1  -5   4         30.88         25.87         0.75 o                         
   2  -5   4        128.24        136.74         2.57 o                         
   3  -5   4        231.17        296.80         3.62 o                         
   4  -5   4        107.35        107.70         2.03 o                         
   5  -5   4        673.62        703.24         8.91 o                         
   6  -5   4         55.65         56.36         1.54 o                         
   7  -5   4         12.66         12.39         0.86 o                         
   8  -5   4        155.72        159.60         2.85 o                         
   9  -5   4         52.20         48.27         2.16 o                         
  10  -5   4          8.32         10.97         1.42 o                         
  -8  -4   4         14.98         23.28         1.13 o                         
  -7  -4   4        415.37        415.20         5.10 o                         
  -6  -4   4        736.06        697.96         7.28 o                         
  -5  -4   4       1190.06       1193.21        11.10 o                         
  -4  -4   4         79.87         80.94         1.67 o                         
  -3  -4   4        762.32        802.73         8.06 o                         
  -2  -4   4        166.08        183.43         2.32 o                         
  -1  -4   4          2.73          4.18         0.55 o                         
   0  -4   4         18.02         17.85         1.06 o                         
   1  -4   4         22.38         19.42         0.60 o                         
   2  -4   4        443.58        455.36         6.55 o                         
   3  -4   4        108.21        103.66         2.43 o                         
   4  -4   4         14.45         17.39         0.90 o                         
   5  -4   4        955.20       1054.50        24.16 o                         
   6  -4   4        679.85        683.24         8.09 o                         
   7  -4   4       1129.68       1171.12        13.09 o                         
   8  -4   4         81.21         82.43         2.18 o                         
   9  -4   4         51.97         52.66         2.14 o                         
  10  -4   4         38.25         40.27         1.98 o                         
  -9  -3   4         56.78         56.61         1.66 o                         
  -8  -3   4         39.96         34.07         1.33 o                         
  -7  -3   4        141.75        146.45         2.49 o                         
  -6  -3   4         49.36         42.10         1.89 o                         
  -5  -3   4        146.56        149.21         2.47 o                         
  -4  -3   4         33.66         36.83         1.07 o                         
  -3  -3   4       1196.53       1241.60         9.64 o                         
  -2  -3   4        122.62        123.91         1.54 o                         
  -1  -3   4       1099.81       1128.15        16.63 o                         
   0  -3   4         70.74         84.92         2.06 o                         
   1  -3   4        139.59        137.67         2.23 o                         
   2  -3   4         65.56         73.16         1.62 o                         
   3  -3   4         29.29         29.85         1.66 o                         
   4  -3   4         73.69         87.35         2.29 o                         
   5  -3   4        313.05        336.51         6.30 o                         
   6  -3   4         20.57         24.45         0.98 o                         
   7  -3   4         23.62         23.30         1.09 o                         
   8  -3   4        131.74        121.95         4.67 o                         
   9  -3   4         59.91         58.79         2.21 o                         
  10  -3   4         11.10          8.41         1.53 o                         
  -9  -2   4          8.73          8.20         1.00 o                         
  -8  -2   4        238.96        220.64         4.34 o                         
  -7  -2   4          0.56         -0.29         0.59 o                         
  -6  -2   4          1.52          4.16         0.52 o                         
  -5  -2   4          0.17          0.21         0.34 o                         
  -4  -2   4          2.11          5.07         0.36 o                         
  -3  -2   4          8.14          8.69         0.37 o                         
  -2  -2   4        591.18        572.59         4.59 o                         
  -1  -2   4        194.00        192.63         2.37 o                         
   0  -2   4         43.24         50.30         1.22 o                         
   1  -2   4       1057.23       1060.17        11.93 o                         
   2  -2   4        908.14        879.96        10.35 o                         
   3  -2   4         38.65         48.88         1.41 o                         
   4  -2   4         31.42         29.87         1.15 o                         
   5  -2   4         63.58         72.08         2.24 o                         
   6  -2   4         96.08         87.47         1.99 o                         
   7  -2   4          3.74          1.39         0.79 o                         
   8  -2   4          0.02          0.19         0.86 o                         
   9  -2   4          0.01          0.19         0.94 o                         
  10  -2   4         81.06         76.40         2.24 o                         
 -10  -1   4          0.14          0.09         0.86 o                         
  -9  -1   4          0.39          0.54         0.78 o                         
  -8  -1   4          3.20          5.72         0.74 o                         
  -7  -1   4         13.66         15.17         0.83 o                         
  -6  -1   4         25.92         24.87         0.83 o                         
  -5  -1   4        128.68        128.82         1.81 o                         
  -4  -1   4        186.43        203.39         2.31 o                         
  -3  -1   4         18.43         17.99         0.45 o                         
  -2  -1   4         28.91         21.86         0.51 o                         
  -1  -1   4       2344.67       2286.89        20.29 o                         
   0  -1   4       1361.62       1342.13        14.87 o                         
   1  -1   4        478.37        484.64         5.87 o                         
   2  -1   4          6.52          6.79         0.57 o                         
   3  -1   4        707.89        723.02        31.26 o                         
   4  -1   4          0.00          0.73         0.66 o                         
   5  -1   4        732.42        756.32        12.39 o                         
   6  -1   4         95.67         98.83         2.46 o                         
   7  -1   4         35.42         36.46         1.46 o                         
   8  -1   4         99.09         95.27         2.31 o                         
   9  -1   4        113.90         98.18         2.44 o                         
 -10   0   4         11.13          9.47         0.95 o                         
  -9   0   4          1.46          0.94         0.67 o                         
  -8   0   4         35.45         38.72         1.14 o                         
  -7   0   4        109.20        118.15         1.87 o                         
  -6   0   4          4.86          4.02         0.47 o                         
  -5   0   4          4.40          3.73         0.38 o                         
  -4   0   4         65.57         74.24         1.25 o                         
  -3   0   4        501.59        497.69         6.99 o                         
  -2   0   4       3681.96       3620.89        35.32 o                         
  -1   0   4        205.45        206.26         2.53 o                         
   0   0   4        460.92        462.28         5.54 o                         
   1   0   4         77.91         89.94         2.09 o                         
   2   0   4         23.01         25.76         0.77 o                         
   3   0   4       1787.07       1838.24        29.16 o                         
   4   0   4        522.55        512.09        14.45 o                         
   5   0   4         16.87         20.06         0.91 o                         
   6   0   4        482.96        485.65         8.31 o                         
   7   0   4        486.94        463.01         5.38 o                         
   8   0   4        101.45         99.08         2.35 o                         
   9   0   4        258.13        239.98         4.08 o                         
 -10   1   4         12.16         12.05         1.09 o                         
  -9   1   4          1.63          1.62         0.73 o                         
  -8   1   4         10.86         11.46         0.89 o                         
  -7   1   4        176.84        196.06         2.75 o                         
  -6   1   4          0.12          0.31         0.41 o                         
  -5   1   4       1969.07       2112.70        18.22 o                         
  -4   1   4        570.19        571.19         5.96 o                         
  -3   1   4        635.77        631.78        11.56 o                         
  -2   1   4        184.29        176.66         2.67 o                         
  -1   1   4         54.87         55.87         1.30 o                         
   0   1   4        587.04        588.51         8.18 o                         
   1   1   4          1.85          1.33         0.34 o                         
   2   1   4        104.34        105.56         2.08 o                         
   3   1   4        250.79        295.52         5.74 o                         
   4   1   4        464.91        495.44         6.71 o                         
   5   1   4        203.66        191.03         2.90 o                         
   6   1   4        784.28        748.39         7.87 o                         
   7   1   4        820.30        793.48         8.24 o                         
   8   1   4        582.65        539.72         6.32 o                         
   9   1   4          2.65          2.61         0.93 o                         
 -11   2   4          5.59          7.63         1.08 o                         
 -10   2   4          4.02          3.75         0.87 o                         
  -9   2   4          2.61          3.19         0.74 o                         
  -8   2   4          2.13          2.58         0.66 o                         
  -7   2   4        110.42        111.80         2.10 o                         
  -6   2   4        180.25        209.22         2.95 o                         
  -5   2   4        765.19        814.02         7.65 o                         
  -4   2   4        602.02        652.28         7.42 o                         
  -3   2   4       1239.15       1339.99        15.49 o                         
  -2   2   4          0.11          1.10         0.40 o                         
  -1   2   4       1817.70       1744.57        23.17 o                         
   0   2   4        352.36        357.66         5.26 o                         
   1   2   4        913.65        886.82        16.01 o                         
   2   2   4         44.66         51.83         2.97 o                         
   3   2   4         63.96         56.79         2.18 o                         
   4   2   4         56.72         57.20         1.51 o                         
   5   2   4       1672.78       1691.46        16.50 o                         
   6   2   4        619.32        599.79         7.01 o                         
   7   2   4        612.13        570.55         6.95 o                         
   8   2   4        311.51        254.37         3.82 o                         
 -11   3   4          8.03          6.64         1.23 o                         
 -10   3   4          0.54          1.78         0.81 o                         
  -9   3   4          3.26          2.24         0.74 o                         
  -8   3   4         17.32         17.08         0.96 o                         
  -7   3   4         30.21         30.09         1.10 o                         
  -6   3   4         38.35         35.45         1.08 o                         
  -5   3   4        408.07        436.59         5.50 o                         
  -4   3   4        301.56        355.94         6.57 o                         
  -3   3   4         51.27         53.17         2.23 o                         
  -2   3   4        918.56        971.73        15.92 o                         
  -1   3   4        250.47        241.89         4.10 o                         
   0   3   4        133.92        132.39         3.92 o                         
   1   3   4         83.02         81.50         1.44 o                         
   2   3   4         62.78         63.58         1.61 o                         
   3   3   4         76.97         78.48         1.97 o                         
   4   3   4         45.39         44.85         1.35 o                         
   5   3   4       1011.74        998.40         9.85 o                         
   6   3   4          1.77          1.00         0.70 o                         
   7   3   4         80.05         80.83         2.03 o                         
 -11   4   4          8.02          8.48         1.05 o                         
 -10   4   4         77.77         78.19         2.53 o                         
  -9   4   4         21.40         23.32         1.18 o                         
  -8   4   4          1.03          0.45         0.66 o                         
  -7   4   4        162.60        174.17         2.79 o                         
  -6   4   4         17.75         17.19         0.85 o                         
  -5   4   4         68.29         64.34         2.55 o                         
  -4   4   4        598.68        554.01        10.24 o                         
  -3   4   4          9.01          6.19         1.04 o                         
  -2   4   4          9.79          6.19         1.22 o                         
  -1   4   4        162.85        158.60         2.37 o                         
   0   4   4         14.59         14.10         1.07 o                         
   1   4   4         66.16         60.71         1.38 o                         
   2   4   4          7.46          8.60         0.75 o                         
   3   4   4       1308.93       1281.60        17.23 o                         
   4   4   4        225.60        235.72         4.18 o                         
   5   4   4        114.46        116.58         2.28 o                         
   6   4   4          5.42          6.13         0.89 o                         
   7   4   4          4.85          6.40         1.01 o                         
 -11   5   4          2.03          1.67         0.95 o                         
 -10   5   4         30.66         30.89         1.63 o                         
  -9   5   4          2.38          1.32         0.75 o                         
  -8   5   4         58.01         60.99         1.73 o                         
  -7   5   4         17.16         18.56         0.98 o                         
  -6   5   4         69.28         71.84         2.32 o                         
  -5   5   4         10.23          5.62         0.94 o                         
  -4   5   4        379.05        366.14         9.40 o                         
  -3   5   4        244.09        233.46         5.40 o                         
  -2   5   4         55.42         60.62         1.53 o                         
  -1   5   4         29.44         30.15         0.99 o                         
   0   5   4          8.02          7.50         1.09 o                         
   1   5   4         67.44         64.14         2.05 o                         
   2   5   4         96.92        102.28         2.39 o                         
   3   5   4        223.21        230.71         4.99 o                         
   4   5   4         40.69         43.32         1.42 o                         
   5   5   4         40.90         40.60         1.55 o                         
   6   5   4          8.25          9.06         1.01 o                         
 -11   6   4         59.54         60.27         1.99 o                         
 -10   6   4          8.53          7.14         0.97 o                         
  -9   6   4          3.43          3.25         0.80 o                         
  -8   6   4          3.99          3.04         0.77 o                         
  -7   6   4         47.64         43.44         1.95 o                         
  -6   6   4         25.52         19.53         1.76 o                         
  -5   6   4        293.35        267.72         6.90 o                         
  -4   6   4         30.71         35.48         1.39 o                         
  -3   6   4        172.19        162.54         3.54 o                         
  -2   6   4         29.20         18.16         0.87 o                         
  -1   6   4        240.92        237.48         3.51 o                         
   0   6   4          0.01         -0.40         0.83 o                         
   1   6   4         25.86         20.36         1.35 o                         
   2   6   4         39.90         43.26         2.28 o                         
   3   6   4         71.61         73.71         2.13 o                         
   4   6   4         19.17         20.77         1.12 o                         
   5   6   4         17.21         13.58         1.05 o                         
 -11   7   4         29.78         29.35         1.83 o                         
 -10   7   4          3.50          3.85         1.03 o                         
  -9   7   4          9.43          8.51         1.06 o                         
  -8   7   4         20.62         22.82         1.47 o                         
  -7   7   4        452.20        451.71         9.44 o                         
  -6   7   4        640.09        640.56        10.14 o                         
  -5   7   4         64.31         65.09         2.50 o                         
  -4   7   4        871.77        857.81        12.77 o                         
  -3   7   4         42.89         42.16         1.49 o                         
  -2   7   4        272.19        267.45         4.95 o                         
  -1   7   4          2.93          3.40         0.68 o                         
   0   7   4         58.62         55.65         2.25 o                         
   1   7   4         25.32         25.84         1.59 o                         
   2   7   4         43.81         44.04         2.27 o                         
   3   7   4         35.81         37.50         2.09 o                         
   4   7   4          0.25          0.31         0.83 o                         
 -10   8   4          3.98          3.11         1.10 o                         
  -9   8   4        338.14        340.65         5.29 o                         
  -8   8   4         89.10         79.59         3.31 o                         
  -7   8   4          2.93          2.15         0.94 o                         
  -6   8   4        100.80        108.02         2.73 o                         
  -5   8   4        405.95        395.14         6.21 o                         
  -4   8   4         34.31         29.56         2.82 o                         
  -3   8   4        626.56        645.27         7.90 o                         
  -2   8   4        803.30        800.20         9.43 o                         
  -1   8   4         45.15         48.98         1.88 o                         
   0   8   4          8.98         10.19         1.10 o                         
   1   8   4          8.67          7.95         1.21 o                         
   2   8   4         42.22         47.64         2.45 o                         
   3   8   4         28.68         42.39         3.21 o                         
 -10   9   4         34.37         36.39         1.98 o                         
  -9   9   4          7.14          6.60         1.04 o                         
  -8   9   4          0.05         -0.25         0.98 o                         
  -7   9   4         32.36         26.38         1.57 o                         
  -6   9   4        260.84        250.41         8.82 o                         
  -5   9   4          3.86          3.92         1.12 o                         
  -4   9   4         66.43         67.19         2.06 o                         
  -3   9   4        155.83        154.78         2.99 o                         
  -2   9   4         29.62         32.67         1.81 o                         
  -1   9   4         57.89         59.59         3.70 o                         
   0   9   4         44.82         41.41         1.69 o                         
   1   9   4          3.78          2.93         1.06 o                         
   2   9   4          0.68          2.25         1.19 o                         
  -9  10   4          5.45          6.05         1.53 o                         
  -8  10   4         28.02         25.64         1.93 o                         
  -7  10   4          3.67          1.86         1.17 o                         
  -6  10   4        254.79        240.59         5.43 o                         
  -5  10   4          0.10         -0.15         1.16 o                         
  -4  10   4         81.65         82.51         1.99 o                         
  -3  10   4          0.28          1.26         0.86 o                         
  -2  10   4          2.55          2.77         0.85 o                         
  -1  10   4          5.08          6.88         1.15 o                         
   0  10   4          0.87          0.86         1.06 o                         
  -8  11   4         24.37         22.25         2.54 o                         
  -7  11   4          4.19          3.48         1.78 o                         
  -6  11   4          6.85         10.50         1.35 o                         
  -5  11   4         16.44         21.08         1.30 o                         
  -4  11   4         26.55         20.88         1.19 o                         
  -3  11   4         11.16         13.74         1.20 o                         
  -2  11   4         19.69         18.52         1.52 o                         
   3 -13   5          0.07         -0.33         1.67 o                         
   4 -13   5          0.01          0.65         1.29 o                         
   5 -13   5         16.57         20.78         2.54 o                         
   6 -13   5          7.99          6.33         1.52 o                         
   0 -12   5        225.86        262.24         7.01 o                         
   1 -12   5          0.96          1.73         0.84 o                         
   2 -12   5         53.71         57.75         1.91 o                         
   3 -12   5         26.29         25.63         4.63 o                         
   4 -12   5          1.50          1.58         1.58 o                         
   5 -12   5         93.59         88.68         7.42 o                         
   6 -12   5          0.66          0.12         1.20 o                         
   7 -12   5         13.55         13.91         2.54 o                         
   8 -12   5         21.35         20.50         2.29 o                         
  -2 -11   5          2.20          1.56         1.32 o                         
  -1 -11   5         14.03         15.12         1.09 o                         
   0 -11   5        151.71        150.49         2.68 o                         
   1 -11   5          1.27          1.58         0.57 o                         
   2 -11   5         91.42         79.90         2.38 o                         
   3 -11   5          4.62          4.95         1.06 o                         
   4 -11   5         35.03         27.78         3.11 o                         
   5 -11   5          2.68          1.44         1.02 o                         
   6 -11   5          0.68          0.36         1.16 o                         
   7 -11   5          0.01          1.18         1.34 o                         
   8 -11   5         38.41         55.49         2.59 o                         
   9 -11   5          3.50          0.55         1.21 o                         
  -3 -10   5         25.24         29.29         1.95 o                         
  -2 -10   5          5.15          6.53         0.77 o                         
  -1 -10   5         27.15         25.62         1.10 o                         
   0 -10   5        265.97        258.25         3.74 o                         
   1 -10   5        345.47        347.70         4.55 o                         
   2 -10   5         16.80         19.35         1.33 o                         
   3 -10   5        164.53        142.29         9.18 o                         
   4 -10   5         35.79         44.23         1.88 o                         
   5 -10   5         64.97         55.32         3.62 o                         
   6 -10   5         73.75         65.52         4.93 o                         
   7 -10   5        114.55        100.44         3.25 o                         
   8 -10   5        140.33        127.22         3.31 o                         
   9 -10   5         26.24         27.97         1.78 o                         
  10 -10   5         18.91         23.76         1.82 o                         
  -4  -9   5        788.16        820.84         9.80 o                         
  -3  -9   5        201.53        207.46         4.12 o                         
  -2  -9   5       1352.52       1393.82        15.00 o                         
  -1  -9   5        366.81        371.53         4.85 o                         
   0  -9   5        853.49        858.22        12.12 o                         
   1  -9   5        418.91        406.14         7.08 o                         
   2  -9   5        197.01        196.11         3.81 o                         
   3  -9   5        640.53        638.41         9.66 o                         
   4  -9   5        158.47        155.92         3.56 o                         
   5  -9   5          0.34         -0.20         1.15 o                         
   6  -9   5         16.92         14.02         2.09 o                         
   7  -9   5         64.90         57.78         2.09 o                         
   8  -9   5         83.80         83.48         2.04 o                         
   9  -9   5        192.27        184.20         3.48 o                         
  10  -9   5        208.99        226.80         4.38 o                         
  -5  -8   5         16.76         19.13         1.19 o                         
  -4  -8   5          4.71          3.25         1.06 o                         
  -3  -8   5          3.46          4.12         0.94 o                         
  -2  -8   5         22.43         23.48         1.10 o                         
  -1  -8   5         62.30         59.72         1.40 o                         
   0  -8   5        466.40        454.42         5.41 o                         
   1  -8   5        793.24        758.09        10.32 o                         
   2  -8   5        196.52        204.76         4.78 o                         
   3  -8   5          3.06          3.25         0.71 o                         
   4  -8   5         83.85         92.82         2.52 o                         
   5  -8   5         19.06         20.85         1.56 o                         
   6  -8   5         14.14         12.78         1.04 o                         
   7  -8   5         40.01         36.83         1.30 o                         
   8  -8   5         72.27         69.83         1.92 o                         
   9  -8   5          0.54          0.54         0.78 o                         
  10  -8   5          8.21          8.37         1.24 o                         
  -6  -7   5         62.84         67.58         2.00 o                         
  -5  -7   5         62.03         60.80         1.94 o                         
  -4  -7   5         12.83         13.51         0.97 o                         
  -3  -7   5          6.17          8.47         1.07 o                         
  -2  -7   5         94.72         86.83         1.96 o                         
  -1  -7   5        147.46        132.54         2.15 o                         
   0  -7   5         11.55         14.48         0.88 o                         
   1  -7   5         21.28         19.01         0.73 o                         
   2  -7   5        394.42        407.93         6.27 o                         
   3  -7   5         55.91         47.57         1.57 o                         
   4  -7   5          7.08          9.56         1.38 o                         
   5  -7   5          0.03          0.13         0.39 o                         
   6  -7   5         50.11         53.94         1.58 o                         
   7  -7   5         77.18         78.91         1.96 o                         
   8  -7   5         18.25         16.95         1.03 o                         
   9  -7   5         29.58         28.40         1.31 o                         
  10  -7   5          0.02         -0.71         0.87 o                         
  -7  -6   5          6.38          5.38         1.32 o                         
  -6  -6   5          3.10          2.86         0.87 o                         
  -5  -6   5         10.92         11.51         1.97 o                         
  -4  -6   5         66.95         69.35         1.75 o                         
  -3  -6   5          0.90          1.97         0.54 o                         
  -2  -6   5         63.48         60.79         2.02 o                         
  -1  -6   5          3.04          1.74         0.29 o                         
   0  -6   5         20.89         23.72         0.81 o                         
   1  -6   5        172.39        184.59         2.89 o                         
   2  -6   5         28.33         35.49         1.16 o                         
   3  -6   5         27.40         20.40         1.21 o                         
   4  -6   5          6.01          8.56         0.54 o                         
   5  -6   5          6.84          8.78         0.68 o                         
   6  -6   5         14.00         15.45         0.96 o                         
   7  -6   5        188.65        184.88         2.96 o                         
   8  -6   5          8.17          9.81         0.89 o                         
   9  -6   5          0.89          0.14         0.83 o                         
  10  -6   5          2.69          2.52         0.98 o                         
  -8  -5   5          1.31          1.82         0.90 o                         
  -7  -5   5          3.56          1.31         0.80 o                         
  -6  -5   5         19.57         20.22         1.69 o                         
  -5  -5   5        133.92        125.93         2.31 o                         
  -4  -5   5         19.82         20.20         0.86 o                         
  -3  -5   5         19.42         22.02         0.73 o                         
  -2  -5   5         50.92         53.75         1.02 o                         
  -1  -5   5        314.54        326.27         4.55 o                         
   0  -5   5        341.44        363.91         6.64 o                         
   1  -5   5          0.15          0.19         0.27 o                         
   2  -5   5        246.32        278.83         4.15 o                         
   3  -5   5         79.17         80.27         1.72 o                         
   4  -5   5        178.40        200.56         4.34 o                         
   5  -5   5        111.71         98.79         2.37 o                         
   6  -5   5          1.36          2.22         0.62 o                         
   7  -5   5        105.40        114.49         2.56 o                         
   8  -5   5         25.04         22.14         1.23 o                         
   9  -5   5         61.07         62.67         2.50 o                         
  10  -5   5         52.78         58.35         1.91 o                         
  -8  -4   5          9.35         11.16         0.96 o                         
  -7  -4   5        204.09        191.14         2.88 o                         
  -6  -4   5         86.93         86.61         1.72 o                         
  -5  -4   5          2.31          1.17         0.47 o                         
  -4  -4   5        661.38        710.25         6.88 o                         
  -3  -4   5         42.73         47.29         0.98 o                         
  -2  -4   5        627.85        709.54         7.82 o                         
  -1  -4   5         39.41         40.89         1.16 o                         
   0  -4   5        542.71        591.72        10.11 o                         
   1  -4   5         27.82         30.45         0.90 o                         
   2  -4   5       1059.64       1100.52        14.60 o                         
   3  -4   5        236.36        224.41         4.00 o                         
   4  -4   5        147.22        146.34         3.36 o                         
   5  -4   5          9.29          9.02         0.99 o                         
   6  -4   5         40.53         34.87         1.24 o                         
   7  -4   5         42.96         45.30         1.54 o                         
   8  -4   5         22.62         22.55         1.69 o                         
   9  -4   5        102.19         98.58         3.00 o                         
  10  -4   5         66.54         69.47         2.29 o                         
  -9  -3   5          9.39          4.37         0.92 o                         
  -8  -3   5        201.29        199.47         2.90 o                         
  -7  -3   5        185.66        175.17         2.69 o                         
  -6  -3   5         13.94         13.25         0.63 o                         
  -5  -3   5        421.23        433.95         3.86 o                         
  -4  -3   5         52.44         57.59         0.95 o                         
  -3  -3   5        768.11        832.60         7.09 o                         
  -2  -3   5          6.67          5.49         0.37 o                         
  -1  -3   5        902.48        936.26        11.02 o                         
   0  -3   5         46.30         47.76         2.21 o                         
   1  -3   5         20.06         19.48         0.60 o                         
   2  -3   5        351.29        333.61         5.62 o                         
   3  -3   5        170.34        183.21         2.65 o                         
   4  -3   5        149.64        161.46         3.23 o                         
   5  -3   5         73.70         70.32         1.87 o                         
   6  -3   5         54.04         61.59         1.68 o                         
   7  -3   5         31.87         30.13         1.20 o                         
   8  -3   5        134.92        137.68         2.97 o                         
   9  -3   5         79.52         71.96         3.79 o                         
  10  -3   5        156.70        152.48         3.81 o                         
  -9  -2   5         80.04         69.63         1.84 o                         
  -8  -2   5          4.16          4.27         0.66 o                         
  -7  -2   5        125.82        112.50         1.86 o                         
  -6  -2   5        118.22        116.73         1.90 o                         
  -5  -2   5         11.80         11.86         0.52 o                         
  -4  -2   5         95.32         95.18         1.27 o                         
  -3  -2   5        418.40        405.17         3.74 o                         
  -2  -2   5        467.89        467.93         4.08 o                         
  -1  -2   5       1349.79       1354.44        15.33 o                         
   0  -2   5          5.38          6.54         0.41 o                         
   1  -2   5         85.93        100.02         1.72 o                         
   2  -2   5        109.39        108.20         1.69 o                         
   3  -2   5         65.02         63.80         1.34 o                         
   4  -2   5        350.16        424.68         6.71 o                         
   5  -2   5          8.17          8.84         0.99 o                         
   6  -2   5          9.25          7.70         0.74 o                         
   7  -2   5          5.83          4.80         0.80 o                         
   8  -2   5         18.17         17.80         1.34 o                         
   9  -2   5          8.12          6.09         1.17 o                         
  10  -2   5         38.39         44.70         2.34 o                         
 -10  -1   5         26.92         22.04         1.06 o                         
  -9  -1   5        109.60        100.25         1.95 o                         
  -8  -1   5         24.94         22.97         1.11 o                         
  -7  -1   5         59.23         52.14         1.78 o                         
  -6  -1   5          3.98          4.10         0.46 o                         
  -5  -1   5         33.71         32.75         0.86 o                         
  -4  -1   5         41.65         37.56         0.85 o                         
  -3  -1   5         21.55         21.35         0.73 o                         
  -2  -1   5        227.29        227.23         4.10 o                         
  -1  -1   5        623.54        622.65         7.27 o                         
   0  -1   5         30.32         32.37         0.72 o                         
   1  -1   5        117.75        114.96         1.91 o                         
   2  -1   5        405.10        441.79         5.04 o                         
   3  -1   5        349.11        319.27         4.50 o                         
   4  -1   5          1.59          5.40         0.71 o                         
   5  -1   5          0.12          1.08         0.72 o                         
   6  -1   5         81.45         82.87         2.31 o                         
   7  -1   5         28.64         26.29         1.47 o                         
   8  -1   5         53.20         52.49         1.89 o                         
   9  -1   5         23.97         21.45         1.34 o                         
 -10   0   5         15.72         13.81         1.20 o                         
  -9   0   5          4.83          2.52         0.65 o                         
  -8   0   5          0.24          0.12         0.51 o                         
  -7   0   5        103.18        107.28         1.75 o                         
  -6   0   5         86.07         85.37         1.47 o                         
  -5   0   5         38.12         48.35         1.20 o                         
  -4   0   5          2.21          2.83         0.43 o                         
  -3   0   5        549.60        546.35         6.00 o                         
  -2   0   5        938.99        940.40        10.80 o                         
  -1   0   5       2380.50       2375.52        26.04 o                         
   0   0   5        516.52        522.70         6.33 o                         
   1   0   5          0.61          0.29         0.21 o                         
   2   0   5       1531.29       1642.95        17.92 o                         
   3   0   5        497.84        537.72         6.86 o                         
   4   0   5         18.58         21.94         1.56 o                         
   5   0   5          7.04          6.81         0.84 o                         
   6   0   5          8.96          6.77         1.00 o                         
   7   0   5         61.89         52.79         1.68 o                         
   8   0   5        115.79        107.87         2.51 o                         
   9   0   5         79.64         77.96         2.46 o                         
 -10   1   5          6.13          6.19         0.93 o                         
  -9   1   5          0.50          0.53         0.70 o                         
  -8   1   5         11.53         13.78         0.90 o                         
  -7   1   5         10.68          9.94         0.67 o                         
  -6   1   5         23.87         23.83         0.82 o                         
  -5   1   5         10.48         16.21         0.62 o                         
  -4   1   5        317.51        320.59         3.80 o                         
  -3   1   5        111.87        106.19         2.00 o                         
  -2   1   5        105.84        118.89         1.75 o                         
  -1   1   5          6.89          4.64         0.31 o                         
   0   1   5        678.13        677.36         8.20 o                         
   1   1   5        380.41        410.15         5.29 o                         
   2   1   5          0.67          1.96         0.37 o                         
   3   1   5          0.62          0.33         0.44 o                         
   4   1   5          8.15         13.41         1.08 o                         
   5   1   5         51.33         45.73         2.81 o                         
   6   1   5        494.03        480.12         5.49 o                         
   7   1   5         56.54         60.38         1.68 o                         
   8   1   5        220.47        195.05         3.24 o                         
 -11   2   5          9.31          8.28         1.33 o                         
 -10   2   5         29.76         28.93         1.36 o                         
  -9   2   5          0.58          0.55         0.69 o                         
  -8   2   5         11.59         12.98         0.87 o                         
  -7   2   5        309.81        326.83         4.23 o                         
  -6   2   5        105.87        112.17         1.98 o                         
  -5   2   5        286.40        330.82         5.36 o                         
  -4   2   5        862.89        984.78        10.71 o                         
  -3   2   5       1929.82       2097.74        21.16 o                         
  -2   2   5       1759.14       1912.34        24.61 o                         
  -1   2   5        425.00        429.55         7.67 o                         
   0   2   5         16.90         17.49         0.74 o                         
   1   2   5          5.02          6.90         0.69 o                         
   2   2   5          7.29          6.51         0.79 o                         
   3   2   5         60.49         64.69         2.32 o                         
   4   2   5        159.27        157.33         3.03 o                         
   5   2   5         84.15         78.91         2.81 o                         
   6   2   5        620.61        594.34         7.00 o                         
   7   2   5        322.90        302.62         4.46 o                         
   8   2   5        742.71        657.36         8.47 o                         
 -11   3   5         46.77         52.99         2.58 o                         
 -10   3   5          1.15          1.68         0.80 o                         
  -9   3   5          0.09          0.99         0.73 o                         
  -8   3   5         34.89         35.99         1.39 o                         
  -7   3   5          1.38          1.25         0.56 o                         
  -6   3   5          8.54         13.99         0.76 o                         
  -5   3   5         20.21         22.15         0.98 o                         
  -4   3   5         50.23         44.21         1.39 o                         
  -3   3   5        367.03        363.92         4.65 o                         
  -2   3   5       1423.27       1547.09        24.74 o                         
  -1   3   5         58.99         68.49         1.67 o                         
   0   3   5        501.60        528.26         7.72 o                         
   1   3   5          8.37          8.21         0.57 o                         
   2   3   5        158.91        144.88         3.46 o                         
   3   3   5         46.30         43.06         1.48 o                         
   4   3   5        210.75        215.52         3.73 o                         
   5   3   5          7.10          5.53         0.76 o                         
   6   3   5         47.88         51.43         2.15 o                         
   7   3   5         88.78         87.86         2.23 o                         
 -11   4   5          2.47          2.48         0.95 o                         
 -10   4   5         83.67         80.91         2.13 o                         
  -9   4   5          0.04          0.44         0.71 o                         
  -8   4   5          2.20          2.59         0.67 o                         
  -7   4   5          0.02          0.39         0.56 o                         
  -6   4   5         65.95         74.46         1.86 o                         
  -5   4   5         56.66         64.42         1.81 o                         
  -4   4   5          8.10          8.74         0.85 o                         
  -3   4   5         19.57         25.13         1.44 o                         
  -2   4   5        142.04        147.10         2.65 o                         
  -1   4   5        108.58        109.19         5.76 o                         
   0   4   5         53.11         61.94         1.98 o                         
   1   4   5          0.00          0.35         0.44 o                         
   2   4   5         24.19         22.59         1.19 o                         
   3   4   5        806.79        799.26        10.44 o                         
   4   4   5         55.96         55.79         1.90 o                         
   5   4   5          5.02          3.35         0.77 o                         
   6   4   5          3.78          2.87         0.81 o                         
 -11   5   5          2.15          2.58         0.96 o                         
 -10   5   5         11.10         11.11         1.07 o                         
  -9   5   5         24.57         29.39         1.58 o                         
  -8   5   5          0.14          0.17         0.72 o                         
  -7   5   5        664.67        683.88         8.33 o                         
  -6   5   5        146.18        138.99         2.78 o                         
  -5   5   5          6.13          4.80         0.86 o                         
  -4   5   5         54.12         49.16         1.86 o                         
  -3   5   5        441.04        457.26        12.41 o                         
  -2   5   5         88.33         84.04         1.67 o                         
  -1   5   5         21.81         21.23         1.29 o                         
   0   5   5         18.91         21.56         1.31 o                         
   1   5   5        667.02        649.22         8.70 o                         
   2   5   5         32.64         32.06         1.32 o                         
   3   5   5         25.34         29.08         2.37 o                         
   4   5   5         55.07         57.04         1.73 o                         
   5   5   5         44.18         46.46         1.92 o                         
   6   5   5          1.13          1.30         0.87 o                         
 -11   6   5          4.98          6.30         1.07 o                         
 -10   6   5         67.79         68.95         1.98 o                         
  -9   6   5        194.35        196.87         3.37 o                         
  -8   6   5         23.73         28.69         1.26 o                         
  -7   6   5         67.78         70.49         2.17 o                         
  -6   6   5        309.75        314.56        11.17 o                         
  -5   6   5        216.39        218.62         5.34 o                         
  -4   6   5         87.08         88.39         2.56 o                         
  -3   6   5        342.96        341.29         7.03 o                         
  -2   6   5          8.72          7.82         0.67 o                         
  -1   6   5         28.31         26.77         1.29 o                         
   0   6   5        183.71        174.35         3.42 o                         
   1   6   5         56.17         55.97         1.87 o                         
   2   6   5         90.85         93.94         2.88 o                         
   3   6   5         12.56         12.86         1.10 o                         
   4   6   5         54.49         51.58         1.62 o                         
   5   6   5         68.89         68.22         1.92 o                         
 -10   7   5          4.24          4.43         0.95 o                         
  -9   7   5          9.25         10.69         1.62 o                         
  -8   7   5         67.24         67.52         2.79 o                         
  -7   7   5         47.21         45.86         3.66 o                         
  -6   7   5         55.77         55.34         3.13 o                         
  -5   7   5        417.22        391.41         8.81 o                         
  -4   7   5       1984.73       1952.90        26.62 o                         
  -3   7   5         25.56         25.86         1.40 o                         
  -2   7   5       1398.94       1393.34        15.04 o                         
  -1   7   5          1.24         -0.40         0.85 o                         
   0   7   5        226.10        217.39         4.10 o                         
   1   7   5          0.00          0.82         0.98 o                         
   2   7   5          1.53          2.01         1.04 o                         
   3   7   5          0.56          1.68         1.24 o                         
   4   7   5          2.69          3.54         1.07 o                         
 -10   8   5          8.24         11.47         1.22 o                         
  -9   8   5          0.36          0.39         1.00 o                         
  -8   8   5          0.62          0.83         1.33 o                         
  -7   8   5         19.66         17.43         1.71 o                         
  -6   8   5        172.82        177.07         3.73 o                         
  -5   8   5        865.24        849.37        16.93 o                         
  -4   8   5         52.36         55.58         3.33 o                         
  -3   8   5        468.15        475.73         6.28 o                         
  -2   8   5        252.54        262.72         4.10 o                         
  -1   8   5        184.78        183.11         5.21 o                         
   0   8   5        804.61        824.47         9.94 o                         
   1   8   5        134.22        133.97         3.30 o                         
   2   8   5          3.10          2.74         1.34 o                         
   3   8   5          7.64         13.74         1.74 o                         
 -10   9   5         15.32         17.03         1.37 o                         
  -9   9   5          0.01         -0.15         1.06 o                         
  -8   9   5          4.08          4.70         1.11 o                         
  -7   9   5        456.44        444.30         8.27 o                         
  -6   9   5         16.60         12.68         1.41 o                         
  -5   9   5        309.35        305.34         8.50 o                         
  -4   9   5         10.37         10.88         1.08 o                         
  -3   9   5         46.79         46.36         1.62 o                         
  -2   9   5         42.37         39.54         1.97 o                         
  -1   9   5        165.48        179.55         3.92 o                         
   0   9   5         52.68         58.14         1.93 o                         
   1   9   5         79.75         86.69         2.58 o                         
  -9  10   5          2.59          1.34         1.06 o                         
  -8  10   5         51.22         51.16         2.49 o                         
  -7  10   5        219.87        217.28         5.05 o                         
  -6  10   5         31.90         27.78         1.84 o                         
  -5  10   5         41.74         45.70         1.92 o                         
  -4  10   5          8.71          9.73         1.06 o                         
  -3  10   5         46.51         48.10         1.94 o                         
  -2  10   5          1.15          0.27         1.04 o                         
  -1  10   5          2.62          0.97         0.91 o                         
   0  10   5          3.55          1.78         0.95 o                         
  -7  11   5        119.55        114.42         9.52 o                         
  -6  11   5         61.66         69.80         2.67 o                         
  -5  11   5         11.37         16.04         1.20 o                         
  -4  11   5          2.62          1.14         0.93 o                         
  -3  11   5         36.93         42.39         2.16 o                         
   3 -13   6         40.69         45.60         4.48 o                         
   4 -13   6          0.17          1.71         2.46 o                         
   5 -13   6          7.57          5.58         2.71 o                         
   6 -13   6          3.49          3.23         1.35 o                         
   0 -12   6         56.96         64.19         3.52 o                         
   1 -12   6         95.83         96.48         4.21 o                         
   2 -12   6          1.65          2.06         0.95 o                         
   3 -12   6         16.47         19.59         1.33 o                         
   4 -12   6         61.88         61.96         2.92 o                         
   5 -12   6         45.91         59.05         2.36 o                         
   6 -12   6          6.65          7.01         2.13 o                         
   7 -12   6         36.33         48.28         2.77 o                         
   8 -12   6         84.34         75.96         3.03 o                         
  -2 -11   6          9.18         13.26         2.30 o                         
  -1 -11   6          0.82          0.80         1.11 o                         
   0 -11   6          0.16          0.44         0.57 o                         
   1 -11   6         66.89         69.82         2.42 o                         
   2 -11   6         38.50         41.46         2.47 o                         
   3 -11   6         23.95         25.62         1.37 o                         
   4 -11   6          0.84          0.39         0.83 o                         
   5 -11   6          0.29          0.68         0.96 o                         
   6 -11   6         36.84         34.25         3.98 o                         
   7 -11   6         37.37         37.80         2.44 o                         
   8 -11   6         67.10         61.22         2.68 o                         
   9 -11   6          8.93          7.27         1.50 o                         
  -3 -10   6        324.88        326.52         8.03 o                         
  -2 -10   6          0.05          0.05         0.60 o                         
  -1 -10   6          0.00         -0.20         0.51 o                         
   0 -10   6         92.94         88.58         1.76 o                         
   1 -10   6         80.03         81.39         1.85 o                         
   2 -10   6          1.62          1.85         0.67 o                         
   3 -10   6        229.95        209.69         5.24 o                         
   4 -10   6          0.80          0.83         0.84 o                         
   5 -10   6         21.23         20.83         1.71 o                         
   6 -10   6        273.82        243.99         9.38 o                         
   7 -10   6         72.82         67.86         3.51 o                         
   8 -10   6         90.13         81.08         3.51 o                         
   9 -10   6          2.23          2.24         1.14 o                         
  -4  -9   6        530.34        541.48        11.56 o                         
  -3  -9   6         19.45         20.58         1.08 o                         
  -2  -9   6        390.87        409.77         5.24 o                         
  -1  -9   6        573.61        578.70         6.28 o                         
   0  -9   6          3.95          4.30         0.54 o                         
   1  -9   6       1913.06       1879.78        24.25 o                         
   2  -9   6          3.59          4.30         0.69 o                         
   3  -9   6         47.41         46.85         1.68 o                         
   4  -9   6         57.63         56.74         1.98 o                         
   5  -9   6         41.60         38.21         2.08 o                         
   6  -9   6         39.19         42.41         2.30 o                         
   7  -9   6        210.20        200.01         4.63 o                         
   8  -9   6          9.91          9.68         0.88 o                         
   9  -9   6          5.46          3.72         0.90 o                         
  10  -9   6        114.01        111.57         2.93 o                         
  -5  -8   6         40.41         44.44         1.68 o                         
  -4  -8   6         21.09         20.84         1.41 o                         
  -3  -8   6         85.22         83.00         2.47 o                         
  -2  -8   6       2630.34       2596.15        26.17 o                         
  -1  -8   6       1896.09       1863.72        19.00 o                         
   0  -8   6       1501.65       1487.54        16.93 o                         
   1  -8   6        647.62        620.62         8.46 o                         
   2  -8   6        157.24        147.55         2.94 o                         
   3  -8   6         25.01         32.42         3.24 o                         
   4  -8   6        203.67        204.04         4.07 o                         
   5  -8   6         14.63         13.02         1.38 o                         
   6  -8   6         33.85         38.23         1.22 o                         
   7  -8   6         34.71         31.89         1.35 o                         
   8  -8   6         16.00         15.41         1.62 o                         
   9  -8   6        199.22        203.13         3.44 o                         
  10  -8   6          2.40          1.89         0.91 o                         
  -6  -7   6          0.15         -0.26         0.87 o                         
  -5  -7   6         12.01         12.37         1.03 o                         
  -4  -7   6        159.58        154.08         2.60 o                         
  -3  -7   6        450.27        447.81         6.23 o                         
  -2  -7   6        102.69        101.21         1.67 o                         
  -1  -7   6        779.84        755.21         9.67 o                         
   0  -7   6        185.69        180.58         4.14 o                         
   1  -7   6        201.88        200.30         3.09 o                         
   2  -7   6        967.09        857.46        17.44 o                         
   3  -7   6        383.13        382.82         6.10 o                         
   4  -7   6          3.69          4.28         1.05 o                         
   5  -7   6          0.03         -0.09         0.45 o                         
   6  -7   6         31.24         29.71         1.23 o                         
   7  -7   6         66.34         62.63         2.37 o                         
   8  -7   6         40.50         37.16         1.37 o                         
   9  -7   6          1.06         -0.04         0.79 o                         
  10  -7   6          0.65          0.61         0.91 o                         
  -7  -6   6          0.70          0.86         1.03 o                         
  -6  -6   6         91.27         89.46         2.26 o                         
  -5  -6   6          6.40          6.60         1.27 o                         
  -4  -6   6         74.15         74.03         1.59 o                         
  -3  -6   6        287.45        280.43         3.26 o                         
  -2  -6   6         10.02         11.53         0.58 o                         
  -1  -6   6         57.69         53.30         1.45 o                         
   0  -6   6        119.92        112.97         5.64 o                         
   1  -6   6        569.20        565.32         9.39 o                         
   2  -6   6         10.08         10.12         0.50 o                         
   3  -6   6        368.78        395.71         5.17 o                         
   4  -6   6         73.32         89.84         1.73 o                         
   5  -6   6        187.77        186.14         3.18 o                         
   6  -6   6         42.18         37.98         2.20 o                         
   7  -6   6        122.16        115.03         2.09 o                         
   8  -6   6         48.56         44.73         1.39 o                         
   9  -6   6         28.12         28.98         1.34 o                         
  10  -6   6         17.91         15.08         1.33 o                         
  -8  -5   6         18.23         16.42         1.17 o                         
  -7  -5   6          6.89          7.17         0.83 o                         
  -6  -5   6          0.78          0.29         0.63 o                         
  -5  -5   6         44.35         47.07         1.32 o                         
  -4  -5   6          0.21          0.42         0.45 o                         
  -3  -5   6        321.37        326.73         3.83 o                         
  -2  -5   6        135.14        129.89         3.35 o                         
  -1  -5   6         94.97         98.36         2.03 o                         
   0  -5   6          0.48          2.00         0.62 o                         
   1  -5   6        583.62        642.58         8.86 o                         
   2  -5   6        332.25        361.79         5.09 o                         
   3  -5   6         20.96         33.01         1.31 o                         
   4  -5   6          0.33          0.27         0.50 o                         
   5  -5   6         65.40         70.25         1.84 o                         
   6  -5   6         84.28         86.59         1.96 o                         
   7  -5   6         24.75         25.23         1.22 o                         
   8  -5   6          1.33          0.70         0.73 o                         
   9  -5   6         11.54         10.62         1.10 o                         
  10  -5   6          0.21          0.46         0.94 o                         
  -8  -4   6          8.40          6.25         0.82 o                         
  -7  -4   6         52.08         55.71         1.83 o                         
  -6  -4   6         18.07         21.62         0.93 o                         
  -5  -4   6        234.45        241.52         3.05 o                         
  -4  -4   6        324.06        341.65         4.44 o                         
  -3  -4   6       1691.45       1739.40        15.09 o                         
  -2  -4   6        345.18        379.45         4.11 o                         
  -1  -4   6         13.08         10.67         0.66 o                         
   0  -4   6        615.33        638.87        15.59 o                         
   1  -4   6        686.01        772.81         8.99 o                         
   2  -4   6       1049.65       1081.50        12.58 o                         
   3  -4   6        224.66        228.79         3.48 o                         
   4  -4   6          2.61          4.70         0.61 o                         
   5  -4   6          0.16          0.14         0.54 o                         
   6  -4   6        120.47        125.16         2.76 o                         
   7  -4   6        194.17        211.75         4.70 o                         
   8  -4   6          8.29          9.73         0.98 o                         
   9  -4   6        160.93        158.60         5.64 o                         
  10  -4   6          3.14          3.10         1.18 o                         
  -9  -3   6          6.10          5.27         0.75 o                         
  -8  -3   6          5.96          9.16         0.76 o                         
  -7  -3   6         89.83         93.25         1.81 o                         
  -6  -3   6         42.09         39.24         0.97 o                         
  -5  -3   6        271.29        265.97         3.01 o                         
  -4  -3   6         25.81         23.23         0.67 o                         
  -3  -3   6        460.85        509.66         4.91 o                         
  -2  -3   6        890.18       1005.86         9.62 o                         
  -1  -3   6       3515.84       3885.88        49.43 o                         
   0  -3   6       4355.14       4647.64        71.04 o                         
   1  -3   6       2953.54       3166.74        34.73 o                         
   2  -3   6        180.59        184.06         2.79 o                         
   3  -3   6          2.45          3.63         0.47 o                         
   4  -3   6         31.30         35.25         1.16 o                         
   5  -3   6          0.14         -0.26         0.59 o                         
   6  -3   6         42.98         39.77         1.58 o                         
   7  -3   6          0.17          0.13         0.68 o                         
   8  -3   6         71.56         71.76         1.93 o                         
   9  -3   6         78.57         79.83         2.19 o                         
  10  -3   6        132.83        123.22         3.86 o                         
  -9  -2   6         10.04          9.26         0.84 o                         
  -8  -2   6        275.72        275.60         3.38 o                         
  -7  -2   6          0.02          0.09         0.48 o                         
  -6  -2   6         28.54         31.62         0.84 o                         
  -5  -2   6         23.00         23.43         0.65 o                         
  -4  -2   6          0.18          0.46         0.29 o                         
  -3  -2   6          1.69          2.31         0.28 o                         
  -2  -2   6        217.35        236.80         2.30 o                         
  -1  -2   6        553.64        585.57         6.17 o                         
   0  -2   6          8.09          7.43         0.45 o                         
   1  -2   6       1114.63       1170.02        13.40 o                         
   2  -2   6        145.80        144.06         2.11 o                         
   3  -2   6          4.80         10.62         0.60 o                         
   4  -2   6          6.83         13.34         0.82 o                         
   5  -2   6          1.62          1.73         0.67 o                         
   6  -2   6          0.54          0.70         0.64 o                         
   7  -2   6          0.88          1.14         0.71 o                         
   8  -2   6         47.57         41.72         1.69 o                         
   9  -2   6         20.33         22.65         1.61 o                         
 -10  -1   6          3.25          1.15         0.97 o                         
  -9  -1   6          8.96          9.14         0.82 o                         
  -8  -1   6          4.38          3.18         0.61 o                         
  -7  -1   6          2.52          2.50         0.50 o                         
  -6  -1   6         43.67         43.57         1.00 o                         
  -5  -1   6         14.68         15.85         0.54 o                         
  -4  -1   6          2.94          3.90         0.33 o                         
  -3  -1   6        979.24       1002.17         9.61 o                         
  -2  -1   6        502.95        523.73         4.90 o                         
  -1  -1   6        810.15        819.30         8.49 o                         
   0  -1   6        212.67        199.67         2.14 o                         
   1  -1   6        113.52        107.30         1.58 o                         
   2  -1   6        497.20        544.28         6.12 o                         
   3  -1   6         38.67         47.28         1.29 o                         
   4  -1   6        112.82        127.78         2.54 o                         
   5  -1   6         52.73         48.40         2.38 o                         
   6  -1   6         41.66         35.32         1.71 o                         
   7  -1   6         16.64         15.74         1.30 o                         
   8  -1   6          1.91          1.26         1.05 o                         
   9  -1   6         42.80         45.31         1.94 o                         
 -10   0   6          6.51          2.56         0.78 o                         
  -9   0   6         10.47         11.17         0.80 o                         
  -8   0   6         15.63         13.32         0.77 o                         
  -7   0   6          2.65          2.78         0.53 o                         
  -6   0   6         13.13         12.70         0.83 o                         
  -5   0   6         19.56         15.79         0.62 o                         
  -4   0   6         71.86         68.25         1.38 o                         
  -3   0   6        858.53        870.24         9.16 o                         
  -2   0   6        365.14        361.86         5.24 o                         
  -1   0   6        960.75        973.52        11.15 o                         
   0   0   6        631.41        636.61         7.70 o                         
   1   0   6         96.20        103.05         1.97 o                         
   2   0   6        249.28        281.87         3.62 o                         
   3   0   6         15.19         17.86         0.68 o                         
   4   0   6        105.40        100.74         2.14 o                         
   5   0   6          1.24          1.61         1.11 o                         
   6   0   6         11.28         10.62         1.43 o                         
   7   0   6         76.91         76.84         2.21 o                         
   8   0   6          2.23          0.26         0.85 o                         
 -10   1   6         45.39         41.57         1.44 o                         
  -9   1   6          3.08          2.18         0.73 o                         
  -8   1   6         87.24         86.15         2.26 o                         
  -7   1   6          0.86          0.52         0.51 o                         
  -6   1   6         15.31         15.35         0.72 o                         
  -5   1   6        164.26        147.91         2.17 o                         
  -4   1   6         65.72         57.96         1.64 o                         
  -3   1   6       2458.01       2637.14        26.38 o                         
  -2   1   6         40.95         44.56         1.12 o                         
  -1   1   6        192.20        208.90         3.63 o                         
   0   1   6        619.44        649.43         8.04 o                         
   1   1   6         16.47         21.45         0.69 o                         
   2   1   6        335.36        342.32         4.80 o                         
   3   1   6        292.85        309.05         4.47 o                         
   4   1   6          4.84          6.72         1.05 o                         
   5   1   6          0.30         -0.47         0.73 o                         
   6   1   6         21.76         19.57         1.00 o                         
   7   1   6         22.22         23.66         1.22 o                         
   8   1   6        200.23        191.12         3.54 o                         
 -10   2   6         65.58         67.62         1.91 o                         
  -9   2   6          0.23          0.33         0.66 o                         
  -8   2   6         14.78         14.51         0.89 o                         
  -7   2   6          2.91          2.96         0.66 o                         
  -6   2   6         14.46         12.75         0.65 o                         
  -5   2   6         38.59         42.56         1.77 o                         
  -4   2   6         56.43         60.65         1.31 o                         
  -3   2   6         74.30         91.24         1.63 o                         
  -2   2   6         31.67         31.19         1.03 o                         
  -1   2   6       1344.31       1444.44        16.71 o                         
   0   2   6        103.83        111.18         1.87 o                         
   1   2   6       1957.75       2006.10        26.21 o                         
   2   2   6          0.01          0.60         0.56 o                         
   3   2   6         74.81         70.36         3.80 o                         
   4   2   6        248.37        254.92         5.98 o                         
   5   2   6          9.54          7.26         0.92 o                         
   6   2   6         17.41         18.18         1.07 o                         
   7   2   6         47.65         45.97         1.83 o                         
 -11   3   6         39.83         43.08         2.45 o                         
 -10   3   6          1.30          1.51         0.83 o                         
  -9   3   6         54.48         56.66         1.86 o                         
  -8   3   6          0.93          1.62         0.81 o                         
  -7   3   6          2.54          2.07         0.57 o                         
  -6   3   6          0.92          1.26         0.50 o                         
  -5   3   6         83.80         91.79         2.35 o                         
  -4   3   6        455.62        477.35         5.76 o                         
  -3   3   6          5.26          7.64         0.81 o                         
  -2   3   6        422.28        497.03        22.89 o                         
  -1   3   6         44.52         46.75         1.55 o                         
   0   3   6       1089.49       1160.13        13.46 o                         
   1   3   6        136.59        126.49         2.33 o                         
   2   3   6         19.38         16.04         1.01 o                         
   3   3   6         10.19          8.91         0.79 o                         
   4   3   6        234.99        236.98         4.23 o                         
   5   3   6         21.54         24.63         1.25 o                         
   6   3   6          2.64          4.06         0.85 o                         
   7   3   6         47.74         57.49         1.99 o                         
 -11   4   6         45.42         46.25         2.06 o                         
 -10   4   6         22.73         25.60         1.33 o                         
  -9   4   6         34.74         32.37         1.32 o                         
  -8   4   6          2.66          3.01         0.70 o                         
  -7   4   6          0.82          1.36         0.59 o                         
  -6   4   6        248.67        267.25         4.56 o                         
  -5   4   6          0.38          1.09         0.53 o                         
  -4   4   6         32.19         27.12         1.02 o                         
  -3   4   6          0.19          1.00         0.63 o                         
  -2   4   6          7.78          4.64         1.24 o                         
  -1   4   6        208.39        208.98         5.62 o                         
   0   4   6          3.69          2.50         0.58 o                         
   1   4   6        147.16        137.81         2.40 o                         
   2   4   6        514.86        528.49         6.04 o                         
   3   4   6          7.92          6.82         0.81 o                         
   4   4   6         26.95         27.19         1.41 o                         
   5   4   6         21.21         21.67         2.00 o                         
   6   4   6          8.86          8.16         0.97 o                         
 -11   5   6          9.76         10.53         1.36 o                         
 -10   5   6          8.75         10.53         1.04 o                         
  -9   5   6          2.58          2.94         0.76 o                         
  -8   5   6         70.43         70.55         1.96 o                         
  -7   5   6         37.11         38.32         1.67 o                         
  -6   5   6          4.66          2.65         0.70 o                         
  -5   5   6          0.30         -0.04         0.67 o                         
  -4   5   6          0.65          0.95         0.65 o                         
  -3   5   6        216.52        212.44         4.34 o                         
  -2   5   6        413.40        395.78        20.57 o                         
  -1   5   6        142.91        133.99         2.74 o                         
   0   5   6          0.12          7.23         0.84 o                         
   1   5   6        298.02        290.17         4.75 o                         
   2   5   6        137.70        138.88         2.48 o                         
   3   5   6        332.53        323.89         4.84 o                         
   4   5   6         25.21         23.28         1.42 o                         
   5   5   6          0.45          0.50         0.80 o                         
 -10   6   6          0.21         -0.01         1.13 o                         
  -9   6   6        102.30         99.72         2.29 o                         
  -8   6   6        119.08        121.92         2.46 o                         
  -7   6   6         31.97         36.60         1.88 o                         
  -6   6   6         99.69         97.30         3.30 o                         
  -5   6   6          1.32          0.89         0.83 o                         
  -4   6   6         84.41         80.23         2.97 o                         
  -3   6   6        177.49        169.01         3.07 o                         
  -2   6   6        130.17        135.05         3.79 o                         
  -1   6   6        373.15        373.99         5.77 o                         
   0   6   6        363.35        360.84         4.99 o                         
   1   6   6        182.61        192.50         3.76 o                         
   2   6   6        195.23        204.00         4.05 o                         
   3   6   6        132.78        136.13         3.63 o                         
   4   6   6          1.69          2.88         0.99 o                         
 -10   7   6         32.61         34.95         1.73 o                         
  -9   7   6         30.17         26.31         1.67 o                         
  -8   7   6         28.78         26.39         1.40 o                         
  -7   7   6          8.96         10.93         1.57 o                         
  -6   7   6          6.49          7.01         1.10 o                         
  -5   7   6        224.20        211.63         5.64 o                         
  -4   7   6         55.65         56.15         1.69 o                         
  -3   7   6        208.54        199.14         3.65 o                         
  -2   7   6          0.40          0.90         0.88 o                         
  -1   7   6         17.08         21.45         1.34 o                         
   0   7   6         57.00         55.76         1.78 o                         
   1   7   6        206.11        219.02         4.87 o                         
   2   7   6         74.33         72.36         2.72 o                         
   3   7   6        115.12        127.51         4.04 o                         
 -10   8   6         29.25         27.02         1.52 o                         
  -9   8   6         13.86         18.40         1.28 o                         
  -8   8   6          0.00          0.34         1.07 o                         
  -7   8   6        237.37        237.84         6.32 o                         
  -6   8   6        244.27        230.58         5.05 o                         
  -5   8   6        299.01        308.36         6.16 o                         
  -4   8   6        200.55        201.39         4.17 o                         
  -3   8   6        106.94        114.34         2.41 o                         
  -2   8   6       1055.75       1083.25        14.00 o                         
  -1   8   6        463.88        489.62         7.48 o                         
   0   8   6        779.49        818.30         9.94 o                         
   1   8   6        304.39        315.30         5.67 o                         
   2   8   6        243.63        255.68         5.28 o                         
  -9   9   6         12.65         12.56         1.75 o                         
  -8   9   6        117.30        133.42         4.56 o                         
  -7   9   6        182.37        181.64         4.00 o                         
  -6   9   6          0.34          0.90         1.11 o                         
  -5   9   6          5.78          4.32         0.89 o                         
  -4   9   6         38.36         42.61         1.74 o                         
  -3   9   6          2.01          2.50         1.04 o                         
  -2   9   6         22.20         19.97         1.47 o                         
  -1   9   6        134.17        140.23         3.02 o                         
   0   9   6         13.85         16.75         1.29 o                         
   1   9   6         73.03         70.50         2.59 o                         
  -8  10   6         32.39         35.34         2.98 o                         
  -7  10   6        112.23        108.36         4.42 o                         
  -6  10   6         41.85         36.97         1.64 o                         
  -5  10   6          1.95          2.21         0.81 o                         
  -4  10   6          4.12          4.69         1.00 o                         
  -3  10   6          4.50          2.99         1.12 o                         
  -2  10   6         84.49         96.06         2.92 o                         
  -1  10   6         11.42         13.00         1.23 o                         
   3 -13   7        149.10        204.97         9.29 o                         
   4 -13   7         59.39         69.46         5.33 o                         
   5 -13   7         93.05        118.32         6.97 o                         
   0 -12   7         24.89         26.77         1.95 o                         
   1 -12   7          5.32          5.27         1.38 o                         
   2 -12   7          0.22         -0.34         1.22 o                         
   3 -12   7         44.88         55.62         2.48 o                         
   4 -12   7         16.44         18.73         1.76 o                         
   5 -12   7        207.61        223.63        15.98 o                         
   6 -12   7         45.49         48.06         2.57 o                         
   7 -12   7          0.75          0.18         1.09 o                         
  -2 -11   7         87.46         93.20         2.77 o                         
  -1 -11   7         21.60         19.03         1.40 o                         
   0 -11   7         73.19         74.62         1.67 o                         
   1 -11   7         20.18         21.04         0.86 o                         
   2 -11   7          0.67          0.37         0.63 o                         
   3 -11   7         24.68         27.30         1.34 o                         
   4 -11   7          3.69          4.01         0.91 o                         
   5 -11   7          6.56          5.84         1.05 o                         
   6 -11   7         65.74         64.12         2.88 o                         
   7 -11   7         74.12         74.89         3.30 o                         
   8 -11   7         18.24         17.63         1.94 o                         
  -3 -10   7          0.40         -0.10         1.17 o                         
  -2 -10   7         98.70         89.30         3.34 o                         
  -1 -10   7          0.44          0.23         0.26 o                         
   0 -10   7         60.30         58.92         1.58 o                         
   1 -10   7         61.06         56.36         1.43 o                         
   2 -10   7         81.60         81.85         2.01 o                         
   3 -10   7          2.62          2.63         0.75 o                         
   4 -10   7          3.83          4.79         1.02 o                         
   5 -10   7          6.27          6.35         1.22 o                         
   6 -10   7        113.88        104.51         3.14 o                         
   7 -10   7          0.00         -0.12         1.27 o                         
   8 -10   7          1.13          1.78         1.12 o                         
   9 -10   7          5.13          3.11         1.14 o                         
  -4  -9   7         30.37         37.09         2.10 o                         
  -3  -9   7         21.09         21.02         0.83 o                         
  -2  -9   7        232.54        230.25         4.03 o                         
  -1  -9   7        409.28        420.07         7.72 o                         
   0  -9   7         48.12         46.28         2.22 o                         
   1  -9   7          0.47          0.28         0.38 o                         
   2  -9   7        310.80        308.63         4.99 o                         
   3  -9   7        311.49        298.42         5.17 o                         
   4  -9   7         37.41         32.79         1.50 o                         
   5  -9   7        352.46        332.53         7.24 o                         
   6  -9   7        217.38        231.77         6.49 o                         
   7  -9   7         13.48         13.28         1.05 o                         
   8  -9   7        117.88        112.90         3.62 o                         
   9  -9   7        119.63        117.71         3.26 o                         
  -5  -8   7          9.26          8.43         1.34 o                         
  -4  -8   7          3.41          4.03         0.62 o                         
  -3  -8   7          5.26          6.49         0.65 o                         
  -2  -8   7        307.35        311.13         5.25 o                         
  -1  -8   7        265.89        255.36         4.37 o                         
   0  -8   7       1731.88       1695.36        27.86 o                         
   1  -8   7        680.78        659.16        16.45 o                         
   2  -8   7        918.83        882.27        13.99 o                         
   3  -8   7        586.93        567.98         8.51 o                         
   4  -8   7        586.85        604.02         9.22 o                         
   5  -8   7          7.52          8.33         1.14 o                         
   6  -8   7        246.49        254.61         3.75 o                         
   7  -8   7        316.20        324.25         5.15 o                         
   8  -8   7         20.68         19.46         1.18 o                         
   9  -8   7         88.17         89.25         2.19 o                         
  10  -8   7          0.82          0.77         0.90 o                         
  -6  -7   7          0.09          0.21         0.86 o                         
  -5  -7   7         15.92         16.73         0.94 o                         
  -4  -7   7         85.65         90.88         2.19 o                         
  -3  -7   7         85.80         76.10         4.18 o                         
  -2  -7   7        286.51        287.60         4.20 o                         
  -1  -7   7        429.81        422.34         5.40 o                         
   0  -7   7         48.19         46.51         2.60 o                         
   1  -7   7        448.33        416.82        10.36 o                         
   2  -7   7        263.50        248.46         3.42 o                         
   3  -7   7         26.68         24.81         0.80 o                         
   4  -7   7          0.69          0.24         0.37 o                         
   5  -7   7        222.34        223.48         3.31 o                         
   6  -7   7          7.42          7.69         0.80 o                         
   7  -7   7         23.18         26.16         1.32 o                         
   8  -7   7         12.05          8.88         0.89 o                         
   9  -7   7         32.58         37.34         1.49 o                         
  10  -7   7         20.19         19.57         1.41 o                         
  -7  -6   7          6.01          5.17         1.04 o                         
  -6  -6   7         17.12         17.15         1.00 o                         
  -5  -6   7          4.92          2.91         0.60 o                         
  -4  -6   7         32.34         32.20         0.97 o                         
  -3  -6   7        125.24        116.85         1.95 o                         
  -2  -6   7        507.00        496.40         6.13 o                         
  -1  -6   7        131.65        118.13         2.42 o                         
   0  -6   7         58.49         46.19         1.76 o                         
   1  -6   7          8.89          9.57         0.62 o                         
   2  -6   7        110.83        122.18         2.01 o                         
   3  -6   7         89.64         89.51         1.94 o                         
   4  -6   7         69.88         65.47         1.73 o                         
   5  -6   7         80.16         74.44         1.74 o                         
   6  -6   7        104.22         99.72         2.38 o                         
   7  -6   7          6.46          9.08         1.01 o                         
   8  -6   7          0.09          0.31         0.73 o                         
   9  -6   7          0.84          0.32         0.83 o                         
  10  -6   7          5.37          3.29         1.07 o                         
  -8  -5   7         71.48         74.24         2.29 o                         
  -7  -5   7          5.13          5.28         0.81 o                         
  -6  -5   7          8.44          8.03         0.75 o                         
  -5  -5   7         29.78         27.99         1.13 o                         
  -4  -5   7        450.81        452.71         5.05 o                         
  -3  -5   7        307.75        302.19         3.66 o                         
  -2  -5   7        154.91        144.13         2.42 o                         
  -1  -5   7         32.98         34.52         1.20 o                         
   0  -5   7        223.39        249.94         7.30 o                         
   1  -5   7          8.58         11.09         0.47 o                         
   2  -5   7        221.02        234.16         3.06 o                         
   3  -5   7        151.49        157.14         4.24 o                         
   4  -5   7          5.46          5.41         0.72 o                         
   5  -5   7        185.89        180.52         3.93 o                         
   6  -5   7        248.98        263.62         3.97 o                         
   7  -5   7         19.83         23.63         1.20 o                         
   8  -5   7         10.88          9.05         1.01 o                         
   9  -5   7          0.08          0.31         0.87 o                         
  10  -5   7          0.00         -0.94         1.00 o                         
  -8  -4   7          0.73          0.38         0.87 o                         
  -7  -4   7        127.37        125.86         2.28 o                         
  -6  -4   7          0.26          0.48         0.52 o                         
  -5  -4   7         80.99         75.95         1.55 o                         
  -4  -4   7         67.68         62.84         1.39 o                         
  -3  -4   7        199.39        186.51         2.21 o                         
  -2  -4   7        126.41        136.73         2.23 o                         
  -1  -4   7          0.34          1.07         0.53 o                         
   0  -4   7        235.90        281.89         8.10 o                         
   1  -4   7         34.28         41.68         0.90 o                         
   2  -4   7         37.47         47.24         1.19 o                         
   3  -4   7         45.14         37.85         1.17 o                         
   4  -4   7        132.52        119.24         2.41 o                         
   5  -4   7         10.22         10.98         0.95 o                         
   6  -4   7          5.08          2.71         0.81 o                         
   7  -4   7          9.80          8.82         1.03 o                         
   8  -4   7         29.16         23.39         1.22 o                         
   9  -4   7          3.95          3.90         0.96 o                         
  -9  -3   7        622.98        674.09         8.20 o                         
  -8  -3   7          0.10         -0.24         0.61 o                         
  -7  -3   7          1.68          2.24         0.58 o                         
  -6  -3   7          3.53          3.27         0.52 o                         
  -5  -3   7         47.76         49.58         1.07 o                         
  -4  -3   7         41.52         38.35         0.88 o                         
  -3  -3   7        186.06        208.58         2.38 o                         
  -2  -3   7          1.86          1.68         0.29 o                         
  -1  -3   7        673.12        723.62         8.44 o                         
   0  -3   7        211.08        263.97         4.15 o                         
   1  -3   7        160.66        154.24         2.34 o                         
   2  -3   7        505.09        577.56         8.38 o                         
   3  -3   7          3.79          4.82         0.51 o                         
   4  -3   7         11.33         14.92         0.72 o                         
   5  -3   7         11.82         11.80         0.90 o                         
   6  -3   7         50.30         46.68         1.77 o                         
   7  -3   7         21.22         18.01         1.16 o                         
   8  -3   7          6.77          5.99         0.87 o                         
   9  -3   7         53.53         55.15         2.82 o                         
  -9  -2   7         22.09         25.97         1.07 o                         
  -8  -2   7        163.81        170.19         2.34 o                         
  -7  -2   7         59.95         59.78         1.21 o                         
  -6  -2   7          3.25          3.66         0.43 o                         
  -5  -2   7          4.91          5.49         0.45 o                         
  -4  -2   7        140.02        148.52         1.81 o                         
  -3  -2   7        179.65        155.46         2.15 o                         
  -2  -2   7         40.46         46.64         0.87 o                         
  -1  -2   7       2844.57       3165.50        31.04 o                         
   0  -2   7       1158.95       1232.66        16.02 o                         
   1  -2   7       1580.54       1701.93        19.26 o                         
   2  -2   7          4.74          3.87         0.41 o                         
   3  -2   7       1122.48       1167.26        12.41 o                         
   4  -2   7          9.36          8.17         0.67 o                         
   5  -2   7          0.21          1.25         0.64 o                         
   6  -2   7          0.49          1.06         0.82 o                         
   7  -2   7          0.65          1.20         0.77 o                         
   8  -2   7         19.47         17.98         1.32 o                         
   9  -2   7          0.45          0.14         0.98 o                         
 -10  -1   7        129.60        131.94         2.89 o                         
  -9  -1   7        406.52        414.42         5.31 o                         
  -8  -1   7         46.89         51.24         1.44 o                         
  -7  -1   7        316.36        324.80         4.10 o                         
  -6  -1   7         30.49         32.08         1.02 o                         
  -5  -1   7         45.03         43.21         1.15 o                         
  -4  -1   7        117.99        119.83         1.89 o                         
  -3  -1   7       1538.04       1581.02        19.27 o                         
  -2  -1   7        133.32        135.79         1.95 o                         
  -1  -1   7         15.88         18.41         0.55 o                         
   0  -1   7          3.00          2.20         0.39 o                         
   1  -1   7         80.85         82.80         1.33 o                         
   2  -1   7        102.43        102.75         2.09 o                         
   3  -1   7        368.40        379.55         4.77 o                         
   4  -1   7          4.55          5.73         0.68 o                         
   5  -1   7          0.00          0.32         0.62 o                         
   6  -1   7         27.17         22.47         1.59 o                         
   7  -1   7         65.65         63.20         2.21 o                         
   8  -1   7         37.39         46.01         2.08 o                         
   9  -1   7         25.74         25.95         1.88 o                         
 -10   0   7          0.22          1.66         0.97 o                         
  -9   0   7        184.41        188.48         2.77 o                         
  -8   0   7          0.92          1.20         0.55 o                         
  -7   0   7         25.90         25.30         0.89 o                         
  -6   0   7         27.29         28.22         0.92 o                         
  -5   0   7        197.81        223.71         3.24 o                         
  -4   0   7        362.31        354.33         4.37 o                         
  -3   0   7        453.97        461.49         5.90 o                         
  -2   0   7          4.82          2.27         0.28 o                         
  -1   0   7          3.43          6.08         0.48 o                         
   0   0   7         22.77         24.47         1.00 o                         
   1   0   7         57.41         56.90         1.46 o                         
   2   0   7          0.04          0.03         0.32 o                         
   3   0   7          6.58          8.13         0.60 o                         
   4   0   7         14.94         20.11         0.95 o                         
   5   0   7         11.04          8.14         1.17 o                         
   6   0   7         64.81         64.46         4.62 o                         
   7   0   7          0.37          0.25         0.94 o                         
   8   0   7         29.56         44.30         2.32 o                         
 -10   1   7          1.70          1.32         0.87 o                         
  -9   1   7         88.02         88.78         1.88 o                         
  -8   1   7         30.12         28.12         1.10 o                         
  -7   1   7         39.64         43.30         1.28 o                         
  -6   1   7         46.51         46.34         1.05 o                         
  -5   1   7         38.78         43.93         1.17 o                         
  -4   1   7          0.58          1.33         0.40 o                         
  -3   1   7        850.97        818.73        10.06 o                         
  -2   1   7         58.15         57.33         1.43 o                         
  -1   1   7          0.10         -0.01         0.39 o                         
   0   1   7         54.63         61.78         1.71 o                         
   1   1   7          0.51          1.12         0.50 o                         
   2   1   7          4.34          1.63         0.41 o                         
   3   1   7         45.34         46.20         1.21 o                         
   4   1   7          0.71          0.92         0.77 o                         
   5   1   7        142.75        129.30         3.40 o                         
   6   1   7         57.14         55.28         1.99 o                         
   7   1   7         28.45         31.44         1.46 o                         
   8   1   7         20.83         28.95         2.38 o                         
 -10   2   7          0.08         -0.08         0.73 o                         
  -9   2   7         26.18         26.80         1.19 o                         
  -8   2   7          5.62          6.80         0.81 o                         
  -7   2   7         70.95         68.96         1.57 o                         
  -6   2   7         96.90        106.46         1.90 o                         
  -5   2   7        112.41        107.52         1.95 o                         
  -4   2   7          2.41          2.11         0.34 o                         
  -3   2   7         27.69         41.76         1.16 o                         
  -2   2   7        248.51        285.29         3.84 o                         
  -1   2   7        673.14        724.93         9.03 o                         
   0   2   7        145.62        147.84         1.85 o                         
   1   2   7          3.47          2.48         0.46 o                         
   2   2   7          6.46          8.89         0.80 o                         
   3   2   7         29.83         30.91         1.55 o                         
   4   2   7         35.23         37.48         1.72 o                         
   5   2   7         76.99         74.28         8.18 o                         
   6   2   7         34.78         41.34         2.06 o                         
   7   2   7         11.77         11.29         1.14 o                         
 -10   3   7         53.94         52.29         1.69 o                         
  -9   3   7        209.47        214.34         3.78 o                         
  -8   3   7          2.74          3.54         0.70 o                         
  -7   3   7         70.10         67.48         1.51 o                         
  -6   3   7         38.29         43.02         1.30 o                         
  -5   3   7          0.19          0.39         0.47 o                         
  -4   3   7         89.85        112.69         1.92 o                         
  -3   3   7         14.33         13.27         0.76 o                         
  -2   3   7        171.34        183.93         4.61 o                         
  -1   3   7        722.29        743.84        27.88 o                         
   0   3   7        981.67       1063.44        11.06 o                         
   1   3   7        431.47        481.61         6.37 o                         
   2   3   7       1080.79       1081.33        19.23 o                         
   3   3   7        826.12        822.56         9.56 o                         
   4   3   7         23.15         21.37         1.23 o                         
   5   3   7         56.36         58.42         1.95 o                         
   6   3   7         29.00         33.87         1.59 o                         
 -10   4   7         39.10         39.17         1.52 o                         
  -9   4   7         23.13         25.81         1.23 o                         
  -8   4   7          6.24          5.30         0.75 o                         
  -7   4   7         66.12         55.01         1.62 o                         
  -6   4   7         95.32         97.61         2.47 o                         
  -5   4   7          8.83          7.70         0.66 o                         
  -4   4   7         72.04         70.87         2.45 o                         
  -3   4   7         16.11         13.58         1.23 o                         
  -2   4   7         56.37         56.94         3.10 o                         
  -1   4   7        131.81        156.67         3.16 o                         
   0   4   7         19.02         16.99         0.84 o                         
   1   4   7        494.99        484.66         8.09 o                         
   2   4   7         97.84         99.61         1.98 o                         
   3   4   7          8.61          8.63         0.82 o                         
   4   4   7        277.93        261.35         4.28 o                         
   5   4   7          0.07          0.36         0.92 o                         
   6   4   7         17.49         19.75         1.22 o                         
 -10   5   7          8.50          8.55         1.00 o                         
  -9   5   7          0.60          0.73         0.81 o                         
  -8   5   7         35.07         37.19         1.47 o                         
  -7   5   7          2.75          2.59         0.76 o                         
  -6   5   7         26.59         21.97         0.99 o                         
  -5   5   7         37.68         37.54         1.64 o                         
  -4   5   7          2.51          2.68         0.58 o                         
  -3   5   7         22.44         25.70         2.27 o                         
  -2   5   7         96.59         99.69         4.59 o                         
  -1   5   7        249.63        248.56         4.66 o                         
   0   5   7          7.69          5.64         0.68 o                         
   1   5   7        198.69        208.72         3.95 o                         
   2   5   7        143.72        143.84         3.08 o                         
   3   5   7         15.76         14.78         1.01 o                         
   4   5   7          7.65          8.08         0.97 o                         
   5   5   7          2.90          1.65         1.05 o                         
 -10   6   7         27.40         29.87         1.85 o                         
  -9   6   7          0.78          1.48         0.79 o                         
  -8   6   7          0.00         -0.15         0.71 o                         
  -7   6   7          0.52          0.06         0.78 o                         
  -6   6   7          0.21          1.02         0.69 o                         
  -5   6   7         12.68         12.43         1.13 o                         
  -4   6   7         45.70         45.07         1.47 o                         
  -3   6   7        130.98        126.79         7.38 o                         
  -2   6   7          0.67          0.86         0.73 o                         
  -1   6   7        631.70        649.06         8.92 o                         
   0   6   7         96.58         94.50         2.42 o                         
   1   6   7          7.77          7.94         1.03 o                         
   2   6   7          0.75          0.50         0.94 o                         
   3   6   7         27.92         31.25         1.67 o                         
   4   6   7          1.38          2.59         1.04 o                         
 -10   7   7          7.48          7.19         1.10 o                         
  -9   7   7         16.72         14.73         1.08 o                         
  -8   7   7          6.53          7.11         0.98 o                         
  -7   7   7         10.53         10.34         0.97 o                         
  -6   7   7          5.94          4.65         1.02 o                         
  -5   7   7         28.09         27.73         2.17 o                         
  -4   7   7         17.32         17.08         0.99 o                         
  -3   7   7        475.05        468.53         8.35 o                         
  -2   7   7        838.45        855.46        11.37 o                         
  -1   7   7         74.67         75.16         2.29 o                         
   0   7   7        180.48        179.70         3.27 o                         
   1   7   7         47.04         52.20         2.29 o                         
   2   7   7          3.74          3.51         1.25 o                         
   3   7   7        299.79        324.00         5.54 o                         
  -9   8   7        140.88        170.80         3.21 o                         
  -8   8   7         42.44         45.05         1.70 o                         
  -7   8   7          7.01         10.66         1.27 o                         
  -6   8   7         14.99         15.54         1.91 o                         
  -5   8   7         32.47         32.88         1.37 o                         
  -4   8   7        112.45        111.16         2.58 o                         
  -3   8   7        144.81        143.26         4.10 o                         
  -2   8   7          1.24          3.18         1.04 o                         
  -1   8   7         34.59         36.02         1.51 o                         
   0   8   7        574.49        587.21         8.38 o                         
   1   8   7        183.78        201.02         3.77 o                         
  -9   9   7          0.23          0.16         1.03 o                         
  -8   9   7         10.22         19.34         1.63 o                         
  -7   9   7          0.02         -0.85         1.16 o                         
  -6   9   7         21.51         25.50         2.77 o                         
  -5   9   7         23.29         20.70         1.13 o                         
  -4   9   7         55.48         53.23         2.56 o                         
  -3   9   7         62.74         63.51         2.77 o                         
  -2   9   7          5.93          5.19         1.18 o                         
  -1   9   7        362.41        369.22         5.58 o                         
   0   9   7          0.75          2.56         0.99 o                         
  -7  10   7         42.39         35.44         2.17 o                         
  -6  10   7         52.65         52.66         2.53 o                         
  -5  10   7          0.26         -0.52         1.10 o                         
  -4  10   7         22.12         20.74         2.47 o                         
  -3  10   7          1.90          1.06         1.36 o                         
  -2  10   7          0.78          1.36         1.16 o                         
   3 -13   8         31.48         51.38         4.67 o                         
   4 -13   8          0.34          0.69         2.35 o                         
   5 -13   8        190.59        233.00        10.12 o                         
   0 -12   8         14.57         14.65         1.44 o                         
   1 -12   8         36.97         46.11         2.41 o                         
   2 -12   8         30.15         33.17         3.62 o                         
   3 -12   8         75.04         82.42         5.44 o                         
   4 -12   8         15.92         21.38         1.72 o                         
   5 -12   8          2.48          1.64         0.97 o                         
   6 -12   8         31.26         33.89         3.07 o                         
   7 -12   8          9.43          5.61         1.80 o                         
  -2 -11   8          0.40          2.53         1.58 o                         
  -1 -11   8         35.96         34.20         1.89 o                         
   0 -11   8          6.13          4.61         0.99 o                         
   1 -11   8          7.22          7.04         1.32 o                         
   2 -11   8          3.79          4.14         1.13 o                         
   3 -11   8         63.94         63.21         1.83 o                         
   4 -11   8          0.69         -0.13         0.79 o                         
   5 -11   8         21.07         16.00         1.91 o                         
   6 -11   8          2.62          3.65         1.45 o                         
   7 -11   8         30.23         34.43         2.86 o                         
   8 -11   8         35.08         35.42         8.76 o                         
  -3 -10   8         66.73         72.96         2.79 o                         
  -2 -10   8         20.72         22.56         1.66 o                         
  -1 -10   8         35.24         33.97         1.84 o                         
   0 -10   8         10.66          8.61         1.30 o                         
   1 -10   8          1.05          2.29         2.05 o                         
   2 -10   8        100.41        101.33         2.07 o                         
   3 -10   8          1.40          0.67         0.62 o                         
   4 -10   8         20.29         19.01         1.82 o                         
   5 -10   8          5.78          8.74         1.27 o                         
   6 -10   8        125.92        124.86         3.44 o                         
   7 -10   8          0.60          0.09         1.10 o                         
   8 -10   8         10.27         10.29         1.39 o                         
   9 -10   8          0.53         -0.50         1.23 o                         
  -4  -9   8          6.93          6.04         1.28 o                         
  -3  -9   8          3.20          3.31         1.00 o                         
  -2  -9   8        114.80        107.44         2.59 o                         
  -1  -9   8          3.65          3.45         0.95 o                         
   0  -9   8        818.40        786.42        19.05 o                         
   1  -9   8        282.25        271.66         9.48 o                         
   2  -9   8         44.53         48.38         1.28 o                         
   3  -9   8        171.10        165.51         3.31 o                         
   4  -9   8         64.04         64.79         2.50 o                         
   5  -9   8          0.15          0.00         0.89 o                         
   6  -9   8         41.39         39.08         2.14 o                         
   7  -9   8         36.85         36.42         1.25 o                         
   8  -9   8         14.57         12.72         1.08 o                         
   9  -9   8          3.87          4.32         1.15 o                         
  -5  -8   8         37.23         41.96         2.06 o                         
  -4  -8   8          0.19         -0.37         0.98 o                         
  -3  -8   8         13.65         13.93         1.12 o                         
  -2  -8   8          5.06          4.93         0.81 o                         
  -1  -8   8          0.58          0.53         0.70 o                         
   0  -8   8       1885.12       1827.68        58.71 o                         
   1  -8   8         25.80         26.29         1.45 o                         
   2  -8   8       2334.66       2245.92        24.95 o                         
   3  -8   8          1.35          0.77         0.65 o                         
   4  -8   8        402.97        394.90         6.61 o                         
   5  -8   8         61.67         62.92         1.32 o                         
   6  -8   8         34.19         33.38         1.21 o                         
   7  -8   8         31.80         29.17         1.75 o                         
   8  -8   8         53.24         62.22         1.85 o                         
   9  -8   8          7.44          6.02         1.04 o                         
  -6  -7   8         42.13         49.45         4.22 o                         
  -5  -7   8         25.44         27.67         0.98 o                         
  -4  -7   8          7.40          9.74         1.11 o                         
  -3  -7   8          6.37          5.01         0.82 o                         
  -2  -7   8         34.01         34.76         1.28 o                         
  -1  -7   8         17.82         19.23         1.12 o                         
   0  -7   8          0.11         -0.58         0.94 o                         
   1  -7   8          2.77          3.11         0.80 o                         
   2  -7   8        881.98        864.81        10.16 o                         
   3  -7   8        118.92        115.73         1.96 o                         
   4  -7   8       1751.27       1746.25        23.55 o                         
   5  -7   8        512.31        519.58         6.39 o                         
   6  -7   8         14.34         13.64         0.94 o                         
   7  -7   8         21.08         21.26         1.28 o                         
   8  -7   8         24.16         22.16         1.25 o                         
   9  -7   8          0.85          0.62         0.85 o                         
  -7  -6   8         23.07         28.05         1.77 o                         
  -6  -6   8          0.00          0.17         0.74 o                         
  -5  -6   8        106.35        104.82         2.68 o                         
  -4  -6   8        426.83        425.12         4.77 o                         
  -3  -6   8        229.50        231.23         3.71 o                         
  -2  -6   8         70.07         70.97         2.03 o                         
  -1  -6   8        137.94        128.02         2.58 o                         
   0  -6   8          0.09          0.61         0.91 o                         
   1  -6   8          0.12          0.01         0.34 o                         
   2  -6   8          3.94          3.28         0.41 o                         
   3  -6   8        137.76        140.48         2.58 o                         
   4  -6   8        184.96        185.50         3.79 o                         
   5  -6   8         90.08         91.33         2.13 o                         
   6  -6   8         14.72         13.62         0.98 o                         
   7  -6   8          2.52          2.40         0.97 o                         
   8  -6   8         71.63         63.75         1.93 o                         
   9  -6   8          1.04          2.18         0.86 o                         
  -7  -5   8        147.69        150.06         2.66 o                         
  -6  -5   8         24.89         27.89         1.06 o                         
  -5  -5   8         36.48         37.85         1.08 o                         
  -4  -5   8        344.72        339.17         3.96 o                         
  -3  -5   8        155.35        152.54         2.17 o                         
  -2  -5   8         11.88         14.40         0.76 o                         
  -1  -5   8         65.61         65.94         1.95 o                         
   0  -5   8        305.33        313.04         8.96 o                         
   1  -5   8          1.04          1.16         0.29 o                         
   2  -5   8         73.56         76.56         1.62 o                         
   3  -5   8         65.12         57.60         1.75 o                         
   4  -5   8          3.14          3.10         0.64 o                         
   5  -5   8          1.86          1.20         0.67 o                         
   6  -5   8        431.94        418.49         5.20 o                         
   7  -5   8        104.10        100.75         2.42 o                         
   8  -5   8         26.89         26.61         1.36 o                         
   9  -5   8          4.47          4.00         1.01 o                         
  -8  -4   8         32.45         32.83         1.25 o                         
  -7  -4   8         45.44         45.49         1.59 o                         
  -6  -4   8        104.98        105.98         1.99 o                         
  -5  -4   8         25.75         25.67         0.88 o                         
  -4  -4   8         71.95         69.49         1.30 o                         
  -3  -4   8        164.20        166.18         2.27 o                         
  -2  -4   8        165.20        166.59         2.57 o                         
  -1  -4   8        143.23        142.78         4.09 o                         
   0  -4   8        115.01        106.53         2.09 o                         
   1  -4   8         87.62         97.36         1.60 o                         
   2  -4   8         60.22         59.27         1.63 o                         
   3  -4   8          3.37          2.50         0.51 o                         
   4  -4   8        983.22        984.63        12.07 o                         
   5  -4   8          9.33         15.67         1.18 o                         
   6  -4   8         11.85         10.93         0.82 o                         
   7  -4   8          0.08          0.54         0.92 o                         
   8  -4   8          2.99          2.03         0.86 o                         
   9  -4   8          3.23          3.27         0.88 o                         
  -9  -3   8          8.62          9.86         1.04 o                         
  -8  -3   8         77.96         82.44         1.71 o                         
  -7  -3   8          7.30          7.16         0.68 o                         
  -6  -3   8        162.02        163.72         2.24 o                         
  -5  -3   8          1.83          1.42         0.42 o                         
  -4  -3   8        115.97        111.71         1.61 o                         
  -3  -3   8          4.34          3.90         0.33 o                         
  -2  -3   8         19.32         20.80         0.53 o                         
  -1  -3   8         13.25         18.24         0.64 o                         
   0  -3   8        335.81        391.91         5.91 o                         
   1  -3   8         78.72        104.70         1.84 o                         
   2  -3   8       1162.32       1231.26        14.47 o                         
   3  -3   8        482.42        499.64         5.93 o                         
   4  -3   8         38.61         39.72         1.09 o                         
   5  -3   8          1.92          1.01         0.59 o                         
   6  -3   8         19.43         20.11         1.18 o                         
   7  -3   8         20.14         16.14         1.36 o                         
   8  -3   8         12.11         12.27         1.15 o                         
   9  -3   8          0.06          0.93         1.03 o                         
  -9  -2   8         14.89         15.01         1.09 o                         
  -8  -2   8       1391.17       1417.06        12.39 o                         
  -7  -2   8         25.46         28.66         1.17 o                         
  -6  -2   8        946.03        988.39         8.74 o                         
  -5  -2   8        225.13        218.77         2.77 o                         
  -4  -2   8          0.60          0.79         0.42 o                         
  -3  -2   8        228.10        216.28         3.07 o                         
  -2  -2   8        282.38        262.43         3.20 o                         
  -1  -2   8         69.77         85.46         1.39 o                         
   0  -2   8          6.11          5.01         0.35 o                         
   1  -2   8        442.00        518.42         6.62 o                         
   2  -2   8          8.11          8.75         0.44 o                         
   3  -2   8        451.36        479.59         5.19 o                         
   4  -2   8        169.81        175.45         4.05 o                         
   5  -2   8        275.73        239.32         4.21 o                         
   6  -2   8         52.74         50.69         2.33 o                         
   7  -2   8         51.71         46.25         2.49 o                         
   8  -2   8          0.09         -0.05         0.89 o                         
   9  -2   8          0.00          0.97         1.09 o                         
  -9  -1   8         78.53         80.94         1.90 o                         
  -8  -1   8         59.60         57.77         1.47 o                         
  -7  -1   8         14.97         16.17         1.05 o                         
  -6  -1   8        161.56        158.53         2.58 o                         
  -5  -1   8         31.84         33.54         1.05 o                         
  -4  -1   8        353.33        326.52         5.07 o                         
  -3  -1   8        503.14        521.34         5.99 o                         
  -2  -1   8          9.37          9.38         0.35 o                         
  -1  -1   8        893.32        895.19         9.27 o                         
   0  -1   8        172.34        162.31         2.96 o                         
   1  -1   8        514.17        510.73         9.74 o                         
   2  -1   8         26.08         25.85         0.81 o                         
   3  -1   8         13.28         14.49         1.36 o                         
   4  -1   8         47.71         50.52         1.42 o                         
   5  -1   8         27.06         32.11         1.27 o                         
   6  -1   8          0.01          0.54         0.79 o                         
   7  -1   8         57.11         47.21         1.97 o                         
   8  -1   8          1.61          1.90         0.97 o                         
 -10   0   8          3.96          3.97         0.96 o                         
  -9   0   8        118.14        114.35         2.15 o                         
  -8   0   8          2.44          2.37         0.56 o                         
  -7   0   8         82.32         83.38         1.50 o                         
  -6   0   8          1.97          1.09         0.60 o                         
  -5   0   8        445.67        466.83         5.66 o                         
  -4   0   8         41.32         38.34         1.20 o                         
  -3   0   8        914.34        916.62        12.48 o                         
  -2   0   8          2.06          6.30         0.36 o                         
  -1   0   8          0.05          0.25         0.34 o                         
   0   0   8          0.17          0.03         0.47 o                         
   1   0   8        217.62        243.69         3.82 o                         
   2   0   8          4.77          5.08         1.05 o                         
   3   0   8         78.38         79.33         1.70 o                         
   4   0   8         12.06         18.51         1.51 o                         
   5   0   8         11.77         11.90         0.92 o                         
   6   0   8          1.01          0.35         1.01 o                         
   7   0   8          4.24          1.88         1.76 o                         
   8   0   8         19.04         20.60         2.02 o                         
 -10   1   8          1.29          1.15         0.85 o                         
  -9   1   8          4.53          3.67         0.68 o                         
  -8   1   8         28.11         28.29         0.96 o                         
  -7   1   8          0.67          1.36         0.49 o                         
  -6   1   8         13.35         13.97         0.76 o                         
  -5   1   8         19.48         19.71         0.83 o                         
  -4   1   8          0.29          1.61         0.41 o                         
  -3   1   8         70.93         75.89         1.64 o                         
  -2   1   8         54.21         60.22         0.99 o                         
  -1   1   8          1.80          5.11         0.54 o                         
   0   1   8          0.60          0.55         0.53 o                         
   1   1   8        177.34        214.39         3.62 o                         
   2   1   8         10.70         11.90         0.66 o                         
   3   1   8         25.48         24.46         1.30 o                         
   4   1   8         45.44         47.44         1.65 o                         
   5   1   8        127.03        128.81         3.29 o                         
   6   1   8          4.45          3.31         1.44 o                         
   7   1   8         25.89         34.29         2.51 o                         
 -10   2   8          6.57          4.98         0.98 o                         
  -9   2   8          2.12          2.37         0.61 o                         
  -8   2   8          0.03          0.02         0.53 o                         
  -7   2   8         48.04         48.62         1.15 o                         
  -6   2   8         41.87         39.72         0.86 o                         
  -5   2   8        163.67        168.30         2.07 o                         
  -4   2   8         55.84         46.48         1.17 o                         
  -3   2   8         52.51         54.77         1.18 o                         
  -2   2   8         17.33         20.36         0.81 o                         
  -1   2   8         94.15         85.38         2.45 o                         
   0   2   8          7.99          7.15         0.83 o                         
   1   2   8          7.20          8.71         0.70 o                         
   2   2   8         17.81         19.27         0.95 o                         
   3   2   8        408.05        401.34         9.30 o                         
   4   2   8         68.05         71.20         2.62 o                         
   5   2   8          2.41          3.41         1.03 o                         
   6   2   8         58.80         57.97         2.48 o                         
   7   2   8         22.12         23.87         1.89 o                         
 -10   3   8         11.56         11.69         1.10 o                         
  -9   3   8          2.49          1.56         0.72 o                         
  -8   3   8        235.72        224.85         3.41 o                         
  -7   3   8          6.59          6.39         0.70 o                         
  -6   3   8          2.04          0.79         0.43 o                         
  -5   3   8         11.29         10.37         0.56 o                         
  -4   3   8         70.79         73.09         1.98 o                         
  -3   3   8        186.24        177.59         2.65 o                         
  -2   3   8          0.65          1.08         0.67 o                         
  -1   3   8          0.16          0.71         0.56 o                         
   0   3   8        149.78        162.20         3.52 o                         
   1   3   8        155.45        166.05         2.83 o                         
   2   3   8          1.73          0.47         0.60 o                         
   3   3   8          1.41          1.71         0.75 o                         
   4   3   8          6.38          4.77         0.80 o                         
   5   3   8         58.94         61.81         1.90 o                         
   6   3   8         26.79         27.93         1.64 o                         
 -10   4   8         87.23         85.02         2.57 o                         
  -9   4   8        168.16        158.23         4.75 o                         
  -8   4   8          0.55          0.28         0.65 o                         
  -7   4   8         67.43         57.80         1.66 o                         
  -6   4   8          2.62          3.01         0.66 o                         
  -5   4   8          1.45          0.68         0.51 o                         
  -4   4   8         45.96         46.68         1.34 o                         
  -3   4   8        188.41        192.61         4.07 o                         
  -2   4   8          6.10          7.44         1.14 o                         
  -1   4   8         26.65         26.42         1.45 o                         
   0   4   8        235.02        245.57         3.76 o                         
   1   4   8        153.41        144.44         2.74 o                         
   2   4   8        111.65        117.59         2.36 o                         
   3   4   8         11.86         12.58         0.90 o                         
   4   4   8        189.00        182.83         3.18 o                         
   5   4   8         76.84         75.52         2.27 o                         
 -10   5   8         20.82         20.22         2.59 o                         
  -9   5   8         40.93         36.10         1.53 o                         
  -8   5   8         93.92         87.55         2.20 o                         
  -7   5   8         38.64         34.24         1.22 o                         
  -6   5   8          1.05          2.36         0.62 o                         
  -5   5   8          0.06          0.13         0.60 o                         
  -4   5   8         10.03         14.50         1.25 o                         
  -3   5   8          0.68          1.63         1.38 o                         
  -2   5   8          0.66          1.27         1.41 o                         
  -1   5   8          1.07          1.53         0.85 o                         
   0   5   8          3.84          3.52         0.91 o                         
   1   5   8          3.44          4.72         0.85 o                         
   2   5   8        102.04        109.58         2.39 o                         
   3   5   8        165.79        168.06         2.99 o                         
   4   5   8          7.36          8.20         0.95 o                         
 -10   6   8         13.45         16.94         1.42 o                         
  -9   6   8          0.03          0.35         0.85 o                         
  -8   6   8         10.26          8.33         0.87 o                         
  -7   6   8          0.16          0.18         0.68 o                         
  -6   6   8          1.36          1.27         0.64 o                         
  -5   6   8          0.96          0.42         0.57 o                         
  -4   6   8         40.62         41.85         2.36 o                         
  -3   6   8         41.90         43.31         3.15 o                         
  -2   6   8          0.12          1.31         1.26 o                         
  -1   6   8          7.44          8.05         1.00 o                         
   0   6   8         64.57         68.15         2.20 o                         
   1   6   8         89.75         92.05         2.17 o                         
   2   6   8         28.87         29.95         1.60 o                         
   3   6   8         28.18         29.41         1.67 o                         
 -10   7   8          2.02          3.28         1.10 o                         
  -9   7   8         19.71         20.47         1.22 o                         
  -8   7   8          0.02         -0.16         0.73 o                         
  -7   7   8          1.23          0.98         0.73 o                         
  -6   7   8         49.35         50.11         2.07 o                         
  -5   7   8         12.29         14.44         0.86 o                         
  -4   7   8         21.36         18.91         2.11 o                         
  -3   7   8          2.98          3.72         1.12 o                         
  -2   7   8        118.02        123.84         2.97 o                         
  -1   7   8         17.65         18.06         1.17 o                         
   0   7   8          0.19         -0.18         0.77 o                         
   1   7   8         50.99         47.63         1.88 o                         
   2   7   8         20.47         20.91         2.16 o                         
  -9   8   8         13.26         16.20         1.35 o                         
  -8   8   8         99.37        108.21         2.43 o                         
  -7   8   8         13.05         12.55         1.36 o                         
  -6   8   8          0.10          0.87         0.68 o                         
  -5   8   8         91.90         86.86         1.98 o                         
  -4   8   8        104.96        111.21         3.50 o                         
  -3   8   8          8.77         10.51         1.45 o                         
  -2   8   8         14.37         13.33         1.29 o                         
  -1   8   8          0.33          0.07         0.84 o                         
   0   8   8        174.40        178.19         3.44 o                         
   1   8   8         49.22         60.47         2.00 o                         
  -8   9   8        158.92        203.44         4.83 o                         
  -7   9   8        172.96        195.34         9.41 o                         
  -6   9   8         22.28         31.52         2.45 o                         
  -5   9   8          2.66          2.06         1.09 o                         
  -4   9   8          1.42          1.25         1.25 o                         
  -3   9   8         33.68         38.18         2.72 o                         
  -2   9   8          3.79          2.54         1.03 o                         
  -1   9   8          2.00          1.27         0.91 o                         
  -5  10   8          1.04          1.38         1.16 o                         
   0 -12   9          9.68         10.04         1.48 o                         
   1 -12   9         11.09         11.39         1.93 o                         
   2 -12   9          0.73          2.16         2.38 o                         
   3 -12   9         19.97         30.98         3.62 o                         
   4 -12   9         49.82         64.43         4.84 o                         
   5 -12   9          9.09         16.67         1.56 o                         
   6 -12   9          0.01          0.00         1.07 o                         
   7 -12   9        214.80        257.25         5.64 o                         
  -1 -11   9          2.48          0.80         1.40 o                         
   0 -11   9         85.18         83.86         6.25 o                         
   1 -11   9          7.02          9.59         2.54 o                         
   2 -11   9        129.40        132.20         6.63 o                         
   3 -11   9         23.36         25.89         1.04 o                         
   4 -11   9         71.81         64.75         2.05 o                         
   5 -11   9          5.10          2.76         1.58 o                         
   6 -11   9          5.95          8.37         1.25 o                         
   7 -11   9         51.59         46.69         2.20 o                         
   8 -11   9         50.34         51.85         2.45 o                         
  -3 -10   9         17.96         20.42         1.89 o                         
  -2 -10   9         14.15         15.03         1.31 o                         
  -1 -10   9         78.62         77.59         2.41 o                         
   0 -10   9         40.24         37.47         1.99 o                         
   1 -10   9         19.36         28.61         3.12 o                         
   2 -10   9        240.97        247.40         9.20 o                         
   3 -10   9        133.67        131.93         3.72 o                         
   4 -10   9         12.87         11.45         1.26 o                         
   5 -10   9          4.64          4.48         0.98 o                         
   6 -10   9        232.08        242.29         5.14 o                         
   7 -10   9        204.88        198.17         4.73 o                         
   8 -10   9         34.65         42.29         2.25 o                         
  -4  -9   9        105.84        104.14         4.84 o                         
  -3  -9   9          3.60          2.65         0.92 o                         
  -2  -9   9          8.97         10.53         1.01 o                         
  -1  -9   9         28.92         31.96         1.35 o                         
   0  -9   9         72.46         75.38         4.19 o                         
   1  -9   9         49.25         47.98         2.11 o                         
   2  -9   9         31.28         34.46         1.56 o                         
   3  -9   9         89.89         91.24         2.19 o                         
   4  -9   9        255.17        255.77         4.25 o                         
   5  -9   9        544.10        546.83         8.86 o                         
   6  -9   9        245.91        240.03         4.26 o                         
   7  -9   9        381.25        390.31         5.93 o                         
   8  -9   9          4.43          5.94         0.90 o                         
   9  -9   9         22.33         20.93         1.57 o                         
  -5  -8   9         17.17         16.41         1.46 o                         
  -4  -8   9         36.66         34.63         1.84 o                         
  -3  -8   9         93.43         95.31         2.33 o                         
  -2  -8   9          0.03          0.71         0.74 o                         
  -1  -8   9         30.82         28.32         1.18 o                         
   0  -8   9          7.01          5.64         1.30 o                         
   1  -8   9          0.30          0.02         0.78 o                         
   2  -8   9        785.01        792.04         9.40 o                         
   3  -8   9        647.74        642.73         7.97 o                         
   4  -8   9        117.65        116.61         4.54 o                         
   5  -8   9       1107.83       1129.00        13.76 o                         
   6  -8   9          6.38          7.14         1.10 o                         
   7  -8   9         51.22         48.76         2.13 o                         
   8  -8   9        159.08        176.38         3.30 o                         
   9  -8   9        112.72        115.51         3.42 o                         
  -6  -7   9          3.80          5.75         1.18 o                         
  -5  -7   9        359.23        374.50         5.83 o                         
  -4  -7   9         10.48         11.84         1.13 o                         
  -3  -7   9          0.42          0.61         0.74 o                         
  -2  -7   9         84.25         87.77         2.00 o                         
  -1  -7   9         47.78         46.67         1.58 o                         
   0  -7   9          0.11          0.94         1.05 o                         
   1  -7   9         76.53         78.00         2.59 o                         
   2  -7   9        578.53        561.55         6.96 o                         
   3  -7   9        657.30        629.30         7.41 o                         
   4  -7   9       1893.26       1863.14        25.04 o                         
   5  -7   9        158.49        166.00         4.82 o                         
   6  -7   9        862.57        862.06        10.03 o                         
   7  -7   9         63.89         64.80         1.72 o                         
   8  -7   9         19.80         19.17         1.35 o                         
   9  -7   9        101.26         98.62         2.35 o                         
  -7  -6   9         78.29         93.51         4.73 o                         
  -6  -6   9         13.81         16.08         0.85 o                         
  -5  -6   9          8.34          8.90         0.60 o                         
  -4  -6   9          2.32          1.91         0.44 o                         
  -3  -6   9         95.84         93.80         2.59 o                         
  -2  -6   9         43.87         43.65         1.33 o                         
  -1  -6   9          0.04         -0.68         0.68 o                         
   0  -6   9          0.91         -0.14         1.00 o                         
   1  -6   9         32.50         23.23         0.89 o                         
   2  -6   9          0.13          0.17         0.41 o                         
   3  -6   9         34.48         38.84         1.54 o                         
   4  -6   9        330.92        344.54         5.99 o                         
   5  -6   9        109.47        114.22         3.31 o                         
   6  -6   9        433.85        432.65         5.91 o                         
   7  -6   9        261.88        257.88         3.80 o                         
   8  -6   9        107.04         98.36         2.43 o                         
   9  -6   9         45.81         43.89         2.32 o                         
  -7  -5   9        297.39        320.94         5.52 o                         
  -6  -5   9         54.45         59.76         1.44 o                         
  -5  -5   9         35.69         35.11         1.00 o                         
  -4  -5   9          9.67         10.05         0.63 o                         
  -3  -5   9         17.39         15.30         0.86 o                         
  -2  -5   9         22.49         15.89         0.82 o                         
  -1  -5   9         17.85         17.61         1.42 o                         
   0  -5   9         23.00         26.86         1.52 o                         
   1  -5   9         75.13         83.71         1.46 o                         
   2  -5   9        225.31        213.95         3.29 o                         
   3  -5   9         66.79         75.32         2.10 o                         
   4  -5   9         14.27         14.33         0.95 o                         
   5  -5   9         13.10         12.31         1.07 o                         
   6  -5   9        272.44        263.37         3.83 o                         
   7  -5   9         55.66         53.73         1.62 o                         
   8  -5   9         71.50         70.63         2.10 o                         
   9  -5   9         95.02         84.93         2.23 o                         
  -8  -4   9          3.13          5.11         0.99 o                         
  -7  -4   9         24.93         28.48         1.12 o                         
  -6  -4   9          5.11          5.10         0.60 o                         
  -5  -4   9          0.51          0.76         0.42 o                         
  -4  -4   9        329.38        324.20         3.75 o                         
  -3  -4   9        122.26        115.62         1.77 o                         
  -2  -4   9         64.52         69.46         1.14 o                         
  -1  -4   9         10.19         13.53         0.61 o                         
   0  -4   9        171.42        154.75         2.87 o                         
   1  -4   9        129.14        131.72         2.19 o                         
   2  -4   9        200.31        177.31         5.15 o                         
   3  -4   9         76.37         80.98         2.68 o                         
   4  -4   9        247.13        247.77         3.53 o                         
   5  -4   9          0.67          0.72         0.56 o                         
   6  -4   9         96.83         92.63         1.95 o                         
   7  -4   9         86.16         78.10         1.99 o                         
   8  -4   9         27.29         22.61         1.53 o                         
   9  -4   9          0.34          0.90         1.00 o                         
  -8  -3   9         40.58         41.26         1.21 o                         
  -7  -3   9        224.57        225.66         2.87 o                         
  -6  -3   9         33.42         31.74         0.93 o                         
  -5  -3   9        107.17        109.23         1.66 o                         
  -4  -3   9        123.92        117.12         2.44 o                         
  -3  -3   9         99.57        101.94         1.89 o                         
  -2  -3   9        162.98        157.24         2.23 o                         
  -1  -3   9          1.78          2.14         0.31 o                         
   0  -3   9         43.48         40.74         0.93 o                         
   1  -3   9        770.35        820.10        12.59 o                         
   2  -3   9         15.32         17.87         0.91 o                         
   3  -3   9          0.45          0.85         0.39 o                         
   4  -3   9          3.74          4.68         0.56 o                         
   5  -3   9         66.57         68.87         1.83 o                         
   6  -3   9         35.22         27.36         1.26 o                         
   7  -3   9         41.26         43.10         1.70 o                         
   8  -3   9          2.68          3.03         1.08 o                         
  -9  -2   9        189.39        193.16         3.70 o                         
  -8  -2   9        489.63        510.53         5.90 o                         
  -7  -2   9         31.08         31.03         1.18 o                         
  -6  -2   9        560.09        567.29         6.61 o                         
  -5  -2   9        747.57        756.78        10.62 o                         
  -4  -2   9        115.77        112.93         1.91 o                         
  -3  -2   9        337.69        325.75         6.12 o                         
  -2  -2   9         29.85         30.00         0.68 o                         
  -1  -2   9        409.16        390.57         6.03 o                         
   0  -2   9          1.22          2.60         0.32 o                         
   1  -2   9        516.94        565.46        10.75 o                         
   2  -2   9          3.43          1.36         0.38 o                         
   3  -2   9        913.81        981.52         9.68 o                         
   4  -2   9        142.72        130.73         2.42 o                         
   5  -2   9        458.88        446.25         5.94 o                         
   6  -2   9         20.32         17.23         1.93 o                         
   7  -2   9         43.95         38.93         1.65 o                         
   8  -2   9          0.05         -0.18         1.02 o                         
  -9  -1   9          0.87          1.49         1.04 o                         
  -8  -1   9        405.23        422.69         5.87 o                         
  -7  -1   9       1398.64       1407.22        22.90 o                         
  -6  -1   9        655.32        683.62         7.47 o                         
  -5  -1   9       1448.83       1415.29        24.09 o                         
  -4  -1   9        109.59        104.76         1.95 o                         
  -3  -1   9        183.62        177.28         2.91 o                         
  -2  -1   9        170.45        185.34         2.25 o                         
  -1  -1   9         33.55         34.62         0.77 o                         
   0  -1   9         18.60         14.27         0.83 o                         
   1  -1   9        174.17        178.92         3.80 o                         
   2  -1   9         93.73        106.61         1.97 o                         
   3  -1   9         94.54        101.09         1.94 o                         
   4  -1   9         38.59         35.33         1.22 o                         
   5  -1   9        267.28        276.64         4.25 o                         
   6  -1   9          5.47          7.08         1.60 o                         
   7  -1   9         24.54         24.24         1.97 o                         
   8  -1   9         10.33         11.02         1.68 o                         
 -10   0   9          9.43          8.79         1.07 o                         
  -9   0   9        154.00        149.29         2.94 o                         
  -8   0   9         30.95         32.35         1.46 o                         
  -7   0   9        160.04        169.77         3.04 o                         
  -6   0   9        179.94        179.52         2.97 o                         
  -5   0   9        171.33        172.93         2.72 o                         
  -4   0   9         24.53         29.03         1.08 o                         
  -3   0   9       1443.42       1424.87        23.13 o                         
  -2   0   9        282.87        310.50         3.66 o                         
  -1   0   9        129.20        146.07         2.48 o                         
   0   0   9        135.96        138.46         2.89 o                         
   1   0   9         26.71         30.10         1.18 o                         
   2   0   9          2.19          1.36         0.60 o                         
   3   0   9          4.41          4.25         0.54 o                         
   4   0   9          4.49          5.13         0.69 o                         
   5   0   9         82.30         74.82         1.96 o                         
   6   0   9          1.45         -0.08         0.78 o                         
   7   0   9          2.33          3.09         1.87 o                         
 -10   1   9          8.05          5.41         0.98 o                         
  -9   1   9         19.13         18.83         1.68 o                         
  -8   1   9          0.52          0.18         0.72 o                         
  -7   1   9        193.32        201.19         3.19 o                         
  -6   1   9          5.73          6.52         0.86 o                         
  -5   1   9        290.68        300.14         4.63 o                         
  -4   1   9        271.70        266.00         8.81 o                         
  -3   1   9        150.96        149.49         2.69 o                         
  -2   1   9         25.90         26.33         0.62 o                         
  -1   1   9        232.28        234.28         3.66 o                         
   0   1   9         34.85         36.56         1.44 o                         
   1   1   9         55.73         66.51         1.84 o                         
   2   1   9          3.07          4.97         0.82 o                         
   3   1   9          7.37          9.61         1.34 o                         
   4   1   9         37.05         34.74         1.64 o                         
   5   1   9         10.07         10.12         1.35 o                         
   6   1   9         23.10         22.41         2.21 o                         
   7   1   9         24.57         25.93         4.84 o                         
 -10   2   9          8.45          7.19         1.02 o                         
  -9   2   9         10.06          9.71         0.69 o                         
  -8   2   9          2.85          2.16         0.54 o                         
  -7   2   9         53.40         51.18         1.57 o                         
  -6   2   9         43.54         47.95         1.41 o                         
  -5   2   9         53.83         57.36         0.99 o                         
  -4   2   9         26.56         29.55         1.63 o                         
  -3   2   9         12.17          9.41         0.54 o                         
  -2   2   9         20.28         20.62         0.71 o                         
  -1   2   9          1.06          0.55         0.53 o                         
   0   2   9          5.96          6.64         0.56 o                         
   1   2   9        113.58        119.13         1.76 o                         
   2   2   9         12.48         15.58         0.83 o                         
   3   2   9          9.27          9.75         0.89 o                         
   4   2   9          0.21         -0.47         0.84 o                         
   5   2   9          7.19          9.72         1.20 o                         
   6   2   9          5.41          3.26         1.55 o                         
 -10   3   9         40.86         44.07         1.68 o                         
  -9   3   9        276.72        268.80         4.21 o                         
  -8   3   9          6.99          5.64         0.58 o                         
  -7   3   9         56.04         50.72         1.08 o                         
  -6   3   9         77.97         74.19         1.30 o                         
  -5   3   9         28.67         27.46         1.03 o                         
  -4   3   9          1.64          2.70         0.55 o                         
  -3   3   9        110.81         92.15         1.87 o                         
  -2   3   9          0.62         -0.10         0.71 o                         
  -1   3   9         10.90         11.43         0.63 o                         
   0   3   9          0.51          0.71         0.29 o                         
   1   3   9        110.70        110.22         2.49 o                         
   2   3   9        378.78        373.69         6.64 o                         
   3   3   9        243.95        239.16         4.15 o                         
   4   3   9         16.22         13.90         1.13 o                         
   5   3   9        230.88        219.30         5.36 o                         
 -10   4   9          2.68          2.86         0.95 o                         
  -9   4   9          3.03          0.57         0.72 o                         
  -8   4   9         45.94         45.69         1.28 o                         
  -7   4   9        290.70        250.89         3.50 o                         
  -6   4   9         14.54         10.81         0.66 o                         
  -5   4   9        499.79        422.24         5.44 o                         
  -4   4   9         34.65         30.05         1.08 o                         
  -3   4   9          4.42          5.04         0.90 o                         
  -2   4   9          0.37          0.16         0.80 o                         
  -1   4   9          8.63          9.04         0.71 o                         
   0   4   9        113.08        114.75         2.86 o                         
   1   4   9        114.30        116.86         2.42 o                         
   2   4   9        231.26        241.05         4.09 o                         
   3   4   9          3.43          3.32         0.78 o                         
   4   4   9        199.63        193.68         3.32 o                         
   5   4   9          0.39          0.90         0.86 o                         
 -10   5   9         15.35         15.30         1.54 o                         
  -9   5   9          9.70          7.66         1.06 o                         
  -8   5   9          8.82          6.90         0.72 o                         
  -7   5   9          3.65          3.98         0.69 o                         
  -6   5   9         36.61         27.74         0.83 o                         
  -5   5   9        106.95        100.18         2.12 o                         
  -4   5   9          1.55          1.01         0.91 o                         
  -3   5   9         18.40         14.51         1.31 o                         
  -2   5   9          0.00         -0.19         1.38 o                         
  -1   5   9         14.88         14.85         0.98 o                         
   0   5   9         50.38         57.00         1.62 o                         
   1   5   9          5.18          6.25         0.75 o                         
   2   5   9         65.95         69.93         2.11 o                         
   3   5   9         39.71         43.43         1.75 o                         
   4   5   9          1.69          1.93         0.96 o                         
  -9   6   9         32.15         30.39         1.18 o                         
  -8   6   9          0.19          0.91         0.66 o                         
  -7   6   9         16.99         13.95         0.95 o                         
  -6   6   9         19.48         17.38         1.14 o                         
  -5   6   9          0.08          0.20         0.93 o                         
  -4   6   9         27.41         27.25         1.71 o                         
  -3   6   9         19.38         18.96         2.38 o                         
  -2   6   9          2.00          3.79         1.74 o                         
  -1   6   9         13.21         12.83         0.93 o                         
   0   6   9        110.31        116.56         2.42 o                         
   1   6   9        127.35        132.28         2.66 o                         
   2   6   9         14.59         14.56         1.29 o                         
   3   6   9          5.84          5.37         1.51 o                         
  -9   7   9          5.40          3.90         0.79 o                         
  -8   7   9          0.62          1.96         0.79 o                         
  -7   7   9          0.59          0.01         0.75 o                         
  -6   7   9         21.35         21.24         1.67 o                         
  -5   7   9          5.85          6.95         1.50 o                         
  -4   7   9          6.90          8.73         1.61 o                         
  -3   7   9         51.28         49.81         6.95 o                         
  -2   7   9         69.34         70.13         2.80 o                         
  -1   7   9         54.72         55.61         1.72 o                         
   0   7   9          0.17          0.31         0.77 o                         
   1   7   9         29.64         28.02         1.38 o                         
  -8   8   9         58.85         61.67         2.45 o                         
  -7   8   9        257.27        293.64         9.58 o                         
  -6   8   9         17.00         19.70         2.00 o                         
  -5   8   9          0.25         -0.37         1.27 o                         
  -4   8   9         48.54         53.17         2.19 o                         
  -3   8   9         17.66         21.51         1.83 o                         
  -2   8   9         11.38         10.97         1.55 o                         
  -1   8   9          7.68          6.83         0.98 o                         
   0   8   9          6.21          6.44         1.20 o                         
  -7   9   9          7.27         15.16         1.97 o                         
  -6   9   9          0.32          0.19         1.15 o                         
  -5   9   9        195.40        217.92         4.70 o                         
  -4   9   9         61.97         72.02         2.64 o                         
  -3   9   9          0.09         -0.23         1.33 o                         
   1 -12  10          0.01          0.59         1.55 o                         
   2 -12  10          0.03         -0.30         2.21 o                         
   3 -12  10         16.34         18.44         3.15 o                         
   4 -12  10         83.58        108.43         6.36 o                         
   5 -12  10         93.57        119.23         4.14 o                         
   6 -12  10         58.59         72.20         3.40 o                         
  -1 -11  10         15.41         14.80         1.57 o                         
   0 -11  10          2.22          2.14         1.15 o                         
   1 -11  10          8.18          7.96         1.80 o                         
   2 -11  10          0.84          0.28         2.10 o                         
   3 -11  10         54.41          3.18        28.86 o                         
   4 -11  10         56.72         52.43         2.20 o                         
   5 -11  10          0.31          0.28         0.88 o                         
   6 -11  10         17.76         19.27         1.54 o                         
   7 -11  10         17.23         15.66         1.49 o                         
  -3 -10  10         13.99         14.07         1.82 o                         
  -2 -10  10          1.99          0.75         0.91 o                         
  -1 -10  10         22.47         22.83         1.80 o                         
   0 -10  10        164.41        167.90         6.04 o                         
   1 -10  10         46.25         42.47         2.34 o                         
   2 -10  10          3.57          3.70         1.91 o                         
   3 -10  10          3.69          2.85         0.58 o                         
   4 -10  10         20.68         19.96         1.14 o                         
   5 -10  10          0.43          0.47         0.86 o                         
   6 -10  10         23.05         22.00         1.75 o                         
   7 -10  10          0.03         -0.03         1.05 o                         
   8 -10  10         13.63         13.10         1.54 o                         
  -4  -9  10          3.02          5.21         1.21 o                         
  -3  -9  10          5.16          4.25         0.92 o                         
  -2  -9  10         14.84         16.71         1.14 o                         
  -1  -9  10         21.44         18.46         1.23 o                         
   0  -9  10         15.11         14.47         1.45 o                         
   1  -9  10         11.42          9.55         1.11 o                         
   2  -9  10          3.24          3.48         0.73 o                         
   3  -9  10         38.66         39.86         0.99 o                         
   4  -9  10         21.00         21.69         0.65 o                         
   5  -9  10         60.37         55.77         1.17 o                         
   6  -9  10          0.00         -0.53         0.53 o                         
   7  -9  10         17.79         18.02         1.24 o                         
   8  -9  10          2.05          0.88         1.13 o                         
  -5  -8  10          0.02         -0.29         1.05 o                         
  -4  -8  10         40.53         41.02         1.80 o                         
  -3  -8  10         41.48         42.66         1.56 o                         
  -2  -8  10         90.34         94.31         2.19 o                         
  -1  -8  10         71.96         71.53         2.35 o                         
   0  -8  10         77.46         73.71         3.62 o                         
   1  -8  10         63.66         59.80         2.34 o                         
   2  -8  10        571.18        544.89         6.71 o                         
   3  -8  10          0.53          1.54         0.53 o                         
   4  -8  10        435.35        433.07         6.02 o                         
   5  -8  10         12.27         13.15         1.07 o                         
   6  -8  10         11.78         12.04         1.05 o                         
   7  -8  10        104.03        101.56         2.34 o                         
   8  -8  10        183.21        189.96         3.23 o                         
  -6  -7  10         65.52         73.13         3.17 o                         
  -5  -7  10        108.67        104.72         3.08 o                         
  -4  -7  10          1.50          3.42         0.92 o                         
  -3  -7  10         25.68         26.08         1.21 o                         
  -2  -7  10         24.79         27.89         1.21 o                         
  -1  -7  10         64.76         61.50         3.56 o                         
   0  -7  10          7.06          6.61         1.44 o                         
   1  -7  10          0.07         -0.07         0.89 o                         
   2  -7  10         21.00         22.32         0.79 o                         
   3  -7  10          0.63          0.53         0.55 o                         
   4  -7  10       1477.87       1481.68        20.37 o                         
   5  -7  10        172.78        169.60         3.92 o                         
   6  -7  10       2189.59       2265.08        23.74 o                         
   7  -7  10          1.11          3.18         0.80 o                         
   8  -7  10        315.06        304.93         4.42 o                         
   9  -7  10         35.17         37.47         1.69 o                         
  -6  -6  10         37.97         40.34         1.73 o                         
  -5  -6  10         44.30         41.46         1.56 o                         
  -4  -6  10        136.40        138.63         3.05 o                         
  -3  -6  10        520.97        486.39         6.23 o                         
  -2  -6  10         73.01         63.83         1.80 o                         
  -1  -6  10          0.38         -0.16         0.68 o                         
   0  -6  10         27.40         33.22         2.54 o                         
   1  -6  10        244.97        238.66         3.60 o                         
   2  -6  10         36.26         33.05         0.99 o                         
   3  -6  10         98.61         99.42         2.47 o                         
   4  -6  10          0.00         -0.72         0.85 o                         
   5  -6  10        259.00        266.74         7.84 o                         
   6  -6  10          6.15         10.05         1.07 o                         
   7  -6  10         19.57         21.31         1.14 o                         
   8  -6  10        386.01        398.99         5.36 o                         
   9  -6  10          8.87         10.25         1.20 o                         
  -7  -5  10          3.30          1.99         0.94 o                         
  -6  -5  10        121.84        125.91         2.12 o                         
  -5  -5  10         61.51         59.93         1.24 o                         
  -4  -5  10          1.85          2.29         0.43 o                         
  -3  -5  10        159.35        164.75         2.76 o                         
  -2  -5  10         75.23         74.57         1.82 o                         
  -1  -5  10        144.98        137.69         3.70 o                         
   0  -5  10          0.10          0.10         0.25 o                         
   1  -5  10        133.70        143.17         2.18 o                         
   2  -5  10         26.14         28.90         1.04 o                         
   3  -5  10        462.72        461.91         7.87 o                         
   4  -5  10        497.42        495.20         8.77 o                         
   5  -5  10         10.03         11.40         0.87 o                         
   6  -5  10         17.43         19.77         1.48 o                         
   7  -5  10         28.56         30.16         1.68 o                         
   8  -5  10         19.25         23.48         1.28 o                         
  -8  -4  10         28.45         35.65         1.95 o                         
  -7  -4  10         60.94         66.80         1.52 o                         
  -6  -4  10          1.14          0.52         0.46 o                         
  -5  -4  10        334.47        339.01         4.33 o                         
  -4  -4  10        160.59        153.35         2.38 o                         
  -3  -4  10         81.17         74.68         1.06 o                         
  -2  -4  10          3.77          5.85         0.36 o                         
  -1  -4  10        200.81        214.36         2.74 o                         
   0  -4  10         20.16         26.28         0.90 o                         
   1  -4  10        323.96        322.86         4.41 o                         
   2  -4  10        274.15        272.85         4.76 o                         
   3  -4  10        267.29        271.12         4.98 o                         
   4  -4  10        477.23        481.89         5.93 o                         
   5  -4  10         63.34         66.01         1.57 o                         
   6  -4  10         16.08         18.69         1.00 o                         
   7  -4  10        107.21        102.55         2.14 o                         
   8  -4  10          0.03          0.40         0.82 o                         
  -8  -3  10         12.18         12.08         1.05 o                         
  -7  -3  10          6.91          6.60         0.83 o                         
  -6  -3  10        175.18        175.50         2.84 o                         
  -5  -3  10        309.90        305.79         4.32 o                         
  -4  -3  10          0.00          0.54         0.62 o                         
  -3  -3  10        172.80        160.73         2.81 o                         
  -2  -3  10        109.65         96.60         1.44 o                         
  -1  -3  10          0.69          0.12         0.30 o                         
   0  -3  10          0.43          0.27         0.31 o                         
   1  -3  10        131.55        134.75         3.38 o                         
   2  -3  10        452.96        470.02         6.45 o                         
   3  -3  10         50.41         47.14         1.28 o                         
   4  -3  10         77.24         83.56         1.64 o                         
   5  -3  10         86.54         80.94         1.75 o                         
   6  -3  10         23.13         23.80         1.10 o                         
   7  -3  10         61.01         51.07         1.73 o                         
   8  -3  10         43.87         35.23         1.69 o                         
  -9  -2  10          0.07          0.01         0.86 o                         
  -8  -2  10        171.21        182.77         2.96 o                         
  -7  -2  10        325.96        347.80         4.69 o                         
  -6  -2  10        592.89        625.13         7.08 o                         
  -5  -2  10       1206.10       1215.27        12.16 o                         
  -4  -2  10        320.79        325.18         4.83 o                         
  -3  -2  10        244.83        258.38         3.91 o                         
  -2  -2  10          4.72          5.40         0.39 o                         
  -1  -2  10        160.57        151.83         2.20 o                         
   0  -2  10          3.52          2.46         0.43 o                         
   1  -2  10         28.17         31.60         1.14 o                         
   2  -2  10          2.87          3.34         0.48 o                         
   3  -2  10        313.98        328.61         3.86 o                         
   4  -2  10         49.03         49.84         1.24 o                         
   5  -2  10         21.41         26.97         1.99 o                         
   6  -2  10        354.99        321.09         4.93 o                         
   7  -2  10          1.54          1.43         0.88 o                         
   8  -2  10        104.34         97.83         4.37 o                         
  -9  -1  10         30.52         30.87         1.48 o                         
  -8  -1  10          0.82          0.72         0.82 o                         
  -7  -1  10        502.29        510.88         6.11 o                         
  -6  -1  10        753.45        766.87         9.06 o                         
  -5  -1  10          0.04          0.18         0.60 o                         
  -4  -1  10       1685.32       1610.59        18.83 o                         
  -3  -1  10        362.98        355.18         4.98 o                         
  -2  -1  10        208.11        169.65         2.97 o                         
  -1  -1  10        252.81        254.61         3.11 o                         
   0  -1  10          7.64         10.46         0.80 o                         
   1  -1  10        337.01        327.64         4.86 o                         
   2  -1  10        102.04        101.10         2.35 o                         
   3  -1  10         20.99         19.02         0.92 o                         
   4  -1  10        201.31        189.66         3.17 o                         
   5  -1  10        643.97        604.94         7.66 o                         
   6  -1  10        121.91        114.29         4.02 o                         
   7  -1  10        183.79        152.31         4.34 o                         
  -9   0  10          4.24          3.57         0.97 o                         
  -8   0  10         17.94         15.61         1.24 o                         
  -7   0  10          2.91          2.95         0.85 o                         
  -6   0  10        100.44        102.38         2.11 o                         
  -5   0  10        916.43        916.58        13.12 o                         
  -4   0  10        519.02        510.86        23.73 o                         
  -3   0  10        333.39        324.53         6.34 o                         
  -2   0  10        251.44        255.99         3.68 o                         
  -1   0  10         31.37         36.11         1.14 o                         
   0   0  10        136.34        137.86         2.97 o                         
   1   0  10         89.09         94.29         2.58 o                         
   2   0  10        107.62        111.30         2.57 o                         
   3   0  10         39.19         34.83         1.55 o                         
   4   0  10         39.10         30.60         1.59 o                         
   5   0  10         49.50         41.88         1.62 o                         
   6   0  10         17.31         15.20         1.17 o                         
   7   0  10         86.13         82.02         2.27 o                         
 -10   1  10         36.05         36.79         1.60 o                         
  -9   1  10          5.06          4.68         0.88 o                         
  -8   1  10         70.18         69.67         1.89 o                         
  -7   1  10          1.05          0.91         0.66 o                         
  -6   1  10          5.03          5.65         0.71 o                         
  -5   1  10        196.27        189.45         5.47 o                         
  -4   1  10         99.26        107.11         3.05 o                         
  -3   1  10        182.73        182.10         2.87 o                         
  -2   1  10         30.02         29.29         1.06 o                         
  -1   1  10         17.60         18.38         0.96 o                         
   0   1  10          5.30          6.29         0.84 o                         
   1   1  10         40.15         35.93         1.54 o                         
   2   1  10          0.19          0.64         0.74 o                         
   3   1  10         61.84         50.98         1.89 o                         
   4   1  10          2.85          2.72         0.91 o                         
   5   1  10         17.92         18.24         1.44 o                         
   6   1  10         14.45         11.20         1.34 o                         
 -10   2  10         13.76         16.63         1.47 o                         
  -9   2  10         15.90         16.11         1.60 o                         
  -8   2  10         98.55         97.51         2.36 o                         
  -7   2  10         54.58         53.09         1.61 o                         
  -6   2  10         16.20         15.81         0.90 o                         
  -5   2  10        132.14        122.16         2.26 o                         
  -4   2  10          7.82         10.87         0.97 o                         
  -3   2  10         13.21         12.06         0.57 o                         
  -2   2  10          0.84          0.73         0.56 o                         
  -1   2  10         21.00         23.45         1.14 o                         
   0   2  10          2.67          2.87         0.50 o                         
   1   2  10        149.06        153.89         2.93 o                         
   2   2  10         49.94         50.61         1.89 o                         
   3   2  10          3.33          2.31         0.91 o                         
   4   2  10         20.00         19.00         1.69 o                         
   5   2  10         20.92         19.24         1.81 o                         
   6   2  10          4.88          7.23         1.88 o                         
 -10   3  10          0.36         -0.82         0.92 o                         
  -9   3  10          6.50          7.24         0.98 o                         
  -8   3  10         21.08         21.25         1.11 o                         
  -7   3  10          8.21          9.29         0.75 o                         
  -6   3  10          0.04          0.82         0.42 o                         
  -5   3  10         79.05         73.59         1.78 o                         
  -4   3  10          1.02          0.43         0.48 o                         
  -3   3  10         21.42         24.95         1.38 o                         
  -2   3  10         16.92         16.35         0.79 o                         
  -1   3  10         30.06         30.56         1.37 o                         
   0   3  10         61.06         57.37         1.49 o                         
   1   3  10         69.85         67.91         1.26 o                         
   2   3  10          6.50          5.87         0.65 o                         
   3   3  10          4.48          4.96         0.77 o                         
   4   3  10         22.55         21.58         1.32 o                         
   5   3  10          3.55          8.07         1.31 o                         
 -10   4  10          0.26          0.41         1.16 o                         
  -9   4  10         36.86         25.43         1.35 o                         
  -8   4  10          2.40          2.88         0.52 o                         
  -7   4  10        226.82        189.18         2.51 o                         
  -6   4  10          0.19          0.03         0.63 o                         
  -5   4  10        193.40        165.91         2.95 o                         
  -4   4  10          0.78          0.08         0.65 o                         
  -3   4  10         99.66        105.95         2.45 o                         
  -2   4  10         25.14         23.92         1.53 o                         
  -1   4  10         72.70         73.57         1.81 o                         
   0   4  10         97.36         98.65         1.90 o                         
   1   4  10         59.52         61.40         1.39 o                         
   2   4  10         38.60         35.18         2.01 o                         
   3   4  10         14.84         15.39         1.13 o                         
   4   4  10        136.66        133.17         3.11 o                         
  -9   5  10          5.65          5.08         1.01 o                         
  -8   5  10         23.58         24.68         0.87 o                         
  -7   5  10         18.30         11.15         0.64 o                         
  -6   5  10         75.96         66.71         1.76 o                         
  -5   5  10         12.20          7.99         0.81 o                         
  -4   5  10        143.61        131.31         2.62 o                         
  -3   5  10         41.05         31.05         1.78 o                         
  -2   5  10         13.84         15.38         1.40 o                         
  -1   5  10          2.99          3.71         0.85 o                         
   0   5  10         61.12         56.85         1.59 o                         
   1   5  10         36.36         34.44         1.32 o                         
   2   5  10          1.59          2.22         0.73 o                         
   3   5  10         15.59         16.58         1.44 o                         
  -9   6  10          0.03          0.40         0.98 o                         
  -8   6  10         40.58         40.34         1.49 o                         
  -7   6  10          0.03          1.18         0.76 o                         
  -6   6  10         22.51         19.40         1.20 o                         
  -5   6  10         21.38         20.50         1.71 o                         
  -4   6  10          2.32          1.53         0.95 o                         
  -3   6  10         18.42         17.80         2.87 o                         
  -2   6  10         11.74         10.31         2.21 o                         
  -1   6  10          1.89          2.49         0.98 o                         
   0   6  10         35.53         37.93         1.51 o                         
   1   6  10          1.93          2.58         0.78 o                         
   2   6  10         22.23         22.86         1.97 o                         
  -8   7  10          6.35          4.90         0.94 o                         
  -7   7  10          1.56          1.44         0.80 o                         
  -6   7  10          5.32          4.62         1.13 o                         
  -5   7  10         31.27         35.56         4.32 o                         
  -4   7  10         24.55         26.68         2.22 o                         
  -3   7  10          1.66          2.43         1.99 o                         
  -2   7  10          9.15          7.56         1.70 o                         
  -1   7  10         40.41         45.76         1.85 o                         
   0   7  10          7.11          8.89         1.69 o                         
  -7   8  10        104.84        114.11         3.03 o                         
  -6   8  10         14.88         18.82         1.76 o                         
  -5   8  10          2.41          1.58         1.73 o                         
  -4   8  10          1.32          0.88         1.45 o                         
  -3   8  10         57.03         52.39         2.62 o                         
  -2   8  10         14.58         12.98         1.94 o                         
  -1   8  10          2.02          2.14         1.35 o                         
   2 -12  11         36.13         38.81         4.04 o                         
   3 -12  11         10.80         14.48         2.96 o                         
   4 -12  11          0.17          0.94         2.29 o                         
   5 -12  11         33.05         46.60         4.64 o                         
  -1 -11  11          0.97          0.66         1.26 o                         
   0 -11  11         26.27         30.34         1.72 o                         
   1 -11  11          1.75          2.10         1.39 o                         
   2 -11  11          0.09         -0.28         1.74 o                         
   3 -11  11          1.85          4.20         2.21 o                         
   4 -11  11          0.67          0.56         0.90 o                         
   5 -11  11          1.32          0.76         0.85 o                         
   6 -11  11          1.06          0.95         1.02 o                         
  -2 -10  11          0.03         -0.90         0.90 o                         
  -1 -10  11          8.00          6.08         1.07 o                         
   0 -10  11         93.69        101.12         3.02 o                         
   1 -10  11         31.25         35.83         2.78 o                         
   2 -10  11         27.29         26.17         1.40 o                         
   3 -10  11          2.26          3.53         0.92 o                         
   4 -10  11         26.04         23.12         1.17 o                         
   5 -10  11          0.77          0.33         0.85 o                         
   6 -10  11          1.16          1.40         0.95 o                         
   7 -10  11         31.28         28.21         3.28 o                         
  -4  -9  11          4.82          5.14         1.52 o                         
  -3  -9  11          0.02          0.11         0.85 o                         
  -2  -9  11        197.30        203.51         4.23 o                         
  -1  -9  11         12.33         11.97         1.07 o                         
   0  -9  11         14.27         13.42         1.18 o                         
   1  -9  11        147.74        145.54         7.82 o                         
   2  -9  11          0.14          0.81         0.82 o                         
   3  -9  11        144.00        136.92         2.20 o                         
   4  -9  11          6.30          8.10         1.07 o                         
   5  -9  11         10.35         11.01         0.74 o                         
   6  -9  11         28.88         27.09         1.08 o                         
   7  -9  11          4.16          4.58         0.90 o                         
   8  -9  11          3.28          1.80         1.05 o                         
  -5  -8  11          5.30          3.50         1.48 o                         
  -4  -8  11         14.78         14.61         1.26 o                         
  -3  -8  11          1.66          2.14         0.80 o                         
  -2  -8  11          7.53          4.78         0.91 o                         
  -1  -8  11         66.85         66.33         2.46 o                         
   0  -8  11        289.29        258.09         5.98 o                         
   1  -8  11         40.77         34.49         2.78 o                         
   2  -8  11         21.75         19.68         1.53 o                         
   3  -8  11         31.13         24.82         0.95 o                         
   4  -8  11        156.83        156.51         2.93 o                         
   5  -8  11          1.39          1.12         0.92 o                         
   6  -8  11         39.64         39.42         1.67 o                         
   7  -8  11        205.47        214.10         4.16 o                         
   8  -8  11         87.48         81.73         2.06 o                         
  -5  -7  11        103.42         96.08         2.60 o                         
  -4  -7  11          0.08          1.28         0.84 o                         
  -3  -7  11        182.11        166.45         3.03 o                         
  -2  -7  11        157.00        142.69         2.96 o                         
  -1  -7  11         34.09         25.79         1.47 o                         
   0  -7  11         28.54         25.56         1.66 o                         
   1  -7  11         37.00         30.02         1.48 o                         
   2  -7  11         19.03         17.18         0.74 o                         
   3  -7  11          6.90          7.09         0.74 o                         
   4  -7  11        159.05        167.40         3.69 o                         
   5  -7  11          1.97          2.61         0.99 o                         
   6  -7  11        349.24        355.82         6.02 o                         
   7  -7  11         24.75         22.92         1.20 o                         
   8  -7  11        286.75        297.17         4.38 o                         
  -6  -6  11         80.16         80.32         3.16 o                         
  -5  -6  11         51.56         56.19         3.89 o                         
  -4  -6  11         73.53         67.25         1.94 o                         
  -3  -6  11          3.77          3.67         0.69 o                         
  -2  -6  11         19.26         13.65         0.95 o                         
  -1  -6  11          1.62          1.73         0.64 o                         
   0  -6  11         13.41         14.78         1.04 o                         
   1  -6  11          4.12          4.36         0.53 o                         
   2  -6  11         40.84         41.31         1.15 o                         
   3  -6  11          6.42          5.59         0.88 o                         
   4  -6  11        158.16        161.17         6.76 o                         
   5  -6  11        711.06        715.68        11.23 o                         
   6  -6  11        356.61        352.24         5.06 o                         
   7  -6  11        227.86        232.43         3.68 o                         
   8  -6  11        458.35        491.04         6.26 o                         
  -7  -5  11          5.07          4.01         2.06 o                         
  -6  -5  11          0.09          0.23         0.55 o                         
  -5  -5  11         73.24         74.36         1.56 o                         
  -4  -5  11         64.02         58.47         2.17 o                         
  -3  -5  11         13.53         12.72         0.69 o                         
  -2  -5  11          5.78          1.78         0.56 o                         
  -1  -5  11         11.15         14.10         0.95 o                         
   0  -5  11        120.20        117.77         1.69 o                         
   1  -5  11          6.77          7.08         0.65 o                         
   2  -5  11         70.34         63.22         1.87 o                         
   3  -5  11        451.87        464.40         7.48 o                         
   4  -5  11        386.86        386.96         6.78 o                         
   5  -5  11         70.98         71.33         1.78 o                         
   6  -5  11          0.23          0.41         0.72 o                         
   7  -5  11         47.77         43.15         1.53 o                         
   8  -5  11          6.73          8.01         1.01 o                         
  -7  -4  11          3.34          3.19         0.80 o                         
  -6  -4  11          0.01         -0.32         0.61 o                         
  -5  -4  11         51.38         52.56         1.82 o                         
  -4  -4  11          3.34          4.00         0.68 o                         
  -3  -4  11          0.19          0.43         0.24 o                         
  -2  -4  11         38.37         43.15         0.87 o                         
  -1  -4  11         13.20         13.57         0.67 o                         
   0  -4  11          1.65          0.98         0.38 o                         
   1  -4  11         19.64         22.83         0.95 o                         
   2  -4  11        637.46        617.14         9.28 o                         
   3  -4  11        248.24        244.20         4.74 o                         
   4  -4  11         55.03         54.94         1.69 o                         
   5  -4  11         42.22         40.47         1.25 o                         
   6  -4  11          2.38          2.65         0.70 o                         
   7  -4  11          4.65          2.90         0.80 o                         
   8  -4  11         21.12         26.20         1.28 o                         
  -8  -3  11         75.36         82.60         2.06 o                         
  -7  -3  11          6.77          7.04         0.95 o                         
  -6  -3  11         36.51         33.06         1.30 o                         
  -5  -3  11        136.75        127.76         3.06 o                         
  -4  -3  11         53.96         53.52         1.93 o                         
  -3  -3  11         35.85         32.23         1.16 o                         
  -2  -3  11         35.50         35.43         0.82 o                         
  -1  -3  11        116.94        108.18         1.77 o                         
   0  -3  11        422.96        409.59         4.80 o                         
   1  -3  11        253.19        252.13         3.67 o                         
   2  -3  11        384.05        386.98         4.83 o                         
   3  -3  11         12.99         13.28         0.77 o                         
   4  -3  11          0.60          0.00         0.48 o                         
   5  -3  11          0.26         -0.08         0.57 o                         
   6  -3  11          1.24          0.33         0.68 o                         
   7  -3  11          2.61          4.11         0.87 o                         
   8  -3  11          0.48          0.76         1.15 o                         
  -8  -2  11        241.38        253.68         3.95 o                         
  -7  -2  11        102.73        102.30         2.19 o                         
  -6  -2  11         46.60         45.89         1.42 o                         
  -5  -2  11        106.07        104.58         3.46 o                         
  -4  -2  11          2.32          1.98         0.78 o                         
  -3  -2  11        262.30        259.16         3.71 o                         
  -2  -2  11        146.93        141.42         2.03 o                         
  -1  -2  11         86.56         75.88         1.72 o                         
   0  -2  11        240.70        222.53         4.02 o                         
   1  -2  11        205.92        205.44         3.47 o                         
   2  -2  11         71.24         70.12         1.94 o                         
   3  -2  11         49.21         52.77         1.31 o                         
   4  -2  11          9.76          7.26         0.59 o                         
   5  -2  11         21.65         21.22         1.33 o                         
   6  -2  11          1.79          0.60         0.79 o                         
   7  -2  11         64.92         65.32         2.01 o                         
  -9  -1  11         25.26         23.34         1.33 o                         
  -8  -1  11          3.24          2.06         1.00 o                         
  -7  -1  11        123.56        135.98         2.79 o                         
  -6  -1  11       1230.91       1240.67        12.65 o                         
  -5  -1  11        613.88        599.47         8.10 o                         
  -4  -1  11       3441.24       3447.51        38.60 o                         
  -3  -1  11        163.44        155.65         2.85 o                         
  -2  -1  11       1242.55       1225.52        12.87 o                         
  -1  -1  11        397.93        399.56         8.63 o                         
   0  -1  11         84.87         83.17         2.16 o                         
   1  -1  11          5.72          4.82         0.73 o                         
   2  -1  11          5.46          5.27         0.81 o                         
   3  -1  11          0.38          0.35         0.43 o                         
   4  -1  11         79.92         68.13         1.47 o                         
   5  -1  11         42.98         40.81         1.46 o                         
   6  -1  11         27.95         23.17         1.30 o                         
   7  -1  11        332.61        320.83         5.72 o                         
  -9   0  11          5.74          2.84         0.94 o                         
  -8   0  11        125.41        124.83         2.94 o                         
  -7   0  11          9.03          8.15         1.19 o                         
  -6   0  11        313.32        320.78         5.82 o                         
  -5   0  11         26.35         24.54         1.64 o                         
  -4   0  11         13.94         12.17         1.46 o                         
  -3   0  11        205.05        198.33         3.69 o                         
  -2   0  11       1113.03       1064.26        17.16 o                         
  -1   0  11        317.06        301.26         4.48 o                         
   0   0  11         18.03         15.62         1.31 o                         
   1   0  11         13.33         16.84         1.05 o                         
   2   0  11          3.88          2.67         0.81 o                         
   3   0  11          0.00          0.05         0.49 o                         
   4   0  11         50.08         41.72         1.83 o                         
   5   0  11          8.61          8.52         1.21 o                         
   6   0  11         42.73         43.55         2.15 o                         
  -9   1  11         38.81         41.07         1.78 o                         
  -8   1  11         62.16         64.32         1.91 o                         
  -7   1  11         70.06         75.32         2.32 o                         
  -6   1  11        484.50        489.75         7.19 o                         
  -5   1  11         77.83         65.92         2.23 o                         
  -4   1  11         59.90         62.37         2.25 o                         
  -3   1  11         97.18         96.54         1.61 o                         
  -2   1  11         12.67         12.36         0.80 o                         
  -1   1  11         25.11         19.81         1.04 o                         
   0   1  11         23.09         24.50         1.35 o                         
   1   1  11          6.26          5.00         0.94 o                         
   2   1  11         54.32         44.56         1.76 o                         
   3   1  11          5.49          4.08         0.97 o                         
   4   1  11        110.55         95.99         2.82 o                         
   5   1  11        117.74        111.73         3.22 o                         
   6   1  11          2.58          2.28         1.16 o                         
  -9   2  11         90.06         98.08         2.48 o                         
  -8   2  11         90.59         91.25         2.31 o                         
  -7   2  11        125.42        123.65         5.06 o                         
  -6   2  11        164.33        153.35         3.30 o                         
  -5   2  11         91.35         96.88         2.76 o                         
  -4   2  11          8.35          9.86         0.68 o                         
  -3   2  11          0.01          0.39         0.41 o                         
  -2   2  11          5.35          3.87         0.70 o                         
  -1   2  11         27.56         24.15         1.19 o                         
   0   2  11          8.92          6.36         0.64 o                         
   1   2  11          5.52          5.93         0.77 o                         
   2   2  11        315.28        295.48         6.56 o                         
   3   2  11          4.34          3.37         1.03 o                         
   4   2  11          3.10          5.54         1.17 o                         
   5   2  11          3.58          4.25         1.23 o                         
  -9   3  11         40.07         40.21         1.63 o                         
  -8   3  11        344.95        345.21         5.09 o                         
  -7   3  11         61.04         54.48         2.03 o                         
  -6   3  11         15.98         13.78         0.76 o                         
  -5   3  11         32.03         27.68         1.02 o                         
  -4   3  11        196.73        189.85         3.49 o                         
  -3   3  11         21.16         19.82         0.87 o                         
  -2   3  11         46.44         40.20         1.82 o                         
  -1   3  11         53.67         51.26         2.12 o                         
   0   3  11        248.68        232.18         4.89 o                         
   1   3  11          0.80          0.98         0.66 o                         
   2   3  11          2.09          3.13         0.48 o                         
   3   3  11          3.27          2.76         0.68 o                         
   4   3  11         20.34         21.11         1.99 o                         
  -9   4  11          3.33          3.81         1.16 o                         
  -8   4  11         75.34         70.40         1.28 o                         
  -7   4  11          1.92          0.49         0.48 o                         
  -6   4  11        167.67        147.03         2.65 o                         
  -5   4  11          7.66          2.98         0.68 o                         
  -4   4  11        359.76        322.02         4.60 o                         
  -3   4  11         33.62         26.13         1.15 o                         
  -2   4  11         76.65         72.93         1.83 o                         
  -1   4  11          8.20         10.15         0.77 o                         
   0   4  11         56.87         56.30         1.55 o                         
   1   4  11          9.13         11.31         0.69 o                         
   2   4  11          3.85          4.22         0.79 o                         
   3   4  11          8.71         10.88         1.36 o                         
  -9   5  11         10.34         15.23         1.30 o                         
  -8   5  11          0.01         -0.26         0.89 o                         
  -7   5  11          8.85          8.44         0.86 o                         
  -6   5  11        186.03        160.55         2.89 o                         
  -5   5  11        191.75        171.84         3.45 o                         
  -4   5  11         18.29         12.61         0.95 o                         
  -3   5  11        173.88        170.49         3.34 o                         
  -2   5  11         50.24         49.17         1.60 o                         
  -1   5  11        142.60        148.53         3.03 o                         
   0   5  11         79.96         84.29         2.36 o                         
   1   5  11         17.88         21.18         1.07 o                         
   2   5  11         11.50         13.76         2.10 o                         
  -8   6  11         24.23         16.90         1.39 o                         
  -7   6  11          4.20          4.08         0.82 o                         
  -6   6  11         36.67         36.40         1.76 o                         
  -5   6  11          2.93          2.51         0.81 o                         
  -4   6  11         10.35          8.43         0.93 o                         
  -3   6  11         11.72         10.24         1.40 o                         
  -2   6  11         62.32         65.34         2.20 o                         
  -1   6  11          5.40          4.18         0.99 o                         
   0   6  11          0.06         -0.58         2.10 o                         
   1   6  11          4.80          4.55         1.38 o                         
  -7   7  11         50.98         47.30         1.90 o                         
  -6   7  11          0.06          0.78         0.89 o                         
  -5   7  11         13.44         14.10         1.15 o                         
  -4   7  11         21.40         20.94         1.56 o                         
  -3   7  11         21.51         24.21         2.93 o                         
  -2   7  11         13.53         14.70         2.74 o                         
  -1   7  11          9.59         11.46         1.62 o                         
  -5   8  11         29.27         27.13         3.11 o                         
  -4   8  11          4.39          1.99         1.53 o                         
  -3   8  11         88.98         92.36         5.09 o                         
   0 -11  12         21.33         27.68         1.68 o                         
   1 -11  12         15.56         13.40         2.54 o                         
   2 -11  12          0.12          3.54         2.10 o                         
   3 -11  12          0.65          0.17         1.49 o                         
   4 -11  12          7.51          9.33         1.81 o                         
   5 -11  12          1.57          0.88         1.25 o                         
   6 -11  12          0.16          0.68         2.05 o                         
  -2 -10  12         25.60         32.65         1.71 o                         
  -1 -10  12         43.61         44.51         2.14 o                         
   0 -10  12        125.27        132.65         3.06 o                         
   1 -10  12          0.04          2.00         1.02 o                         
   2 -10  12         17.59         18.79         1.18 o                         
   3 -10  12         35.26         25.23         0.99 o                         
   4 -10  12          2.88          2.41         0.87 o                         
   5 -10  12         38.79         33.39         1.67 o                         
   6 -10  12          1.74          1.93         1.03 o                         
   7 -10  12         23.38         24.83         2.89 o                         
  -3  -9  12          9.65         12.58         1.08 o                         
  -2  -9  12        284.42        299.15         5.10 o                         
  -1  -9  12         21.92         22.96         1.33 o                         
   0  -9  12          9.97          9.25         1.00 o                         
   1  -9  12         11.20          7.09         1.01 o                         
   2  -9  12          0.36          0.62         0.82 o                         
   3  -9  12          7.73          5.61         0.85 o                         
   4  -9  12          8.42          8.38         0.79 o                         
   5  -9  12        129.22        129.14         2.84 o                         
   6  -9  12         15.97         17.12         1.15 o                         
   7  -9  12         15.87         19.32         1.68 o                         
  -4  -8  12         72.24         81.31         2.38 o                         
  -3  -8  12          3.16          3.39         0.81 o                         
  -2  -8  12         48.65         46.71         1.72 o                         
  -1  -8  12         33.87         32.18         1.71 o                         
   0  -8  12          2.20          3.72         1.12 o                         
   1  -8  12        153.16        129.99         3.22 o                         
   2  -8  12         24.90         22.86         1.31 o                         
   3  -8  12         22.56         20.52         0.91 o                         
   4  -8  12         18.07         16.42         1.05 o                         
   5  -8  12          2.24          3.32         0.99 o                         
   6  -8  12          0.02         -0.41         0.97 o                         
   7  -8  12          0.01          0.60         0.87 o                         
  -5  -7  12         94.15         80.46         3.08 o                         
  -4  -7  12          7.24          7.96         1.32 o                         
  -3  -7  12        108.51         88.92         3.75 o                         
  -2  -7  12         47.55         44.20         1.58 o                         
  -1  -7  12         16.27          8.64         0.91 o                         
   0  -7  12          0.11         -0.07         0.72 o                         
   1  -7  12        313.70        262.33         5.01 o                         
   2  -7  12          2.02          2.03         0.49 o                         
   3  -7  12          1.13          0.57         0.63 o                         
   4  -7  12         16.18         15.69         1.24 o                         
   5  -7  12         31.38         37.52         1.86 o                         
   6  -7  12        584.64        615.61         8.10 o                         
   7  -7  12          2.42          3.82         0.97 o                         
   8  -7  12        389.46        413.57         6.00 o                         
  -6  -6  12          8.83          9.92         1.57 o                         
  -5  -6  12          0.01         -0.31         0.96 o                         
  -4  -6  12          7.44          6.50         1.07 o                         
  -3  -6  12        309.10        262.34         3.71 o                         
  -2  -6  12         32.14         28.03         1.05 o                         
  -1  -6  12       1016.78        824.18        10.47 o                         
   0  -6  12         95.44         77.48         1.92 o                         
   1  -6  12         19.02          9.71         0.73 o                         
   2  -6  12          3.93          5.01         0.60 o                         
   3  -6  12        229.29        235.26         4.71 o                         
   4  -6  12          6.38          6.60         1.08 o                         
   5  -6  12        252.92        258.32         4.50 o                         
   6  -6  12         15.85         18.85         1.13 o                         
   7  -6  12         86.15         87.46         2.14 o                         
   8  -6  12        372.21        394.98         5.40 o                         
  -7  -5  12          2.60          3.19         1.49 o                         
  -6  -5  12          0.10         -0.29         0.73 o                         
  -5  -5  12         53.18         50.03         2.70 o                         
  -4  -5  12          5.29          3.94         0.49 o                         
  -3  -5  12         61.75         50.78         1.17 o                         
  -2  -5  12         24.52         21.09         1.06 o                         
  -1  -5  12          5.33          8.37         0.40 o                         
   0  -5  12          0.27         -0.13         0.34 o                         
   1  -5  12         50.83         39.36         1.28 o                         
   2  -5  12          7.44          7.44         0.87 o                         
   3  -5  12        849.75        845.23        12.44 o                         
   4  -5  12         13.20         12.53         1.02 o                         
   5  -5  12         13.31         13.25         1.09 o                         
   6  -5  12          1.99          2.98         0.81 o                         
   7  -5  12          6.07          6.34         0.93 o                         
  -7  -4  12          1.22          0.90         0.96 o                         
  -6  -4  12          1.07          1.14         0.79 o                         
  -5  -4  12         14.96         17.03         1.09 o                         
  -4  -4  12         16.18         15.09         0.78 o                         
  -3  -4  12          5.86          3.49         0.45 o                         
  -2  -4  12          3.60          2.89         0.37 o                         
  -1  -4  12         95.96         88.59         1.58 o                         
   0  -4  12         23.11         20.70         0.78 o                         
   1  -4  12        120.18        114.51         2.44 o                         
   2  -4  12        106.18        109.06         2.74 o                         
   3  -4  12        173.85        179.58         3.19 o                         
   4  -4  12          0.00          0.69         0.68 o                         
   5  -4  12         13.49         12.90         0.82 o                         
   6  -4  12         10.65         10.47         0.87 o                         
   7  -4  12          1.89          0.78         0.79 o                         
  -8  -3  12          0.01          0.49         1.02 o                         
  -7  -3  12         25.41         24.47         1.27 o                         
  -6  -3  12          4.65          4.64         1.45 o                         
  -5  -3  12         12.33         13.48         1.17 o                         
  -4  -3  12          6.90          6.69         0.72 o                         
  -3  -3  12        174.06        164.89         2.56 o                         
  -2  -3  12         16.70         16.74         0.61 o                         
  -1  -3  12        363.42        341.62         4.23 o                         
   0  -3  12        295.48        298.61         3.72 o                         
   1  -3  12        755.09        748.91         9.13 o                         
   2  -3  12          8.48          8.62         0.57 o                         
   3  -3  12         86.39         84.61         1.77 o                         
   4  -3  12          5.52          4.97         0.76 o                         
   5  -3  12          2.06          2.00         0.60 o                         
   6  -3  12          0.92          1.10         0.70 o                         
   7  -3  12          2.89          3.31         0.82 o                         
  -8  -2  12         89.19         86.24         2.38 o                         
  -7  -2  12          1.54          0.72         0.73 o                         
  -6  -2  12          4.94          4.46         0.79 o                         
  -5  -2  12         96.85         96.72         2.79 o                         
  -4  -2  12         50.75         49.58         1.83 o                         
  -3  -2  12        615.23        591.90         6.89 o                         
  -2  -2  12        757.68        761.72         7.61 o                         
  -1  -2  12        280.01        279.22         3.19 o                         
   0  -2  12         12.65         14.33         1.03 o                         
   1  -2  12       1495.66       1515.98        17.92 o                         
   2  -2  12         60.82         63.09         2.17 o                         
   3  -2  12        171.86        170.88         3.82 o                         
   4  -2  12         56.75         56.87         1.41 o                         
   5  -2  12         66.77         64.28         1.55 o                         
   6  -2  12         57.26         59.11         1.63 o                         
   7  -2  12         10.96         12.57         1.45 o                         
  -8  -1  12         21.93         21.12         1.28 o                         
  -7  -1  12          0.62          0.59         0.75 o                         
  -6  -1  12          5.94          3.30         0.88 o                         
  -5  -1  12          1.48          0.75         0.73 o                         
  -4  -1  12          2.97          2.72         0.89 o                         
  -3  -1  12          4.36          5.04         0.97 o                         
  -2  -1  12        557.42        563.36         7.21 o                         
  -1  -1  12       2097.63       2058.75        23.51 o                         
   0  -1  12        297.82        287.59         5.08 o                         
   1  -1  12        569.10        555.67         8.78 o                         
   2  -1  12        138.09        136.22         2.98 o                         
   3  -1  12        121.46        123.54         3.78 o                         
   4  -1  12          6.88          5.90         0.72 o                         
   5  -1  12          1.19          2.12         0.80 o                         
   6  -1  12         13.04         14.77         1.51 o                         
  -9   0  12          0.15          0.20         1.07 o                         
  -8   0  12         78.23         76.93         2.70 o                         
  -7   0  12         35.70         35.53         2.12 o                         
  -6   0  12        249.24        246.78         7.74 o                         
  -5   0  12         21.71         20.39         1.56 o                         
  -4   0  12        392.30        386.08         6.34 o                         
  -3   0  12       1508.84       1461.94        51.75 o                         
  -2   0  12        542.43        542.22         6.51 o                         
  -1   0  12       1232.80       1218.01        12.88 o                         
   0   0  12        422.48        437.45         7.16 o                         
   1   0  12         83.41         79.51         2.47 o                         
   2   0  12          9.89         10.45         1.07 o                         
   3   0  12         15.88         15.23         1.26 o                         
   4   0  12         10.89         11.04         0.86 o                         
   5   0  12         12.34         10.09         1.32 o                         
   6   0  12          0.46          0.55         1.14 o                         
  -9   1  12          1.41          0.63         1.04 o                         
  -8   1  12         63.70         68.75         2.36 o                         
  -7   1  12         42.32         43.71         2.17 o                         
  -6   1  12        158.09        156.99         3.83 o                         
  -5   1  12         32.75         35.75         1.90 o                         
  -4   1  12         28.53         26.06         1.27 o                         
  -3   1  12          0.05          0.19         0.33 o                         
  -2   1  12         20.63         19.37         1.30 o                         
  -1   1  12          8.93         11.96         0.95 o                         
   0   1  12         78.43         74.16         2.34 o                         
   1   1  12        127.86        129.60         3.38 o                         
   2   1  12        105.41        104.15         2.75 o                         
   3   1  12         56.19         55.19         2.70 o                         
   4   1  12         22.24         19.04         1.52 o                         
   5   1  12          8.82          6.45         1.27 o                         
  -9   2  12          0.26          1.23         1.10 o                         
  -8   2  12        119.15        130.32         3.31 o                         
  -7   2  12          2.64          2.21         0.94 o                         
  -6   2  12          9.02         11.17         1.19 o                         
  -5   2  12          3.78          3.49         0.87 o                         
  -4   2  12         22.18         19.98         0.76 o                         
  -3   2  12         27.40         23.02         1.03 o                         
  -2   2  12          3.98          3.12         0.76 o                         
  -1   2  12         86.59         80.65         2.20 o                         
   0   2  12         42.86         35.80         1.11 o                         
   1   2  12         22.17         23.31         2.23 o                         
   2   2  12         40.49         40.39         2.65 o                         
   3   2  12        208.01        203.44         3.71 o                         
   4   2  12          9.80          9.65         1.10 o                         
  -9   3  12         21.17         24.19         1.71 o                         
  -8   3  12        233.03        228.59         4.64 o                         
  -7   3  12         47.70         45.56         2.14 o                         
  -6   3  12          0.16         -0.07         0.32 o                         
  -5   3  12          0.43          0.43         0.50 o                         
  -4   3  12         34.99         30.96         1.31 o                         
  -3   3  12        162.26        146.03         2.50 o                         
  -2   3  12          1.68          0.67         0.91 o                         
  -1   3  12          0.12          0.05         0.79 o                         
   0   3  12        324.53        320.33         6.23 o                         
   1   3  12         14.84         15.76         1.27 o                         
   2   3  12         17.57         18.84         1.24 o                         
   3   3  12          0.75         -0.26         0.95 o                         
  -9   4  12         30.50         25.89         2.76 o                         
  -8   4  12         34.79         31.21         1.52 o                         
  -7   4  12          3.68          0.89         0.49 o                         
  -6   4  12         57.62         58.59         1.57 o                         
  -5   4  12        162.09        135.42         2.31 o                         
  -4   4  12          9.85         10.19         0.82 o                         
  -3   4  12         54.02         50.58         2.01 o                         
  -2   4  12         91.90         93.92         3.05 o                         
  -1   4  12          0.50          2.18         0.96 o                         
   0   4  12         16.27         16.83         1.38 o                         
   1   4  12         13.78         13.12         1.49 o                         
   2   4  12          1.52         -0.23         1.30 o                         
  -8   5  12         25.85         20.33         1.44 o                         
  -7   5  12         23.71         24.20         1.23 o                         
  -6   5  12         91.26         89.62         2.96 o                         
  -5   5  12          2.56          1.01         0.76 o                         
  -4   5  12          2.29          1.86         0.72 o                         
  -3   5  12        180.85        149.54         3.04 o                         
  -2   5  12          0.66          0.48         0.48 o                         
  -1   5  12        137.74        133.62         2.72 o                         
   0   5  12         35.45         37.43         1.91 o                         
   1   5  12         39.42         38.03         2.76 o                         
  -7   6  12          2.62          1.66         0.95 o                         
  -6   6  12          1.36          1.39         0.82 o                         
  -5   6  12         22.95         22.39         1.24 o                         
  -4   6  12          9.28          6.50         1.03 o                         
  -3   6  12          3.56          4.34         0.88 o                         
  -2   6  12          0.00          0.22         1.18 o                         
  -1   6  12         57.82         58.09         3.31 o                         
   0   6  12         67.09         72.66         5.22 o                         
  -6   7  12         27.44         22.06         1.61 o                         
  -5   7  12         56.96         60.03         2.38 o                         
  -4   7  12          1.76          0.46         1.09 o                         
  -3   7  12         23.82         33.11         2.56 o                         
  -2   7  12          0.40         -0.58         2.13 o                         
   1 -11  13         83.22        102.29         8.76 o                         
   2 -11  13         62.67         79.68         3.64 o                         
   3 -11  13         29.24         28.20         3.91 o                         
   4 -11  13         56.73         56.47         4.62 o                         
  -1 -10  13          7.22          7.83         1.09 o                         
   0 -10  13         48.64         63.91         2.10 o                         
   1 -10  13         67.83         83.66         3.65 o                         
   2 -10  13         31.43         36.10         3.51 o                         
   3 -10  13          0.18          0.15         0.57 o                         
   4 -10  13          1.43          1.11         1.09 o                         
   5 -10  13          0.49          0.80         1.30 o                         
   6 -10  13          4.17          4.07         1.50 o                         
  -3  -9  13         10.88         13.86         1.89 o                         
  -2  -9  13        158.18        185.56         3.74 o                         
  -1  -9  13         13.31         12.74         1.13 o                         
   0  -9  13          0.09          0.11         0.71 o                         
   1  -9  13         33.20         32.92         2.80 o                         
   2  -9  13          5.71          6.00         1.04 o                         
   3  -9  13         24.37         19.68         1.05 o                         
   4  -9  13          0.58          1.10         0.67 o                         
   5  -9  13         45.18         48.03         1.68 o                         
   6  -9  13          3.17          2.53         1.04 o                         
  -4  -8  13         90.47         98.53         4.00 o                         
  -3  -8  13          9.98         13.67         1.14 o                         
  -2  -8  13          9.00          8.09         0.97 o                         
  -1  -8  13         10.50          8.55         0.96 o                         
   0  -8  13          0.26          0.43         0.77 o                         
   1  -8  13          0.17          0.57         0.89 o                         
   2  -8  13         11.23         10.68         0.79 o                         
   3  -8  13          0.70          0.18         0.58 o                         
   4  -8  13         60.51         62.32         1.86 o                         
   5  -8  13         10.93          8.17         1.35 o                         
   6  -8  13         25.14         26.68         1.74 o                         
   7  -8  13        106.38        111.60         2.66 o                         
  -5  -7  13          6.58         10.87         1.97 o                         
  -4  -7  13          0.66          1.35         0.80 o                         
  -3  -7  13         27.64         22.40         1.00 o                         
  -2  -7  13         16.32         11.24         0.83 o                         
  -1  -7  13         47.57         41.42         1.55 o                         
   0  -7  13         14.72         16.68         1.17 o                         
   1  -7  13         10.46          8.87         0.51 o                         
   2  -7  13          3.11          2.83         0.54 o                         
   3  -7  13         89.36         89.70         2.16 o                         
   4  -7  13         46.78         48.12         1.93 o                         
   5  -7  13         31.49         31.73         1.77 o                         
   6  -7  13          0.11          0.00         0.91 o                         
   7  -7  13         71.83         81.98         2.34 o                         
  -6  -6  13         10.85          7.18         1.54 o                         
  -5  -6  13         11.26          8.59         2.57 o                         
  -4  -6  13         57.18         41.10         2.14 o                         
  -3  -6  13         28.83         24.71         0.90 o                         
  -2  -6  13        108.84         99.49         1.95 o                         
  -1  -6  13        121.63        100.72         2.30 o                         
   0  -6  13         18.06         12.91         1.07 o                         
   1  -6  13         75.74         68.21         1.54 o                         
   2  -6  13          5.89          3.61         0.68 o                         
   3  -6  13          0.16          0.71         0.79 o                         
   4  -6  13         47.21         47.17         2.88 o                         
   5  -6  13         73.82         75.10         2.17 o                         
   6  -6  13          1.71          0.60         0.91 o                         
   7  -6  13        189.26        211.00         3.66 o                         
  -6  -5  13          0.03          0.37         1.27 o                         
  -5  -5  13         51.59         40.75         2.32 o                         
  -4  -5  13         13.67         12.40         1.65 o                         
  -3  -5  13         20.84         20.00         0.67 o                         
  -2  -5  13        224.60        178.60         3.15 o                         
  -1  -5  13         32.52         34.86         1.15 o                         
   0  -5  13        446.40        360.00         4.75 o                         
   1  -5  13        107.58         94.81         2.25 o                         
   2  -5  13        160.50        152.22         3.34 o                         
   3  -5  13         30.92         32.84         1.65 o                         
   4  -5  13          7.10          8.81         0.93 o                         
   5  -5  13         39.13         48.20         1.74 o                         
   6  -5  13          0.01         -0.75         0.75 o                         
   7  -5  13         36.14         38.63         1.50 o                         
  -7  -4  13         61.48         56.49         2.77 o                         
  -6  -4  13         11.49         11.24         1.12 o                         
  -5  -4  13         15.07         14.54         1.24 o                         
  -4  -4  13          1.20          0.86         0.53 o                         
  -3  -4  13         69.66         66.19         1.42 o                         
  -2  -4  13        161.35        139.61         2.06 o                         
  -1  -4  13         13.81         12.69         0.65 o                         
   0  -4  13         57.04         59.76         1.22 o                         
   1  -4  13          7.13          7.49         0.69 o                         
   2  -4  13         22.55         20.36         1.49 o                         
   3  -4  13         83.42         87.07         2.02 o                         
   4  -4  13          7.22          7.44         0.81 o                         
   5  -4  13         57.74         62.31         1.77 o                         
   6  -4  13          2.57          2.83         1.00 o                         
   7  -4  13         19.91         22.86         1.68 o                         
  -7  -3  13          4.31          3.70         0.99 o                         
  -6  -3  13         44.35         44.91         1.96 o                         
  -5  -3  13         87.45         88.76         2.63 o                         
  -4  -3  13         16.83         17.86         1.00 o                         
  -3  -3  13          6.10          7.62         0.63 o                         
  -2  -3  13         60.02         51.00         1.07 o                         
  -1  -3  13        121.91        120.46         1.76 o                         
   0  -3  13         10.53         10.40         0.58 o                         
   1  -3  13         68.96         70.77         2.66 o                         
   2  -3  13          5.98          6.66         1.03 o                         
   3  -3  13          0.24          0.67         0.43 o                         
   4  -3  13          7.72          8.90         0.78 o                         
   5  -3  13         46.24         47.28         1.45 o                         
   6  -3  13          1.01          2.19         0.81 o                         
  -8  -2  13          3.23          2.48         0.96 o                         
  -7  -2  13          0.04         -0.14         1.03 o                         
  -6  -2  13         36.96         39.05         2.33 o                         
  -5  -2  13          0.25          0.62         0.86 o                         
  -4  -2  13          0.78          0.92         0.65 o                         
  -3  -2  13        165.38        167.37         5.59 o                         
  -2  -2  13        304.24        299.53         3.50 o                         
  -1  -2  13         59.21         57.62         1.64 o                         
   0  -2  13          2.64          2.25         0.75 o                         
   1  -2  13          0.11         -0.32         0.87 o                         
   2  -2  13         10.42         10.43         1.03 o                         
   3  -2  13         47.84         48.44         1.85 o                         
   4  -2  13         51.31         43.30         1.89 o                         
   5  -2  13         27.54         30.13         1.03 o                         
   6  -2  13         52.50         50.54         2.32 o                         
  -8  -1  13          1.81          0.89         0.93 o                         
  -7  -1  13          0.09          0.48         1.03 o                         
  -6  -1  13        174.54        170.45         4.06 o                         
  -5  -1  13          4.62          2.38         0.88 o                         
  -4  -1  13       1276.65       1279.71        18.21 o                         
  -3  -1  13         36.70         37.16         1.94 o                         
  -2  -1  13       1123.74       1128.26        12.14 o                         
  -1  -1  13         51.67         52.50         1.53 o                         
   0  -1  13        160.82        162.19         3.52 o                         
   1  -1  13          0.26          0.02         0.97 o                         
   2  -1  13        236.07        233.50         4.29 o                         
   3  -1  13         25.56         26.13         1.49 o                         
   4  -1  13        161.87        160.92         4.16 o                         
   5  -1  13          5.48          1.57         1.08 o                         
  -8   0  13         34.18         31.95         2.23 o                         
  -7   0  13        234.90        234.02        12.70 o                         
  -6   0  13        176.30        164.24         9.88 o                         
  -5   0  13         16.44         16.15         1.38 o                         
  -4   0  13        132.72        134.15         4.12 o                         
  -3   0  13          1.65          1.04         0.53 o                         
  -2   0  13        306.98        302.98         5.07 o                         
  -1   0  13        282.21        277.42         4.48 o                         
   0   0  13       3140.11       3157.32        41.26 o                         
   1   0  13        133.08        143.23         3.57 o                         
   2   0  13       1020.75       1012.08        13.17 o                         
   3   0  13         19.56         19.93         1.42 o                         
   4   0  13          0.10          0.38         1.05 o                         
   5   0  13         38.72         48.08         2.25 o                         
  -8   1  13         88.80        107.75         2.97 o                         
  -7   1  13         19.48         25.93         1.73 o                         
  -6   1  13         60.93         48.83         2.10 o                         
  -5   1  13         15.98         15.09         1.35 o                         
  -4   1  13         14.33         18.04         1.16 o                         
  -3   1  13         25.18         26.53         1.68 o                         
  -2   1  13        162.85        163.43         3.08 o                         
  -1   1  13        145.38        144.08         3.00 o                         
   0   1  13         81.92         71.09         2.12 o                         
   1   1  13        337.30        348.64         7.65 o                         
   2   1  13         83.36         92.34         3.04 o                         
   3   1  13         99.54        106.15         3.01 o                         
   4   1  13        178.79        177.26         4.15 o                         
  -8   2  13          1.91          1.03         0.97 o                         
  -7   2  13         16.06         16.80         1.52 o                         
  -6   2  13          0.55          0.91         0.95 o                         
  -5   2  13         21.69         21.53         1.07 o                         
  -4   2  13         11.03          8.83         0.56 o                         
  -3   2  13         15.25         16.75         1.13 o                         
  -2   2  13        161.62        161.48         3.84 o                         
  -1   2  13          0.00          0.50         0.85 o                         
   0   2  13        124.77        118.73         4.87 o                         
   1   2  13          4.19          1.98         0.68 o                         
   2   2  13         21.26         19.99         1.25 o                         
   3   2  13          4.22          4.86         0.99 o                         
  -8   3  13          2.93          5.69         1.34 o                         
  -7   3  13          1.63          2.77         0.92 o                         
  -6   3  13         25.74         27.72         1.37 o                         
  -5   3  13          1.56          1.16         0.51 o                         
  -4   3  13         28.76         26.88         1.73 o                         
  -3   3  13         52.03         45.16         1.92 o                         
  -2   3  13        278.81        280.33         5.74 o                         
  -1   3  13          0.03         -0.16         0.94 o                         
   0   3  13        276.30        271.62         6.20 o                         
   1   3  13          6.68          7.58         1.35 o                         
   2   3  13         41.57         37.72         1.66 o                         
  -8   4  13         23.65         29.13         2.00 o                         
  -7   4  13          0.08          0.40         0.93 o                         
  -6   4  13          5.04          5.91         0.71 o                         
  -5   4  13         28.79         21.79         1.15 o                         
  -4   4  13         79.56         71.68         2.08 o                         
  -3   4  13          0.47          1.19         1.09 o                         
  -2   4  13        633.43        623.35        10.96 o                         
  -1   4  13          7.95          8.48         1.44 o                         
   0   4  13         74.47         80.74         2.63 o                         
   1   4  13          4.50          4.06         1.32 o                         
  -7   5  13          1.89          2.91         0.95 o                         
  -6   5  13          5.59          7.90         1.37 o                         
  -5   5  13          2.76          1.61         0.74 o                         
  -4   5  13        103.70         92.21         2.20 o                         
  -3   5  13         33.77         30.47         1.95 o                         
  -2   5  13          0.03          0.05         1.22 o                         
  -1   5  13         96.80        104.91         8.21 o                         
   0   5  13         85.33         86.08         2.98 o                         
  -6   6  13          0.29          0.07         1.43 o                         
  -5   6  13          2.77          3.07         1.15 o                         
  -4   6  13         53.93         55.96         2.29 o                         
  -3   6  13          1.19          1.09         1.22 o                         
  -2   6  13        102.66        106.89         3.65 o                         
   0 -10  14         11.47         10.69         1.08 o                         
   1 -10  14         67.48         88.76         6.80 o                         
   2 -10  14         43.42         55.28         4.12 o                         
   3 -10  14         68.55         92.05         3.80 o                         
   4 -10  14         15.86         17.77         3.10 o                         
  -2  -9  14         18.57         27.85         1.38 o                         
  -1  -9  14         46.66         39.98         1.46 o                         
   0  -9  14          6.56          7.19         0.91 o                         
   1  -9  14         12.72         14.38         1.83 o                         
   2  -9  14         15.82         17.58         1.38 o                         
   3  -9  14          8.04          8.59         1.16 o                         
   4  -9  14         31.61         30.59         2.58 o                         
   5  -9  14          1.86          1.37         0.93 o                         
   6  -9  14          0.79          0.34         1.04 o                         
  -3  -8  14          1.93          2.12         1.14 o                         
  -2  -8  14          4.22          7.04         0.87 o                         
  -1  -8  14          6.34          5.53         0.99 o                         
   0  -8  14          0.02          0.59         0.76 o                         
   1  -8  14          0.30          0.25         0.78 o                         
   2  -8  14         36.63         37.83         1.32 o                         
   3  -8  14          0.02          0.32         0.66 o                         
   4  -8  14          3.42          3.48         1.01 o                         
   5  -8  14         19.24         16.10         1.42 o                         
   6  -8  14         36.29         39.00         1.75 o                         
  -4  -7  14         14.75         19.71         2.01 o                         
  -3  -7  14          3.53          3.14         0.58 o                         
  -2  -7  14          2.57          2.67         0.64 o                         
  -1  -7  14         26.95         18.68         1.13 o                         
   0  -7  14         28.11         22.73         1.34 o                         
   1  -7  14         39.08         42.46         1.27 o                         
   2  -7  14         52.76         49.05         2.54 o                         
   3  -7  14         88.58         79.37         2.46 o                         
   4  -7  14          2.85          3.17         1.00 o                         
   5  -7  14         16.95         14.99         1.16 o                         
   6  -7  14         43.74         44.79         1.84 o                         
  -5  -6  14          4.60          9.12         2.35 o                         
  -4  -6  14          1.62          1.16         1.91 o                         
  -3  -6  14          1.01          0.21         0.47 o                         
  -2  -6  14          6.46          7.16         0.66 o                         
  -1  -6  14         20.95         14.74         1.05 o                         
   0  -6  14          7.78          7.12         0.48 o                         
   1  -6  14        389.29        347.63         4.53 o                         
   2  -6  14          6.03          5.58         0.80 o                         
   3  -6  14          9.50          9.59         1.10 o                         
   4  -6  14         47.53         48.41         1.69 o                         
   5  -6  14         57.48         55.81         2.83 o                         
   6  -6  14          2.66          2.90         0.92 o                         
  -6  -5  14         25.11         27.03         4.06 o                         
  -5  -5  14          0.00          1.36         1.41 o                         
  -4  -5  14         22.34         25.64         2.08 o                         
  -3  -5  14          7.70          6.32         1.04 o                         
  -2  -5  14         36.82         31.09         1.56 o                         
  -1  -5  14         63.50         55.21         1.06 o                         
   0  -5  14         85.84         68.22         1.33 o                         
   1  -5  14        160.37        149.63         3.67 o                         
   2  -5  14          2.41          4.65         0.93 o                         
   3  -5  14        339.57        334.04         5.05 o                         
   4  -5  14          1.06          1.33         0.71 o                         
   5  -5  14         28.06         33.06         1.45 o                         
   6  -5  14          6.83          4.56         2.35 o                         
  -6  -4  14         20.87         21.22         2.40 o                         
  -5  -4  14          4.67          5.64         0.87 o                         
  -4  -4  14          5.87          5.25         0.64 o                         
  -3  -4  14        115.25        104.50         1.90 o                         
  -2  -4  14          2.38          3.27         0.43 o                         
  -1  -4  14          2.46          1.03         0.39 o                         
   0  -4  14         15.41         14.43         0.85 o                         
   1  -4  14         76.12         73.98         1.79 o                         
   2  -4  14        159.72        159.44         2.28 o                         
   3  -4  14        108.11        103.86         3.17 o                         
   4  -4  14         55.76         58.71         1.98 o                         
   5  -4  14          0.01         -0.08         0.76 o                         
   6  -4  14          3.32          2.61         1.17 o                         
  -7  -3  14          0.24         -0.31         1.50 o                         
  -6  -3  14         10.56         10.42         1.20 o                         
  -5  -3  14          1.78          0.49         0.68 o                         
  -4  -3  14          0.07          0.48         0.61 o                         
  -3  -3  14          4.03          5.72         0.63 o                         
  -2  -3  14          6.73          5.98         0.47 o                         
  -1  -3  14          4.13          2.49         0.37 o                         
   0  -3  14          4.15          4.06         0.75 o                         
   1  -3  14        211.35        212.41         5.40 o                         
   2  -3  14        219.17        220.77         4.04 o                         
   3  -3  14          0.57          0.66         0.92 o                         
   4  -3  14          8.56          7.95         1.13 o                         
   5  -3  14         12.69         14.45         1.46 o                         
   6  -3  14          4.75          3.01         1.22 o                         
  -7  -2  14          7.11          6.10         1.20 o                         
  -6  -2  14         47.37         40.08         1.96 o                         
  -5  -2  14         70.39         63.49         2.25 o                         
  -4  -2  14         42.09         40.38         1.45 o                         
  -3  -2  14         32.12         28.93         1.48 o                         
  -2  -2  14         84.86         80.36         1.79 o                         
  -1  -2  14          1.93          2.32         0.57 o                         
   0  -2  14        188.42        191.40         3.92 o                         
   1  -2  14         55.79         57.44         2.12 o                         
   2  -2  14        217.22        223.68         4.18 o                         
   3  -2  14         79.11         81.74         2.44 o                         
   4  -2  14         30.19         28.83         1.81 o                         
   5  -2  14         83.41         83.19         2.78 o                         
  -7  -1  14         15.20         11.92         2.10 o                         
  -6  -1  14          7.55          8.79         1.03 o                         
  -5  -1  14         65.50         60.52         2.66 o                         
  -4  -1  14         94.30         89.89         2.80 o                         
  -3  -1  14         73.07         72.00         2.49 o                         
  -2  -1  14         24.95         25.12         1.17 o                         
  -1  -1  14          1.23          0.58         0.47 o                         
   0  -1  14         43.06         44.21         2.79 o                         
   1  -1  14         66.65         63.30         2.44 o                         
   2  -1  14         44.56         42.84         1.77 o                         
   3  -1  14        155.89        155.95         3.58 o                         
   4  -1  14        164.67        159.52         4.36 o                         
   5  -1  14         39.01         43.81         2.18 o                         
  -8   0  14          0.00          0.89         1.33 o                         
  -7   0  14         89.08         97.76         4.70 o                         
  -6   0  14        260.44        252.73         6.01 o                         
  -5   0  14          0.19          0.70         0.80 o                         
  -4   0  14         38.77         40.27         1.99 o                         
  -3   0  14         32.66         31.33         1.79 o                         
  -2   0  14        255.53        245.50         3.70 o                         
  -1   0  14         23.29         20.01         1.18 o                         
   0   0  14        678.30        708.31        10.89 o                         
   1   0  14         52.37         54.27         3.17 o                         
   2   0  14        258.74        267.69         5.65 o                         
   3   0  14          3.95          5.91         1.17 o                         
   4   0  14         52.58         51.91         2.29 o                         
  -8   1  14        195.09        224.38         5.92 o                         
  -7   1  14         25.18         28.39         1.81 o                         
  -6   1  14          0.15          0.71         1.06 o                         
  -5   1  14         48.05         45.42         1.75 o                         
  -4   1  14         18.79         19.00         1.04 o                         
  -3   1  14          1.22          0.24         0.74 o                         
  -2   1  14          0.05         -0.19         0.71 o                         
  -1   1  14        299.71        308.74         5.05 o                         
   0   1  14          2.30          3.31         1.06 o                         
   1   1  14        505.79        487.03         9.54 o                         
   2   1  14        296.68        296.34         6.85 o                         
   3   1  14        303.16        308.94         6.06 o                         
  -8   2  14         12.41         18.04         2.27 o                         
  -7   2  14          2.06          2.09         1.45 o                         
  -6   2  14        101.12        107.24         3.02 o                         
  -5   2  14          5.37          3.27         0.63 o                         
  -4   2  14          1.16          1.87         0.75 o                         
  -3   2  14         82.02         83.78         2.36 o                         
  -2   2  14        103.05        103.01         3.03 o                         
  -1   2  14        258.76        261.38         4.67 o                         
   0   2  14         19.69         16.87         1.31 o                         
   1   2  14         23.63         24.80         1.71 o                         
   2   2  14          8.67          5.52         1.40 o                         
  -7   3  14          5.41          4.12         0.99 o                         
  -6   3  14          0.26          0.18         0.74 o                         
  -5   3  14          1.54          1.90         0.58 o                         
  -4   3  14          0.86          2.46         0.66 o                         
  -3   3  14         68.08         78.29         2.42 o                         
  -2   3  14          6.84          6.88         1.24 o                         
  -1   3  14         18.95         18.93         1.42 o                         
   0   3  14         17.47         16.74         1.42 o                         
   1   3  14         78.72         84.92         3.11 o                         
  -7   4  14          0.76         -0.29         1.69 o                         
  -6   4  14         58.06         64.68         2.94 o                         
  -5   4  14          8.68          7.42         1.08 o                         
  -4   4  14          3.08          3.71         0.98 o                         
  -3   4  14         43.87         47.48         2.05 o                         
  -2   4  14         48.96         45.37         2.30 o                         
  -1   4  14         36.43         44.67         2.38 o                         
   0   4  14          2.77          2.68         1.12 o                         
  -6   5  14         11.16          7.87         1.62 o                         
  -5   5  14          0.39          0.69         1.38 o                         
  -4   5  14         32.87         27.58         1.82 o                         
  -3   5  14         35.17         28.41         2.16 o                         
  -2   5  14         34.32         39.92         2.58 o                         
   1 -10  15         57.02         77.99        16.02 o                         
   2 -10  15         25.47         28.98         2.72 o                         
   3 -10  15        387.18        460.88        14.76 o                         
  -1  -9  15         26.64         24.05         1.22 o                         
   0  -9  15         11.94         16.68         1.13 o                         
   1  -9  15         14.76         17.23         2.42 o                         
   2  -9  15          0.00         -0.09         1.01 o                         
   3  -9  15         21.82         18.67         1.84 o                         
   4  -9  15         28.18         29.74         3.54 o                         
  -3  -8  15        146.36        141.90         3.93 o                         
  -2  -8  15         65.46         77.87         2.79 o                         
  -1  -8  15         26.70         25.36         1.20 o                         
   0  -8  15          0.47          0.88         0.81 o                         
   1  -8  15          3.34          7.03         1.00 o                         
   2  -8  15          4.15          4.16         0.83 o                         
   3  -8  15          4.25          5.24         1.29 o                         
   4  -8  15          0.25          0.09         0.82 o                         
   5  -8  15          0.14          0.41         0.99 o                         
  -4  -7  15         47.29         73.77         3.45 o                         
  -3  -7  15          0.65          0.09         1.01 o                         
  -2  -7  15          3.22          2.61         0.74 o                         
  -1  -7  15          0.54          0.71         0.63 o                         
   0  -7  15          2.19          1.15         0.74 o                         
   1  -7  15          0.07          0.12         0.73 o                         
   2  -7  15         48.83         44.33         1.82 o                         
   3  -7  15         15.25         15.98         1.15 o                         
   4  -7  15          0.64          0.01         0.91 o                         
   5  -7  15         15.62         15.48         1.20 o                         
  -4  -6  15          0.60          1.81         1.45 o                         
  -3  -6  15          1.30          0.17         0.31 o                         
  -2  -6  15         28.73         22.37         2.73 o                         
  -1  -6  15         66.68         58.72         1.53 o                         
   0  -6  15         92.12         79.52         1.42 o                         
   1  -6  15          1.69          0.51         0.63 o                         
   2  -6  15          2.16          4.23         0.78 o                         
   3  -6  15        246.41        243.61         4.93 o                         
   4  -6  15         10.36          8.12         1.69 o                         
   5  -6  15         50.08         53.59         2.39 o                         
  -5  -5  15          2.62         -0.55         1.42 o                         
  -4  -5  15         62.59         64.94         3.05 o                         
  -3  -5  15         23.02         25.12         2.30 o                         
  -2  -5  15         11.58          8.74         0.54 o                         
  -1  -5  15         44.50         37.23         0.90 o                         
   0  -5  15         74.62         60.11         1.25 o                         
   1  -5  15         11.88         16.40         0.93 o                         
   2  -5  15        242.19        222.49         4.08 o                         
   3  -5  15        125.98        120.41         3.43 o                         
   4  -5  15         73.04         76.15         2.43 o                         
   5  -5  15        102.47        116.95         3.58 o                         
  -6  -4  15         22.23         28.75         4.59 o                         
  -5  -4  15         61.06         72.80         2.93 o                         
  -4  -4  15          0.49         -0.10         0.75 o                         
  -3  -4  15          6.63          7.50         0.65 o                         
  -2  -4  15         12.98         13.44         0.91 o                         
  -1  -4  15          0.13         -0.37         0.37 o                         
   0  -4  15          1.64          1.55         0.43 o                         
   1  -4  15         48.35         52.69         2.09 o                         
   2  -4  15         10.59          9.77         1.47 o                         
   3  -4  15         57.16         59.31         2.34 o                         
   4  -4  15        104.69        109.79         5.33 o                         
   5  -4  15         13.13         22.49         1.86 o                         
  -6  -3  15          1.73          0.82         0.86 o                         
  -5  -3  15          2.82          5.31         0.83 o                         
  -4  -3  15          3.47          1.49         0.68 o                         
  -3  -3  15          0.13         -0.15         0.60 o                         
  -2  -3  15          5.94          4.12         0.41 o                         
  -1  -3  15        100.50         97.81         2.47 o                         
   0  -3  15         31.32         29.14         1.33 o                         
   1  -3  15         80.67         74.34         2.91 o                         
   2  -3  15          0.27          0.46         1.15 o                         
   3  -3  15         83.74         90.98         2.61 o                         
   4  -3  15         20.62         23.38         1.58 o                         
   5  -3  15          4.18          4.67         1.21 o                         
  -7  -2  15         11.07         11.66         3.37 o                         
  -6  -2  15         41.08         35.92         4.28 o                         
  -5  -2  15          4.36          2.60         0.94 o                         
  -4  -2  15         19.32         22.71         2.24 o                         
  -3  -2  15          0.13          0.81         0.89 o                         
  -2  -2  15         65.68         64.70         1.78 o                         
  -1  -2  15         90.41         86.62         3.28 o                         
   0  -2  15        128.76        130.51         3.23 o                         
   1  -2  15         45.19         47.57         4.44 o                         
   2  -2  15         72.77         72.63         3.37 o                         
   3  -2  15         10.58         15.78         1.91 o                         
   4  -2  15          3.44          4.09         1.15 o                         
  -7  -1  15         24.30         21.96         2.25 o                         
  -6  -1  15         37.62         39.27         2.51 o                         
  -5  -1  15         30.84         32.03         2.44 o                         
  -4  -1  15         90.40         83.84         2.79 o                         
  -3  -1  15          9.06          8.02         1.08 o                         
  -2  -1  15          1.11          1.08         0.68 o                         
  -1  -1  15          6.12          5.92         0.60 o                         
   0  -1  15        296.35        299.74         4.94 o                         
   1  -1  15          0.01          0.14         0.94 o                         
   2  -1  15         20.70         21.07         1.66 o                         
   3  -1  15         32.74         35.51         2.91 o                         
   4  -1  15         24.44         21.58         1.67 o                         
  -7   0  15          1.39          0.74         1.05 o                         
  -6   0  15         77.65         74.66         2.40 o                         
  -5   0  15         60.58         68.67         2.63 o                         
  -4   0  15         57.09         60.04         1.70 o                         
  -3   0  15         20.07         21.75         1.62 o                         
  -2   0  15        113.58        109.60         2.25 o                         
  -1   0  15          1.02          1.51         0.76 o                         
   0   0  15         35.04         34.68         1.58 o                         
   1   0  15          0.65          0.97         1.02 o                         
   2   0  15        809.50        817.45        12.96 o                         
   3   0  15          4.97          5.54         1.36 o                         
  -7   1  15        161.48        217.83         4.97 o                         
  -6   1  15        247.38        274.53         7.43 o                         
  -5   1  15         58.42         69.93         2.56 o                         
  -4   1  15          1.52          2.03         1.84 o                         
  -3   1  15         83.50         73.46         3.26 o                         
  -2   1  15         26.75         29.75         1.34 o                         
  -1   1  15          5.85          5.39         0.93 o                         
   0   1  15         11.37         13.04         1.20 o                         
   1   1  15        160.13        166.33         4.23 o                         
   2   1  15        119.40        129.19         4.75 o                         
  -7   2  15         31.21         38.85         2.97 o                         
  -6   2  15          3.11          4.95         1.36 o                         
  -5   2  15         24.84         24.40         1.67 o                         
  -4   2  15          3.89          5.58         1.41 o
[truncated: 14,986 more chars]
